# Supplementary material for: Critical slowing down near a magnetic quantum phase transition with fermionic breakdown
Source: Nat Phys. 2023 Jul 31;19(11):1605–10. doi: 10.1038/s41567-023-02156-7 (PMC10635820; doi:10.1038/s41567-023-02156-7)
Supplement: Supplementary file 2 — Source data for Supplementary Fig. 1. [file 41567_2023_2156_MOESM2_ESM.xlsx]

## Sheet: Sheet1
Time	Reference (0mT, 295K) - Fig-S1a	Time	YRS (70mT, 239K) - Fig-S1a	YRS (70mT, 239K,norm.) - Fig-S1b	Time	YRS (70mT, 71K) - Fig-S1a,b	Time	YRS (70mT, 23K) - Fig-S1a,b	Time	YRS (70mT, 3.2K) - Fig-S1a,b
-3.00208	0.00382	-2.98873	-0.00726	-0.00363	-2.98873	-0.01259	-2.98873	-0.00743	-2.98873	0.00979
-2.96206	0.000562018	-2.94871	-0.0032	-0.0016	-2.94871	-0.00632	-2.94871	-0.0018	-2.94871	0.01415
-2.92203	-0.00584	-2.90868	-0.00286	-0.00143	-2.90868	-0.000839515	-2.90868	-0.00261	-2.90868	0.01523
-2.882	0.00955	-2.86865	-0.000837691	-0.000418845	-2.86865	-0.00319	-2.86865	-0.00261	-2.86865	0.01959
-2.84197	0.00927	-2.82862	-0.00185	-0.000925513	-2.82862	-0.00319	-2.82862	0.00383	-2.82862	0.02612
-2.80195	0.0018	-2.7886	-0.00286	-0.00143	-2.7886	0.00229	-2.7886	-0.000192963	-2.7886	0.02067
-2.76192	0.00141	-2.74857	-0.00422	-0.00211	-2.74857	0.00699	-2.74857	0.00302	-2.74857	0.00979
-2.72189	0.01017	-2.70854	-0.00219	-0.00109	-2.70854	0.00464	-2.70854	0.00222	-2.70854	0.01306
-2.68186	0.01062	-2.66851	-0.0032	-0.0016	-2.66851	0.00229	-2.66851	-0.000996977	-2.66851	0.02067
-2.64184	0.00736	-2.62849	-0.00185	-0.000925513	-2.62849	0.00151	-2.62849	0.00544	-2.62849	0.01415
-2.60181	0.01062	-2.58846	0.000513423	0.000256712	-2.58846	0.00151	-2.58846	0.00222	-2.58846	0.02176
-2.56178	0.01354	-2.54843	0.00119	0.00059449	-2.54843	0.000726744	-2.54843	-0.00421	-2.54843	0.01197
-2.52175	0.00669	-2.5084	0.000851202	0.000425601	-2.5084	-5.63854e-05	-2.5084	-0.00261	-2.5084	0.01415
-2.48172	0.01163	-2.46837	-0.000162134	-8.10668e-05	-2.46837	-5.63854e-05	-2.46837	0.00302	-2.46837	0.01306
-2.4417	0.01332	-2.42835	-0.000162134	-8.10669e-05	-2.42835	0.00777	-2.42835	0.00302	-2.42835	0.01632
-2.40167	0.01191	-2.38832	0.00524	0.00262	-2.38832	0.00543	-2.38832	0.00142	-2.38832	0.0185
-2.36164	0.01877	-2.34829	0.00794	0.00397	-2.34829	0.00308	-2.34829	0.00302	-2.34829	0.01523
-2.32161	0.02771	-2.30826	0.00794	0.00397	-2.30826	0.00464	-2.30826	0.01267	-2.30826	0.0185
-2.28159	0.02287	-2.26824	0.00828	0.00414	-2.26824	0.00777	-2.26824	0.00624	-2.26824	0.02829
-2.24156	0.02675	-2.22821	0.01301	0.00651	-2.22821	0.00777	-2.22821	0.00946	-2.22821	0.02394
-2.20153	0.03929	-2.18818	0.01842	0.00921	-2.18818	0.00699	-2.18818	0.00463	-2.18818	0.03482
-2.1615	0.03839	-2.14815	0.01875	0.00938	-2.14815	0.00934	-2.14815	0.0183	-2.14815	0.0272
-2.12148	0.03788	-2.10813	0.01842	0.00921	-2.10813	0.01404	-2.10813	0.01267	-2.10813	0.03047
-2.08145	0.04434	-2.0681	0.0245	0.01225	-2.0681	0.01404	-2.0681	0.01348	-2.0681	0.037
-2.04142	0.0494	-2.02807	0.02652	0.01326	-2.02807	0.01874	-2.02807	0.02473	-2.02807	0.03917
-2.00139	0.05918	-1.98804	0.03226	0.01613	-1.98804	0.02344	-1.98804	0.0175	-1.98804	0.04135
-1.96136	0.06531	-1.94801	0.03497	0.01748	-1.94801	0.02344	-1.94801	0.02795	-1.94801	0.05223
-1.92134	0.07216	-1.90799	0.0397	0.01985	-1.90799	0.02422	-1.90799	0.02956	-1.90799	0.06094
-1.88131	0.07076	-1.86796	0.04341	0.02171	-1.86796	0.03597	-1.86796	0.03116	-1.86796	0.05767
-1.84128	0.06739	-1.82793	0.0478	0.0239	-1.82793	0.03518	-1.82793	0.0376	-1.82793	0.06094
-1.80125	0.07947	-1.7879	0.05321	0.0266	-1.7879	0.03518	-1.7879	0.04644	-1.7879	0.06638
-1.76123	0.08014	-1.74788	0.05929	0.02964	-1.74788	0.04145	-1.74788	0.04242	-1.74788	0.06855
-1.7212	0.08503	-1.70785	0.063	0.0315	-1.70785	0.04771	-1.70785	0.04483	-1.70785	0.06638
-1.68117	0.08891	-1.66782	0.06773	0.03387	-1.66782	0.05085	-1.66782	0.05689	-1.66782	0.06638
-1.64114	0.07851	-1.62779	0.07449	0.03724	-1.62779	0.05476	-1.62779	0.05528	-1.62779	0.08161
-1.60112	0.08256	-1.58777	0.0809	0.04045	-1.58777	0.05946	-1.58777	0.06011	-1.58777	0.07399
-1.56109	0.08273	-1.54774	0.08124	0.04062	-1.54774	0.06729	-1.54774	0.06091	-1.54774	0.07726
-1.52106	0.06519	-1.50771	0.08428	0.04214	-1.50771	0.07512	-1.50771	0.07538	-1.50771	0.0827
-1.48103	0.06609	-1.46768	0.08698	0.04349	-1.46768	0.07982	-1.46768	0.07378	-1.46768	0.08705
-1.441	0.04816	-1.42765	0.08462	0.04231	-1.42765	0.08452	-1.42765	0.07458	-1.42765	0.0914
-1.40098	0.04749	-1.38763	0.0853	0.04265	-1.38763	0.0853	-1.38763	0.08503	-1.38763	0.08923
-1.36095	0.02523	-1.3476	0.08496	0.04248	-1.3476	0.08844	-1.3476	0.08423	-1.3476	0.07617
-1.32092	0.00922	-1.30757	0.07854	0.03927	-1.30757	0.08844	-1.30757	0.08664	-1.30757	0.07943
-1.28089	-0.000899229	-1.26754	0.06976	0.03488	-1.26754	0.0853	-1.26754	0.08182	-1.26754	0.09032
-1.24087	-0.02091	-1.22752	0.05895	0.02947	-1.22752	0.08374	-1.22752	0.07217	-1.22752	0.06964
-1.20084	-0.03709	-1.18749	0.04882	0.02441	-1.18749	0.07982	-1.18749	0.06574	-1.18749	0.06094
-1.16081	-0.0716	-1.14746	0.03362	0.01681	-1.14746	0.07121	-1.14746	0.06574	-1.14746	0.05223
-1.12078	-0.08734	-1.10743	0.0147	0.00735	-1.10743	0.05555	-1.10743	0.04242	-1.10743	0.05441
-1.08076	-0.12409	-1.06741	-0.01469	-0.00734	-1.06741	0.03675	-1.06741	0.03358	-1.06741	0.03264
-1.04073	-0.14062	-1.02738	-0.04813	-0.02406	-1.02738	0.01169	-1.02738	-0.00502	-1.02738	0.00544
-1.0007	-0.17979	-0.98735	-0.08832	-0.04416	-0.98735	-0.01885	-0.98735	-0.02431	-0.98735	-0.03482
-0.96067	-0.21542	-0.94732	-0.13122	-0.06561	-0.94732	-0.06427	-0.94732	-0.06934	-0.94732	-0.09032
-0.92064	-0.24695	-0.90729	-0.18189	-0.09094	-0.90729	-0.10578	-0.90729	-0.09748	-0.90729	-0.1741
-0.88062	-0.28298	-0.86727	-0.23728	-0.11864	-0.86727	-0.15668	-0.86727	-0.16502	-0.86727	-0.17845
-0.84059	-0.32957	-0.82724	-0.29538	-0.14769	-0.82724	-0.21228	-0.82724	-0.19316	-0.82724	-0.30033
-0.80056	-0.37582	-0.78721	-0.3501	-0.17505	-0.78721	-0.27963	-0.78721	-0.29446	-0.78721	-0.31447
-0.76053	-0.42134	-0.74718	-0.40685	-0.20342	-0.74718	-0.33993	-0.74718	-0.31858	-0.74718	-0.42764
-0.72051	-0.44973	-0.70716	-0.45549	-0.22774	-0.70716	-0.40102	-0.70716	-0.39738	-0.70716	-0.44723
-0.68048	-0.48294	-0.66713	-0.50311	-0.25156	-0.66713	-0.45505	-0.66713	-0.42391	-0.66713	-0.58215
-0.64045	-0.48823	-0.6271	-0.5352	-0.2676	-0.6271	-0.50517	-0.6271	-0.47617	-0.6271	-0.60609
-0.60042	-0.48047	-0.58707	-0.55547	-0.27773	-0.58707	-0.54042	-0.58707	-0.49788	-0.58707	-0.65288
-0.5604	-0.47991	-0.54705	-0.55783	-0.27892	-0.54705	-0.55451	-0.54705	-0.52119	-0.54705	-0.64418
-0.52037	-0.43978	-0.50702	-0.53655	-0.26828	-0.50702	-0.54981	-0.50702	-0.52602	-0.50702	-0.65506
-0.48034	-0.38953	-0.46699	-0.49332	-0.24666	-0.46699	-0.5177	-0.46699	-0.49225	-0.46699	-0.59304
-0.44031	-0.31715	-0.42696	-0.4207	-0.21035	-0.42696	-0.46524	-0.42696	-0.45446	-0.42696	-0.47987
-0.40028	-0.20098	-0.38693	-0.32511	-0.16255	-0.38693	-0.36343	-0.38693	-0.35155	-0.38693	-0.39064
-0.36026	-0.09093	-0.34691	-0.19168	-0.09584	-0.34691	-0.24674	-0.34691	-0.29044	-0.34691	-0.15887
-0.32023	0.04401	-0.30688	-0.03766	-0.01883	-0.30688	-0.07289	-0.30688	-0.08863	-0.30688	-0.11208
-0.2802	0.18906	-0.26685	0.13968	0.06984	-0.26685	0.09627	-0.26685	0.00142	-0.26685	0.1197
-0.24017	0.35795	-0.22682	0.30688	0.15344	-0.22682	0.30771	-0.22682	0.25548	-0.22682	0.25136
-0.20015	0.50104	-0.1868	0.48793	0.24396	-0.1868	0.49488	-0.1868	0.37769	-0.1868	0.54081
-0.16012	0.65188	-0.14677	0.64398	0.32199	-0.14677	0.66639	-0.14677	0.6197	-0.14677	0.66812
-0.12009	0.79964	-0.10674	0.7845	0.39225	-0.10674	0.80343	-0.10674	0.73146	-0.10674	0.8531
-0.08006	0.89945	-0.06671	0.89259	0.44629	-0.06671	0.91621	-0.06671	0.88663	-0.06671	0.9086
-0.04004	0.97741	-0.02669	0.9669	0.48345	-0.02669	0.97886	-0.02669	0.9405	-0.02669	0.98368
-7.947e-06	0.99938	0.01334	1	0.5	0.01334	1	0.01334	1	0.01334	1
0.04002	0.99219	0.05337	0.97872	0.48936	0.05337	0.99217	0.05337	0.99035	0.05337	0.95212
0.08005	0.94458	0.0934	0.91488	0.45744	0.0934	0.91229	0.0934	0.94854	0.0934	0.8988
0.12008	0.85236	0.13343	0.80814	0.40407	0.13343	0.81205	0.13343	0.88905	0.13343	0.81502
0.1601	0.72899	0.17345	0.67134	0.33567	0.17345	0.63271	0.17345	0.71699	0.17345	0.62894
0.20013	0.57877	0.21348	0.49367	0.24684	0.21348	0.44633	0.21348	0.62051	0.21348	0.3395
0.24016	0.39875	0.25351	0.30688	0.15344	0.25351	0.20747	0.25351	0.32624	0.25351	0.22524
0.28019	0.23689	0.29354	0.1086	0.0543	0.29354	-0.01102	0.29354	0.19197	0.29354	-0.05441
0.32021	0.06429	0.33356	-0.09001	-0.04501	0.33356	-0.2209	0.33356	-0.11597	0.33356	-0.1012
0.36024	-0.08655	0.37359	-0.26802	-0.13401	0.37359	-0.39475	0.37359	-0.22532	0.37359	-0.40696
0.40027	-0.23166	0.41362	-0.4055	-0.20275	0.41362	-0.53258	0.41362	-0.4416	0.41362	-0.48096
0.4403	-0.34615	0.45365	-0.51021	-0.2551	0.45365	-0.62029	0.45365	-0.52521	0.45365	-0.716
0.48032	-0.46327	0.49367	-0.57574	-0.28787	0.49367	-0.64457	0.49367	-0.62652	0.49367	-0.76387
0.52035	-0.51925	0.5337	-0.60107	-0.30054	0.5337	-0.63439	0.5337	-0.63295	0.5337	-0.80522
0.56038	-0.55218	0.57373	-0.59364	-0.29682	0.57373	-0.57096	0.57373	-0.61526	0.57373	-0.72905
0.60041	-0.55162	0.61376	-0.55479	-0.2774	0.61376	-0.49343	0.61376	-0.59114	0.61376	-0.63439
0.64044	-0.54667	0.65379	-0.49366	-0.24683	0.65379	-0.39397	0.65379	-0.49305	0.65379	-0.59956
0.68046	-0.48525	0.69381	-0.41495	-0.20748	0.69381	-0.2953	0.69381	-0.44562	0.69381	-0.47008
0.72049	-0.42657	0.73384	-0.3376	-0.1688	0.73384	-0.19271	0.73384	-0.31376	0.73384	-0.35473
0.76052	-0.3584	0.77387	-0.25147	-0.12573	0.77387	-0.11518	0.77387	-0.25989	0.77387	-0.20022
0.80055	-0.27196	0.8139	-0.17513	-0.08757	0.8139	-0.05879	0.8139	-0.13688	0.8139	-0.12078
0.84057	-0.19643	0.85392	-0.10994	-0.05497	0.85392	-0.01885	0.85392	-0.09346	0.85392	-0.03808
0.8806	-0.1278	0.89395	-0.05623	-0.02812	0.89395	0.00151	0.89395	-0.02271	0.89395	-0.01632
0.92063	-0.09279	0.93398	-0.01773	-0.00886	0.93398	0.00777	0.93398	-0.000192963	0.93398	0.02394
0.96066	-0.01529	0.97401	0.01605	0.00803	0.97401	0.01796	0.97401	0.02714	0.97401	0.03264
1.00068	0.02894	1.01403	0.04476	0.02238	1.01403	0.02579	1.01403	0.03116	1.01403	0.037
1.04071	0.04918	1.05406	0.063	0.0315	1.05406	0.03675	1.05406	0.04885	1.05406	0.04353
1.08074	0.07132	1.09409	0.08124	0.04062	1.09409	0.04693	1.09409	0.05126	1.09409	0.05876
1.12077	0.0847	1.13412	0.09408	0.04704	1.13412	0.05476	1.13412	0.06091	1.13412	0.05441
1.1608	0.08728	1.17415	0.10252	0.05126	1.17415	0.05711	1.17415	0.07378	1.17415	0.05223
1.20082	0.08042	1.21417	0.10151	0.05075	1.21417	0.04771	1.21417	0.06895	1.21417	0.06964
1.24085	0.08571	1.2542	0.09036	0.04518	1.2542	0.03362	1.2542	0.0593	1.2542	0.06855
1.28088	0.06845	1.29423	0.07415	0.03707	1.29423	0.00464	1.29423	0.0384	1.29423	0.05767
1.32091	0.05513	1.33426	0.05186	0.02593	1.33426	-0.03138	1.33426	0.02875	1.33426	0.02612
1.36093	0.05058	1.37428	0.02585	0.01292	1.37428	-0.05566	1.37428	-0.01467	1.37428	0.01741
1.40096	0.02478	1.41431	0.000175645	8.78224e-05	1.41431	-0.07837	1.41431	-0.03316	1.41431	-0.02829
1.44099	0.01349	1.45434	-0.01638	-0.00819	1.45434	-0.07837	1.45434	-0.03959	1.45434	-0.0272
1.48102	-0.01281	1.49437	-0.0255	-0.01275	1.49437	-0.06741	1.49437	-0.05004	1.49437	-0.05223
1.52104	-0.01343	1.53439	-0.0255	-0.01275	1.53439	-0.03295	1.53439	-0.02994	1.53439	-0.0457
1.56107	-0.02681	1.57442	-0.01773	-0.00886	1.57442	0.00464	1.57442	-0.02833	1.57442	-0.01523
1.6011	-0.03024	1.61445	-0.00557	-0.00278	1.61445	0.04615	1.61445	0.00946	1.61445	-0.00762
1.64113	-0.02821	1.65448	0.00322	0.00161	1.65448	0.07826	1.65448	0.03116	1.65448	0.04353
1.68116	-0.02726	1.69451	0.00997	0.00499	1.69451	0.0947	1.69451	0.06895	1.69451	0.06311
1.72118	-0.02063	1.73453	0.01571	0.00786	1.73453	0.10097	1.73453	0.06976	1.73453	0.0914
1.76121	-0.00438	1.77456	0.01673	0.00836	1.77456	0.08922	1.77456	0.07699	1.77456	0.0914
1.80124	0.00135	1.81459	0.01132	0.00566	1.81459	0.06729	1.81459	0.07458	1.81459	0.08923
1.84127	0.0041	1.85462	0.00558	0.00279	1.85462	0.04223	1.85462	0.05046	1.85462	0.07835
1.88129	0.01225	1.89464	-0.00118	-0.000587735	1.89464	0.02109	1.89464	0.0392	1.89464	0.05441
1.92132	0.00961	1.93467	-0.00692	-0.00346	1.93467	0.01247	1.93467	0.02393	1.93467	0.03808
1.96135	0.00877	1.9747	-0.00489	-0.00245	1.9747	0.00856	1.9747	0.01669	1.9747	0.02176
2.00138	0.000674422	2.01473	-0.000499912	-0.000249956	2.01473	0.01169	2.01473	0.00624	2.01473	0.02285
2.0414	0.00556	2.05475	0.00828	0.00414	2.05475	0.02344	2.05475	0.01348	2.05475	0.02285
2.08143	0.00703	2.09478	0.01808	0.00904	2.09478	0.02814	2.09478	0.01428	2.09478	0.02938
2.12146	0.01175	2.13481	0.02213	0.01107	2.13481	0.03205	2.13481	0.0191	2.13481	0.02612
2.16149	0.005	2.17484	0.02618	0.01309	2.17484	0.02579	2.17484	0.02634	2.17484	0.0457
2.20152	0.00697	2.21487	0.02247	0.01123	2.21487	0.01639	2.21487	0.02071	2.21487	0.05005
2.24154	0.00669	2.25489	0.01538	0.00769	2.25489	-5.63854e-05	2.25489	0.00463	2.25489	0.03373
2.28157	-0.0018	2.29492	0.00761	0.0038	2.29492	-0.0165	2.29492	0.00463	2.29492	0.03156
2.3216	-0.00229	2.33495	0.000851202	0.000425601	2.33495	-0.03216	2.33495	-0.01386	2.33495	0.0185
2.36163	-0.00522	2.37498	-0.00726	-0.00363	2.37498	-0.04469	2.37498	-0.02512	2.37498	-0.00109
2.40165	-0.00288	2.415	-0.01165	-0.00582	2.415	-0.03765	2.415	-0.0211	2.415	-0.01632
2.44168	-0.00792	2.45503	-0.01198	-0.00599	2.45503	-0.03295	2.45503	-0.02994	2.45503	-0.02067
2.48171	-0.00304	2.49506	-0.00523	-0.00261	2.49506	-0.01807	2.49506	-0.01869	2.49506	-0.01632
2.52174	0.000736244	2.53509	-0.00151	-0.000756624	2.53509	-0.00476	2.53509	-0.01306	2.53509	-0.00871
2.56176	-0.00236	2.57511	-0.000837691	-0.000418845	2.57511	0.00621	2.57511	0.00142	2.57511	0.00218
2.60179	0.0077	2.61514	0.00254	0.00127	2.61514	0.00856	2.61514	0.00544	2.61514	0.01632
2.64182	0.00292	2.65517	0.00153	0.000763379	2.65517	0.00856	2.65517	0.00463	2.65517	0.01197
2.68185	0.00877	2.6952	0.00288	0.00144	2.6952	0.00621	2.6952	0.01026	2.6952	0.02612
2.72188	0.00674	2.73523	-0.00151	-0.000756624	2.73523	-0.000839515	2.73523	-0.0018	2.73523	0.01959
2.7619	0.00792	2.77525	-0.00253	-0.00126	2.77525	-0.00397	2.77525	0.00624	2.77525	0.01523
2.80193	0.02085	2.81528	-0.00523	-0.00261	2.81528	-0.00397	2.81528	-0.00341	2.81528	0.01959
2.84196	0.00866	2.85531	-0.000499912	-0.000249956	2.85531	-0.00397	2.85531	0.00785	2.85531	-0.00326
2.88199	0.00275	2.89534	0.0022	0.0011	2.89534	0.00543	2.89534	0.00463	2.89534	0.00544
2.92201	0.000955431	2.93536	0.0049	0.00245	2.93536	0.01091	2.93536	0.00463	2.93536	-0.00326
2.96204	0.00185	2.97539	0.00963	0.00482	2.97539	0.01639	2.97539	0.01026	2.97539	0.01197
3.00207	0.01596	3.01542	0.01132	0.00566	3.01542	0.01639	3.01542	0.01267	3.01542	0.0185
3.0421	0.01501	3.05545	0.00828	0.00414	3.05545	0.01561	3.05545	0.01348	3.05545	0.02067
3.08212	0.01023	3.09547	0.00659	0.0033	3.09547	0.00934	3.09547	0.00946	3.09547	0.02503
3.12215	0.00759	3.1355	0.00659	0.0033	3.1355	0.00386	3.1355	-0.00261	3.1355	0.02612
3.16218	0.01472	3.17553	0.00389	0.00195	3.17553	0.000726744	3.17553	0.00946	3.17553	0.02176
3.20221	0.01343	3.21556	0.00322	0.00161	3.21556	-0.000839515	3.21556	0.00383	3.21556	0.01523
3.24224	0.01304	3.25559	0.00119	0.00059449	3.25559	0.00229	3.25559	-0.00502	3.25559	0.01741
3.28226	0.01281	3.29561	0.000175645	8.78224e-05	3.29561	0.00543	3.29561	0.01106	3.29561	0.00979
3.32229	0.01152	3.33564	0.00153	0.000763379	3.33564	0.00934	3.33564	0.01106	3.33564	0.00326
3.36232	0.00944	3.37567	0.000851202	0.000425601	3.37567	0.01169	3.37567	0.01428	3.37567	0.00979
3.40235	0.0186	3.4157	-0.0032	-0.0016	3.4157	0.00777	3.4157	0.01106	3.4157	0.02394
3.44237	0.02068	3.45572	-0.00759	-0.0038	3.45572	0.000726744	3.45572	0.00222	3.45572	0.02176
3.4824	0.01135	3.49575	-0.01435	-0.00717	3.49575	-0.00397	3.49575	0.00785	3.49575	0.01415
3.52243	0.00236	3.53578	-0.01908	-0.00954	3.53578	-0.00789	3.53578	-0.00502	3.53578	0.01523
3.56246	0.00618	3.57581	-0.02448	-0.01224	3.57581	-0.01337	3.57581	-0.01386	3.57581	0.01088
3.60248	0.00967	3.61583	-0.0282	-0.0141	3.61583	-0.01572	3.61583	-0.00823	3.61583	0.02067
3.64251	-0.0045	3.65586	-0.0282	-0.0141	3.65586	-0.0118	3.65586	-0.01145	3.65586	0.01415
3.68254	-0.005	3.69589	-0.02617	-0.01309	3.69589	-0.01024	3.69589	-0.00341	3.69589	-0.00326
3.72257	-0.00613	3.73592	-0.0255	-0.01275	3.73592	-0.00397	3.73592	0.00222	3.73592	-0.00871
3.7626	0.00995	3.77595	-0.01773	-0.00886	3.77595	-5.63854e-05	3.77595	0.00061105	3.77595	-0.00544
3.80262	0.00984	3.81597	-0.01401	-0.00701	3.81597	0.00699	3.81597	-0.00261	3.81597	0.00653
3.84265	0.01118	3.856	-0.01063	-0.00532	3.856	0.00308	3.856	0.00544	3.856	-0.00109
3.88268	-0.00438	3.89603	-0.00793	-0.00397	3.89603	0.00308	3.89603	0.00142	3.89603	0.0185
3.92271	0.00961	3.93606	-0.00455	-0.00228	3.93606	0.00464	3.93606	-0.00261	3.93606	0.01306
3.96273	0.0095	3.97608	-0.000837691	-0.000418845	3.97608	0.00386	3.97608	0.00222	3.97608	0.02285
4.00276	0.01062	4.01611	-0.000162134	-8.10669e-05	4.01611	0.00699	4.01611	0.00865	4.01611	0.01741
4.04279	0.00854	4.05614	0.00186	0.000932269	4.05614	0.00543	4.05614	0.00624	4.05614	0.01632
4.08282	0.00939	4.09617	0.00153	0.000763379	4.09617	0.00464	4.09617	-0.000996977	4.09617	0.00762
4.12284	0.00478	4.13619	0.00659	0.0033	4.13619	0.00777	4.13619	0.01348	4.13619	0.01088
4.16287	0	4.17622	0.00693	0.00347	4.17622	0.00464	4.17622	0.00624	4.17622	0.01197
4.2029	0.01045	4.21625	0.0093	0.00465	4.21625	0.00699	4.21625	0.00222	4.21625	0.01415
4.24293	0.01158	4.25628	0.00761	0.0038	4.25628	0.00229	4.25628	0.00785	4.25628	0.0185
4.28296	0.00989	4.29631	0.00457	0.00228	4.29631	0.000726744	4.29631	0.00463	4.29631	0.02394
4.32298	-0.00899	4.33633	0.00355	0.00178	4.33633	-0.00162	4.33633	0.00785	4.33633	0.01306
4.36301	0.00264	4.37636	0.00355	0.00178	4.37636	-0.00397	4.37636	0.00463	4.37636	0.01415
4.40304	0.00354	4.41639	0.00626	0.00313	4.41639	-0.00554	4.41639	0.00061105	4.41639	0.01088
4.44307	0.00961	4.45642	0.00355	0.00178	4.45642	-0.00554	4.45642	-0.00421	4.45642	0.00871
4.48309	3.37211e-05	4.49644	0.00355	0.00178	4.49644	-0.00319	4.49644	-0.00421	4.49644	0.01632
4.52312	0.00513	4.53647	0.00862	0.00431	4.53647	0.000726744	4.53647	0.00383	4.53647	0.01197
4.56315	0.01022	4.5765	0.01065	0.00532	4.5765	-0.000839515	4.5765	0.00704	4.5765	0.01415
4.60318	0.00324	4.61653	0.00761	0.0038	4.61653	0.000726744	4.61653	0.00704	4.61653	0.01523
4.6432	-0.000539537	4.65655	0.00963	0.00482	4.65655	-0.000839515	4.65655	0.00383	4.65655	0.00762
4.68323	0.00145	4.69658	0.01098	0.00549	4.69658	-0.00476	4.69658	0.00222	4.69658	0.01306
4.72326	0.00219	4.73661	0.00592	0.00296	4.73661	-0.00789	4.73661	-0.0018	4.73661	0.02067
4.76329	0.00624	4.77664	0.00592	0.00296	4.77664	-0.0071	4.77664	0.00302	4.77664	0.01523
4.80332	0.00836	4.81667	0.00626	0.00313	4.81667	-0.0071	4.81667	-0.00582	4.81667	0.01523
4.84334	0.00101	4.85669	0.00457	0.00228	4.85669	-0.00945	4.85669	-0.00663	4.85669	0.01415
4.88337	0.00324	4.89672	0.00389	0.00195	4.89672	-0.00554	4.89672	0.00061105	4.89672	0.00762
4.9234	0.00199	4.93675	0.00389	0.00195	4.93675	-0.00162	4.93675	-0.00502	4.93675	0.00979
4.96343	-0.00108	4.97678	0.00389	0.00195	4.97678	-0.00241	4.97678	0.00061105	4.97678	0.00544
5.00345	0.00664	5.0168	0.00761	0.0038	5.0168	-0.00319	5.0168	0.00061105	5.0168	0.00653
5.04348	0.00229	5.05683	0.00355	0.00178	5.05683	-5.63854e-05	5.05683	-0.000996977	5.05683	0.00653
5.08351	-0.00226	5.09686	0.00524	0.00262	5.09686	0.00151	5.09686	-0.00502	5.09686	0.00871
5.12354	-0.000674422	5.13689	0.00558	0.00279	5.13689	0.00151	5.13689	-0.00582	5.13689	0.0185
5.16356	-0.00256	5.17691	0.00457	0.00228	5.17691	-0.00241	5.17691	0.00383	5.17691	0.01523
5.20359	0.00158	5.21694	0.00153	0.000763379	5.21694	-0.00632	5.21694	-0.000996977	5.21694	0.01306
5.24362	-0.00219	5.25697	-0.00219	-0.00109	5.25697	0.000726744	5.25697	0.00302	5.25697	0.02067
5.28365	-0.00172	5.297	-0.00388	-0.00194	5.297	-0.00319	5.297	-0.00341	5.297	0.02285
5.32368	-0.000809306	5.33703	-0.00151	-0.000756624	5.33703	-0.00397	5.33703	-0.00663	5.33703	0.02503
5.3637	3.37211e-05	5.37705	-0.00118	-0.000587735	5.37705	-0.00241	5.37705	0.00302	5.37705	0.00435
5.40373	0.000134884	5.41708	-0.000837691	-0.000418845	5.41708	0.00151	5.41708	-0.0018	5.41708	0.01741
5.44376	-0.000269769	5.45711	-0.000162134	-8.10669e-05	5.45711	0.00151	5.45711	-0.00663	5.45711	-0.00326
5.48379	-0.00094419	5.49714	0.000175645	8.78224e-05	5.49714	-0.000839515	5.49714	-0.00261	5.49714	0.00544
5.52381	0.000202327	5.53716	0.0022	0.0011	5.53716	0.000726744	5.53716	-0.00421	5.53716	0.01088
5.56384	0.00418	5.57719	0.0022	0.0011	5.57719	-0.00319	5.57719	0.00142	5.57719	-0.00435
5.60387	0.00728	5.61722	-0.000162134	-8.10669e-05	5.61722	-0.00397	5.61722	0.00061105	5.61722	0.01741
5.6439	0.00577	5.65725	-0.00185	-0.000925513	5.65725	-0.00241	5.65725	-0.0018	5.65725	0.00979
5.68392	0.00128	5.69727	0.000175645	8.78224e-05	5.69727	-0.00241	5.69727	-0.00261	5.69727	0.00762
5.72395	0.00927	5.7373	0.0049	0.00245	5.7373	0.00151	5.7373	-0.00341	5.7373	0.00653
5.76398	0.00745	5.77733	0.00423	0.00211	5.77733	-0.000839515	5.77733	-0.000192963	5.77733	0.00871
5.80401	0.00519	5.81736	0.00322	0.00161	5.81736	-0.00162	5.81736	0.00222	5.81736	0.00979
5.84404	0.01055	5.85739	0.00153	0.000763379	5.85739	-0.00397	5.85739	-0.000996977	5.85739	0.00871
5.88406	0.00718	5.89741	0.00355	0.00178	5.89741	-0.00319	5.89741	0.00383	5.89741	0.00979
5.92409	0.01173	5.93744	0.000513423	0.000256712	5.93744	0.000726744	5.93744	0.00061105	5.93744	0.00109
5.96412	0.009	5.97747	-0.00118	-0.000587735	5.97747	-0.00319	5.97747	0.00302	5.97747	0.00653
6.00415	0.0059	6.0175	0.000851202	0.000425601	6.0175	-0.00554	6.0175	-0.00421	6.0175	0.01088
6.04417	0.00499	6.05752	0.00254	0.00127	6.05752	-0.00476	6.05752	-0.000996977	6.05752	0.00435
6.0842	0.00506	6.09755	0.00186	0.000932269	6.09755	-0.00476	6.09755	-0.0018	6.09755	0.0185
6.12423	0.00786	6.13758	0.000175645	8.78224e-05	6.13758	-0.000839515	6.13758	-0.00261	6.13758	0.00544
6.16426	0.00735	6.17761	-0.000837691	-0.000418845	6.17761	0.00386	6.17761	-0.00341	6.17761	0.00762
6.20428	0.00658	6.21763	-0.000499912	-0.000249956	6.21763	0.000726744	6.21763	-0.00582	6.21763	0.00544
6.24431	0.00199	6.25766	0.00254	0.00127	6.25766	-5.63854e-05	6.25766	-0.000192963	6.25766	0.01088
6.28434	0.00155	6.29769	0.00322	0.00161	6.29769	-0.00162	6.29769	0.00142	6.29769	0.01415
6.32437	0.00803	6.33772	0.00186	0.000932269	6.33772	-0.00241	6.33772	-0.00663	6.33772	0.01415
6.36439	0.00701	6.37775	0.000851202	0.000425601	6.37775	0.00229	6.37775	-0.00663	6.37775	0.01523
6.40442	-0.00145	6.41777	0.00288	0.00144	6.41777	0.00386	6.41777	0.00302	6.41777	0.01523
6.44445	-0.00435	6.4578	0.00592	0.00296	6.4578	0.00308	6.4578	0.00222	6.4578	0.02176
6.48448	-0.00132	6.49783	0.000175645	8.78224e-05	6.49783	-5.63854e-05	6.49783	0.00142	6.49783	0.01415
6.52451	0.00307	6.53786	0.00254	0.00127	6.53786	0.00151	6.53786	0.00061105	6.53786	0.01197
6.56453	-0.0025	6.57788	0.00626	0.00313	6.57788	0.00308	6.57788	-0.0018	6.57788	0.02176
6.60456	-0.00283	6.61791	0.00423	0.00211	6.61791	0.00151	6.61791	0.00463	6.61791	0.00653
6.64459	-0.00395	6.65794	0.00288	0.00144	6.65794	0.000726744	6.65794	-0.000192963	6.65794	0.01523
6.68462	-0.00506	6.69797	0.000851202	0.000425601	6.69797	-0.000839515	6.69797	0.00704	6.69797	0.0185
6.72464	0.00455	6.73799	0.00119	0.00059449	6.73799	0.00308	6.73799	-0.000192963	6.73799	0.00653
6.76467	0.00239	6.77802	0.00254	0.00127	6.77802	0.00308	6.77802	0.00463	6.77802	0.01523
6.8047	0.00165	6.81805	0.0022	0.0011	6.81805	0.00151	6.81805	-0.00261	6.81805	0.00326
6.84473	-0.00246	6.85808	-0.00151	-0.000756624	6.85808	0.00464	6.85808	0.00142	6.85808	0.01088
6.88475	0.00115	6.89811	-0.00219	-0.00109	6.89811	0.00308	6.89811	0.00624	6.89811	0.01523
6.92478	-0.000674422	6.93813	-0.000162134	-8.10669e-05	6.93813	0.00308	6.93813	-0.00421	6.93813	0.00109
6.96481	-0.00138	6.97816	-0.00422	-0.00211	6.97816	0.000726744	6.97816	-0.000996977	6.97816	0.01088
7.00484	6.74422e-05	7.01819	-0.0032	-0.0016	7.01819	0.00151	7.01819	0.00302	7.01819	0.00326
7.04487	0.00448	7.05822	-0.00354	-0.00177	7.05822	0.000726744	7.05822	-0.00341	7.05822	0.00653
7.08489	-0.00395	7.09824	-0.0059	-0.00295	7.09824	-0.00162	7.09824	0.00061105	7.09824	0.01088
7.12492	0.00212	7.13827	-0.00658	-0.00329	7.13827	0.00386	7.13827	0.00061105	7.13827	0.01306
7.16495	0.00499	7.1783	-0.00658	-0.00329	7.1783	-5.63854e-05	7.1783	0.00463	7.1783	0.00762
7.20498	0.00388	7.21833	-0.00455	-0.00228	7.21833	0.00308	7.21833	0.00061105	7.21833	0.01306
7.245	0.00563	7.25835	-0.00286	-0.00143	7.25835	0.00386	7.25835	0.00222	7.25835	0.00762
7.28503	0.0029	7.29838	-0.00388	-0.00194	7.29838	0.00308	7.29838	0.00785	7.29838	0.01088
7.32506	0.00499	7.33841	-0.00253	-0.00126	7.33841	0.00386	7.33841	0.00544	7.33841	0.01415
7.36509	0.00182	7.37844	-0.00151	-0.000756624	7.37844	0.00229	7.37844	0.00624	7.37844	0.00653
7.40511	0.000640701	7.41847	-0.00354	-0.00177	7.41847	0.00464	7.41847	-0.0018	7.41847	0.01088
7.44514	0.000775585	7.45849	-0.00118	-0.000587735	7.45849	0.00464	7.45849	0.00383	7.45849	0.01415
7.48517	0.000843027	7.49852	0.00119	0.00059449	7.49852	0.00308	7.49852	-0.0018	7.49852	0.02394
7.5252	0.00513	7.53855	-0.000499912	-0.000249956	7.53855	0.00699	7.53855	-0.00261	7.53855	0.0185
7.56523	0.00401	7.57858	-0.000162134	-8.10669e-05	7.57858	0.00856	7.57858	0.00142	7.57858	0.01415
7.60525	0.00226	7.6186	0.000175645	8.78224e-05	7.6186	0.00308	7.6186	0.00383	7.6186	0.00762
7.64528	-0.00384	7.65863	0.00288	0.00144	7.65863	0.000726744	7.65863	0.00383	7.65863	0.01632
7.68531	-0.00293	7.69866	0.0049	0.00245	7.69866	0.000726744	7.69866	-0.00261	7.69866	0.01197
7.72534	0.00212	7.73869	0.00254	0.00127	7.73869	0.00151	7.73869	-0.000996977	7.73869	0.00762
7.76536	0.00354	7.77871	0.00254	0.00127	7.77871	0.00151	7.77871	-0.000192963	7.77871	0.0185
7.80539	0.00105	7.81874	0.000513423	0.000256712	7.81874	-0.000839515	7.81874	0.00624	7.81874	0.00871
7.84542	-0.00175	7.85877	-0.00118	-0.000587735	7.85877	0.00308	7.85877	-0.000192963	7.85877	0.02176
7.88545	-0.00206	7.8988	-0.00219	-0.00109	7.8988	-5.63854e-05	7.8988	0.00383	7.8988	0.00979
7.92547	0.00691	7.93883	-0.00151	-0.000756624	7.93883	-0.00632	7.93883	-0.000996977	7.93883	0.01306
7.9655	0.00223	7.97885	0.000513423	0.000256712	7.97885	-0.00397	7.97885	0.00061105	7.97885	0.00544
8.00553	0.00482	8.01888	-0.000162134	-8.10668e-05	8.01888	-0.00241	8.01888	0.00302	8.01888	0.00218
