# Supplementary material for: Critical slowing down near a magnetic quantum phase transition with fermionic breakdown
Source: Nat Phys. 2023 Jul 31;19(11):1605–10. doi: 10.1038/s41567-023-02156-7 (PMC10635820; doi:10.1038/s41567-023-02156-7)
Supplement: Supplementary file 3 — Source data for Supplementary Fig. 2. [file 41567_2023_2156_MOESM3_ESM.xlsx]

## Sheet: Sheet1
t1	Reference (0 mT, 79K) - Fig-S2b	Reference (0 mT, 47K) - Fig-S2b	Reference (0 mT, 19K) - Fig-S2b		Temperature	YRS (70 mT, t1 = 1.3ps, t2 = 2.2ps) - Fig-S2c	YRS (70 mT, t1 = 1.3ps, t2 = 2.4ps) - Fig-S2c	YRS (70 mT, t1 = 1.3ps, t2 = 2.8ps) - Fig-S2c	YRS (70 mT, t1 = 1.3ps, t2 = 3.0ps) - Fig-S2c	YRS (70 mT, t1 = 1.3ps, t2 = 3.2ps) - Fig-S2c		t2	alpha - Fig-S2d		Temperature	YRS (70 mT, t1 = 1.2ps, t2 = 2.6ps) - Fig-S2e	YRS (70 mT, t1 = 1.6ps, t2 = 2.6ps) - Fig-S2e	YRS (70 mT, t1 = 1.7ps, t2 = 2.6ps) - Fig-S2e
0	1	1	1		239	-2.64041e-05	-2.04305e-05	-1.67747e-05	-1.59016e-05	-1.48387e-05		2.2	0.13186		239	-2.61628e-05	-7.27643e-06	1.54104e-06
0.1	0.5687	0.48486	0.55772		162.59	-1.37188e-05	-6.50962e-06	-2.51393e-06	-1.56334e-06	-4.21054e-07		2.3	0.12639		162.59	-9.09275e-06	-7.77066e-07	6.67271e-06
0.2	0.34004	0.27658	0.2913		162.37	-8.35164e-07	7.58648e-06	1.19092e-05	1.29349e-05	1.41537e-05		2.4	0.12293		162.37	8.191e-06	5.80794e-06	1.18397e-05
0.3	0.25172	0.18259	0.20289		152.47	1.22643e-05	2.18752e-05	2.65114e-05	2.76096e-05	2.89018e-05		2.5	0.11969		152.47	2.57095e-05	1.24869e-05	1.70471e-05
0.4	0.23005	0.16339	0.18969		152.28	2.55958e-05	3.63733e-05	4.13085e-05	4.24767e-05	4.3839e-05		2.6	0.13277		152.28	4.34831e-05	1.92674e-05	2.23003e-05
0.5	0.22717	0.16159	0.18601		144.37	3.91703e-05	5.10934e-05	5.63126e-05	5.7548e-05	5.89773e-05		2.7	0.12895		144.37	6.15283e-05	2.6153e-05	2.76021e-05
0.6	0.19601	0.14053	0.15719		143.16	5.29943e-05	6.60442e-05	7.15323e-05	7.28319e-05	7.4325e-05		2.8	0.13269		143.16	7.98577e-05	3.31446e-05	3.29538e-05
0.7	0.13523	0.09863	0.10765		134.11	6.70659e-05	8.12261e-05	8.69677e-05	8.83286e-05	8.98821e-05		2.9	0.1349		134.11	9.84732e-05	4.02397e-05	3.83543e-05
0.8	0.07257	0.05459	0.06068		132.97	8.13788e-05	9.66347e-05	0.000102615	0.000104034	0.000105644		3	0.13557		132.97	0.000117371	4.74334e-05	4.38014e-05
0.9	0.03117	0.02572	0.02961		131.83	9.59209e-05	0.00011226	0.000118464	0.000119938	0.000121602		3.1	0.13612		131.83	0.000136538	5.47186e-05	4.9291e-05
1	0.01304	0.01236	0.01496		131.82	0.000110672	0.000128083	0.000134499	0.000136023	0.000137738		3.2	0.13859		131.82	0.000155954	6.20857e-05	5.4818e-05
1.1	0.00696	0.00718	0.00931		123.35	0.000125603	0.000144079	0.000150695	0.000152268	0.00015403					123.35	0.000175584	6.95231e-05	6.03769e-05
1.2	0.00505	0.00519	0.00708		122.56	0.000140683	0.000160219	0.000167029	0.000168646	0.000170454					122.56	0.000195393	7.70188e-05	6.59632e-05
1.3	0.00464	0.00442	0.00601		111.98	0.000155865	0.000176465	0.000183468	0.000185129	0.000186979					111.98	0.000215332	8.4559e-05	7.15732e-05
1.4	0.00477	0.00412	0.00542		111.86	0.000171087	0.000192759	0.000199965	0.000201668	0.000203561					111.86	0.000235326	9.21244e-05	7.71999e-05
1.5	0.00495	0.00393	0.00496		102.68	0.000186269	0.000209016	0.000216438	0.000218183	0.000220118					102.68	0.000255264	9.96801e-05	8.28166e-05
1.6	0.00473	0.00355	0.00428		102.03	0.000201433	0.000225231	0.000232877	0.000234663	0.000236638					102.03	0.000275127	0.000107237	8.84074e-05
1.7	0.0041	0.00296	0.00355		101.82	0.000217025	0.000241774	0.000249621	0.000251441	0.000253447					101.82	0.000295344	0.000115002	9.40403e-05
1.8	0.00365	0.00245	0.00314		91.56	0.0002352	0.000260684	0.000268499	0.000270298	0.000272291					91.56	0.000318379	0.000123703	9.9898e-05
1.9	0.00348	0.00216	0.00297		91.54	0.00025313	0.000279278	0.000287015	0.000288786	0.000290766					91.54	0.000341004	0.000132244	0.000105602
2	0.00337	0.00182	0.00267		81.53	0.000270751	0.000297501	0.00030511	0.000306846	0.00030881					81.53	0.000363171	0.000140585	0.000111133
2.1	0.00308	0.00123	0.00209		81.46	0.000287929	0.000315208	0.000322645	0.000324339	0.000326285					81.46	0.000384733	0.000148655	0.000116458
2.2	0.00272	0.000682809	0.00143		81.45	0.000304339	0.00033205	0.000339274	0.000340916	0.000342841					81.45	0.000405289	0.00015633	0.000121518
2.3	0.00263	0.000464883	0.00119		71.38	0.000319574	0.000347586	0.000354564	0.000356144	0.000358043					71.38	0.00042432	0.000163469	0.000126235
2.4	0.00283	0.000543166	0.00139		71.37	0.000333297	0.000361472	0.000368178	0.000369685	0.00037155					71.37	0.000441412	0.000169947	0.000130537
2.5	0.00321	0.000823761	0.00195		61.33	0.000345195	0.000373389	0.000379814	0.00038124	0.000383066					61.33	0.000456173	0.000175672	0.00013438
2.6	0.00364	0.00123	0.00264		61.32	0.000355034	0.000383118	0.000389281	0.00039062	0.000392402					61.32	0.000468321	0.000180594	0.000137753
2.7	0.00378	0.00153	0.00317		51.63	0.000362702	0.000390588	0.000396531	0.000397781	0.000399516					51.63	0.00047775	0.000184702	0.000140671
2.8	0.00371	0.00169	0.0034		51.32	0.000368156	0.000395794	0.000401579	0.000402743	0.000404433					51.32	0.000484426	0.000187995	0.000143158
2.9	0.00356	0.00173	0.00345		46.32	0.000371328	0.000398687	0.000404385	0.000405469	0.000407119					46.32	0.000488262	0.000190415	0.000145174
3	0.00344	0.00174	0.00343		46.31	0.000372169	0.000399213	0.000404873	0.000405882	0.000407498					46.31	0.000489173	0.000191847	0.000146599
					41.58	0.000370664	0.000397322	0.000402948	0.000403885	0.000405469					41.58	0.000487081	0.000192168	0.000147295
					41.36	0.000367086	0.000393303	0.000398899	0.000399769	0.000401325					41.36	0.00048232	0.000191476	0.000147324
					36.44	0.00036184	0.00038758	0.000393154	0.000393969	0.000395506					36.44	0.000475411	0.000189937	0.00014679
					36.36	0.000355372	0.000380613	0.000386174	0.000386951	0.000388476					36.36	0.000466928	0.000187747	0.000145819
					31.46	0.000348146	0.000372872	0.000378433	0.000379189	0.000380709					31.46	0.000457471	0.000185135	0.000144556
					31.39	0.000340578	0.000364773	0.000370348	0.000371095	0.000372613					31.39	0.000447556	0.000182346	0.000143174
					26.12	0.000333009	0.000356653	0.000362258	0.000363003	0.000364517					26.12	0.000437594	0.000179581	0.000141817
					26.1	0.000325668	0.000348754	0.000354398	0.000355143	0.000356648					26.1	0.000427859	0.000176957	0.000140554
					23.27	0.000318838	0.000341382	0.000347065	0.00034781	0.0003493					23.27	0.000418721	0.00017455	0.00013939
					23.26	0.000312817	0.000334866	0.000340586	0.000341329	0.000342801					23.26	0.000410575	0.000172438	0.000138327
					20.6	0.000307824	0.000329447	0.000335199	0.000335942	0.000337393					20.6	0.000403712	0.000170681	0.000137379
					20.59	0.000303948	0.000325226	0.000331015	0.000331756	0.000333187					20.59	0.000398246	0.000169318	0.000136578
					18.85	0.000301226	0.000322244	0.00032808	0.00032882	0.000330233					18.85	0.000394208	0.000168382	0.000135983
					18.83	0.00029967	0.000320515	0.000326413	0.000327154	0.00032855					18.83	0.000391595	0.00016789	0.000135638
					17.07	0.000299322	0.000320081	0.000326062	0.000326807	0.000328188					17.07	0.000390458	0.000167847	0.000135563
					17.06	0.000300227	0.00032098	0.000327073	0.000327829	0.000329196					17.06	0.000390855	0.000168242	0.000135754
					16.46	0.000302327	0.00032314	0.000329376	0.000330152	0.000331508					16.46	0.000392725	0.000169008	0.000136165
					15.28	0.00030557	0.00032651	0.00033291	0.000333715	0.000335067					15.28	0.000396041	0.000170064	0.000136722
					13.48	0.000309842	0.000330968	0.000337545	0.000338385	0.000339744					13.48	0.000400686	0.00017132	0.000137352
					13.47	0.000314977	0.000336333	0.000343095	0.000343979	0.000345353					13.47	0.00040644	0.000172738	0.000138053
					11.29	0.000320629	0.000342224	0.00034918	0.000350115	0.000351512					11.29	0.000412835	0.000174248	0.000138822
					11.28	0.000324885	0.000346393	0.00035358	0.000354584	0.000356023					11.28	0.000417252	0.000175317	0.000139657
					10.45	0.000328596	0.000349919	0.000357344	0.000358424	0.000359928					10.45	0.000420642	0.000176919	0.000141212
					9.63	0.000332159	0.000353268	0.000360939	0.000362099	0.000363687					9.63	0.00042366	0.000178943	0.000143244
					9.62	0.000335694	0.000356579	0.000364504	0.000365743	0.000367426					9.62	0.00042655	0.00018121	0.000145532
					8.29	0.00033921	0.000359866	0.00036805	0.00036937	0.000371153					8.29	0.000429368	0.00018361	0.000147962
					7.5	0.00034269	0.000363107	0.000371557	0.000372958	0.000374844					7.5	0.00043211	0.000186078	0.000150473
					7.48	0.000346111	0.000366276	0.000374998	0.00037648	0.000378472					7.48	0.000434757	0.000188573	0.00015303
					6.55	0.000349459	0.000369357	0.000378354	0.000379917	0.000382017					6.55	0.000437296	0.000191066	0.000155609
					5.69	0.000352725	0.000372338	0.000381615	0.000383259	0.000385467					5.69	0.000439718	0.000193539	0.000158193
					5.19	0.000355899	0.000375211	0.000384768	0.000386495	0.000388811					5.19	0.000442016	0.00019598	0.000160772
					4.27	0.000358976	0.000377966	0.000387807	0.000389618	0.000392043					4.27	0.000444182	0.000198382	0.000163341
					4.19	0.000361951	0.0003806	0.000390725	0.00039262	0.000395154					4.19	0.000446209	0.000200745	0.000165903
					3.97	0.000364818	0.000383107	0.000393517	0.000395496	0.000398141					3.97	0.000448085	0.000203075	0.000168465
					3.92	0.000367572	0.000385479	0.000396174	0.000398239	0.000400995					3.92	0.000449797	0.000205384	0.000171043
					3.65	0.000370209	0.000387713	0.000398693	0.000400846	0.000403714					3.65	0.00045133	0.000207688	0.000173654
					3.34	0.000372725	0.000389803	0.000401069	0.00040331	0.000406293					3.34	0.000452674	0.000210001	0.000176314
					3.16	0.000375123	0.000391754	0.000403308	0.000405638	0.000408738					3.16	0.00045383	0.00021234	0.000179039
