# Supplementary material for: Critical slowing down near a magnetic quantum phase transition with fermionic breakdown
Source: Nat Phys. 2023 Jul 31;19(11):1605–10. doi: 10.1038/s41567-023-02156-7 (PMC10635820; doi:10.1038/s41567-023-02156-7)
Supplement: Supplementary file 4 — Source data for Supplementary Fig. 3. [file 41567_2023_2156_MOESM4_ESM.xlsx]

## Sheet: Sheet1
Temperature	YRS (50mT, raw data) - Fig-S3	YRS (fitting) - Fig-S3	YRS (subtracted) - Fig-S3
238.39	1.01696e-05	-0.000647569	1.01696e-05
238.29	5.53924e-06	-0.000647145	5.53924e-06
220.09	9.46148e-06	-0.000568401	9.46148e-06
204.36	3.54886e-05	-0.00049767	3.54886e-05
182.06	7.882e-05	-0.000392773	7.882e-05
162.52	0.000119858	-0.000296009	0.000119858
142.46	0.000158368	-0.000191567	0.000158368
122.19	0.000195636	-8.05017e-05	0.000195636
101.98	0.00023464	3.5673e-05	0.000198967
92.02	0.000255752	9.46416e-05	0.00016111
88.56	0.00026929	0.000115321	0.000153969
81.95	0.000276752	0.000154996	0.000121756
71.51	0.000284172	0.000217627	6.65452e-05
61.27	0.000301602	0.000277757	2.38446e-05
51.38	0.00033194	0.000332137	-1.9739e-07
46.04	0.000363006	0.000358431	4.57536e-06
40.93	0.000380646	0.000380131	5.14681e-07
35.39	0.000390082	0.000397679	-7.59663e-06
30.39	0.00039949	0.000405058	-5.56782e-06
26.44	0.000403858	0.000401959	1.89931e-06
23.58	0.00039851	0.000392367	6.14321e-06
20.55	0.000379918	0.000372437	7.4811e-06
18.75	0.00035084	0.000354059	-3.21856e-06
16.75	0.000321818	0.000325851	-4.03326e-06
14.31	0.00029603	0.000276162	--
12.53	0.00027307	0.000224888	--
10.82	0.000252784	0.000158301	--
9.84	0.000240366	0.000109653	--
8.99	0.000238994	5.93008e-05	--
8.11	0.000233548	-2.94457e-06	--
6.85	0.000229334	-0.000116102	--
5.81	0.000226506	-0.000239775	--
5.29	0.000224406	-0.000316072	--
4.18	0.000222852	-0.000526515	--
3.29	0.000222012	-0.000768033	--
2.71	0.000222278	-0.000984051	--
2.25	0.000223944	-0.00121	--
			--
			--
			--
			--
			--
			--
			--
			--
			--
			--
			--
			--
			--
			--
			--
			--
			--
			--
			--
			--
			--
			--
			--
			--
			--
			--
			--
			--
			--
			--
			--
			--
			--
			--
			--
			--
			--
			--
			--
			--
			--
			--
			--
			--
			--
			--
			--
