# Supplementary material for: Critical slowing down near a magnetic quantum phase transition with fermionic breakdown
Source: Nat Phys. 2023 Jul 31;19(11):1605–10. doi: 10.1038/s41567-023-02156-7 (PMC10635820; doi:10.1038/s41567-023-02156-7)
Supplement: Supplementary file 5 — Source data for Fig. 1. [file 41567_2023_2156_MOESM5_ESM.xlsx]

## Sheet: Sheet1
Time - Fig1b	Reference - Fig1b	Time - Fig1b	YRS sample - Fig1b		Time - Fig1c	YRS (239 K) - Fig1c	Time - Fig1c	YRS (71 K)- Fig1c	Time- Fig1c	YRS (23 K)- Fig1c	Time- Fig1c	YRS (3 K) - Fig1c
-4.00278	0.00466	-3.98943	0.00777		1.2542	0.00506	1.2542	-0.05545	1.2542	-0.02599	1.2542	-0.03369
-3.96275	-0.00292	-3.9494	0.00777		1.29423	0.00277	1.29423	-0.06435	1.29423	-0.03298	1.29423	-0.02553
-3.92272	0.00882	-3.90937	0.00229		1.33426	-0.000234913	1.33426	-0.08126	1.33426	-0.02334	1.33426	-0.05328
-3.88269	0.00236	-3.86934	-0.00241		1.37428	-0.00161	1.37428	-0.08574	1.37428	-0.04212	1.37428	-0.05937
-3.84267	0.000337211	-3.82932	-0.00319		1.41431	-0.0034	1.41431	-0.07759	1.41431	-0.03673	1.41431	-0.06332
-3.80264	0.00483	-3.78929	-0.00632		1.45434	-0.0047	1.45434	-0.0647	1.45434	-0.02791	1.45434	-0.05479
-3.76261	0.00854	-3.74926	-0.01024		1.49437	-0.00228	1.49437	-0.03586	1.49437	-0.02683	1.49437	-0.05573
-3.72258	-0.00455	-3.70923	-0.0118		1.53439	-0.00286	1.53439	-0.01205	1.53439	-0.00731	1.53439	-0.03615
-3.68256	-0.00197	-3.66921	-0.01337		1.57442	-0.000723773	1.57442	0.02167	1.57442	-0.01133	1.57442	0.01389
-3.64253	0.000843027	-3.62918	-0.01729		1.61445	-0.00395	1.61445	0.04563	1.61445	0.01108	1.61445	-0.00149
-3.6025	0.00495	-3.58915	-0.01885		1.65448	-0.00362	1.65448	0.07021	1.65448	0.02432	1.65448	0.04572
-3.56247	0.00697	-3.54912	-0.02277		1.69451	-0.00315	1.69451	0.08202	1.69451	0.05583	1.69451	0.06152
-3.52244	0.00202	-3.50909	-0.02433		1.73453	-0.00261	1.73453	0.07761	1.73453	0.05143	1.73453	0.07072
-3.48242	0.00174	-3.46907	-0.0306		1.77456	-0.000357535	1.77456	0.06941	1.77456	0.05991	1.77456	0.07772
-3.44239	-0.00264	-3.42904	-0.03138		1.81459	-0.00248	1.81459	0.04988	1.81459	0.06078	1.81459	0.05892
-3.40236	0.00939	-3.38901	-0.03373		1.85462	0.00105	1.85462	0.03632	1.85462	0.04593	1.85462	0.05955
-3.36233	-0.00242	-3.34898	-0.03295		1.89464	0.00174	1.89464	0.02331	1.89464	0.04212	1.89464	0.03916
-3.32231	0.00129	-3.30896	-0.02982		1.93467	-0.000551875	1.93467	0.01182	1.93467	0.03029	1.93467	0.01861
-3.28228	0.00444	-3.26893	-0.02747		1.9747	0.00046146	1.9747	0.01316	1.9747	0.02204	1.9747	0.00992
-3.24225	0.000674422	-3.2289	-0.02433		2.01473	-0.00199	2.01473	0.00868	2.01473	0.00474	2.01473	0.00307
-3.20222	0.00703	-3.18887	-0.01885		2.05475	-0.000509998	2.05475	0.01082	2.05475	0.00468	2.05475	0.00826
-3.1622	0.00348	-3.14885	-0.01807		2.09478	-0.000844768	2.09478	0.01249	2.09478	-0.00464	2.09478	0.0058
-3.12217	-0.00416	-3.10882	-0.01963		2.13481	-0.00289	2.13481	0.00954	2.13481	-0.00592	2.13481	0.01123
-3.08214	-0.00635	-3.06879	-0.01415		2.17484	-0.000279798	2.17484	0.00338	2.17484	-0.000124901	2.17484	0.00306
-3.04211	0.00427	-3.02876	-0.00867		2.21487	-0.0033	2.21487	-0.01245	2.21487	-0.00506	2.21487	0.01336
-3.00208	0.00382	-2.98873	-0.01259		2.25489	-0.00161	2.25489	-0.01941	2.25489	-0.01236	2.25489	0.00198
-2.96206	0.000562018	-2.94871	-0.00632		2.29492	-0.00143	2.29492	-0.02876	2.29492	-0.0044	2.29492	-0.01119
-2.92203	-0.00584	-2.90868	-0.000839515		2.33495	-0.00132	2.33495	-0.03685	2.33495	-0.01603	2.33495	-0.012
-2.882	0.00955	-2.86865	-0.00319		2.37498	-0.000139369	2.37498	-0.03386	2.37498	-0.018	2.37498	-0.03055
-2.84197	0.00927	-2.82862	-0.00319		2.415	-0.00175	2.415	-0.02793	2.415	-0.0112	2.415	-0.03065
-2.80195	0.0018	-2.7886	0.00229		2.45503	-0.00192	2.45503	-0.01596	2.45503	-0.01988	2.45503	-0.01321
-2.76192	0.00141	-2.74857	0.00699		2.49506	0.000873966	2.49506	-0.0034	2.49506	-0.01258	2.49506	-0.01525
-2.72189	0.01017	-2.70854	0.00464		2.53509	-0.0025	2.53509	0.00132	2.53509	-0.01404	2.53509	-0.000258028
-2.68186	0.01062	-2.66851	0.00229		2.57511	-0.00565	2.57511	0.00457	2.57511	-0.0034	2.57511	0.00168
-2.64184	0.00736	-2.62849	0.00151		2.61514	-0.00454	2.61514	0.0023	2.61514	-0.00165	2.61514	0.00612
-2.60181	0.01062	-2.58846	0.00151		2.65517	-0.00389	2.65517	0.00161	2.65517	-0.000783424	2.65517	0.01163
-2.56178	0.01354	-2.54843	0.000726744		2.6952	-0.00205	2.6952	-0.00184	2.6952	0.00533	2.6952	0.00252
-2.52175	0.00669	-2.5084	-5.63854e-05		2.73523	-0.000756624	2.73523	-0.00402	2.73523	-0.00104	2.73523	0.00725
-2.48172	0.01163	-2.46837	-5.63854e-05		2.77525	-0.00359	2.77525	-0.00427	2.77525	0.00518	2.77525	-0.01281
-2.4417	0.01332	-2.42835	0.00777
-2.40167	0.01191	-2.38832	0.00543
-2.36164	0.01877	-2.34829	0.00308
-2.32161	0.02771	-2.30826	0.00464
-2.28159	0.02287	-2.26824	0.00777
-2.24156	0.02675	-2.22821	0.00777
-2.20153	0.03929	-2.18818	0.00699
-2.1615	0.03839	-2.14815	0.00934
-2.12148	0.03788	-2.10813	0.01404
-2.08145	0.04434	-2.0681	0.01404
-2.04142	0.0494	-2.02807	0.01874
-2.00139	0.05918	-1.98804	0.02344
-1.96136	0.06531	-1.94801	0.02344
-1.92134	0.07216	-1.90799	0.02422
-1.88131	0.07076	-1.86796	0.03597
-1.84128	0.06739	-1.82793	0.03518
-1.80125	0.07947	-1.7879	0.03518
-1.76123	0.08014	-1.74788	0.04145
-1.7212	0.08503	-1.70785	0.04771
-1.68117	0.08891	-1.66782	0.05085
-1.64114	0.07851	-1.62779	0.05476
-1.60112	0.08256	-1.58777	0.05946
-1.56109	0.08273	-1.54774	0.06729
-1.52106	0.06519	-1.50771	0.07512
-1.48103	0.06609	-1.46768	0.07982
-1.441	0.04816	-1.42765	0.08452
-1.40098	0.04749	-1.38763	0.0853
-1.36095	0.02523	-1.3476	0.08844
-1.32092	0.00922	-1.30757	0.08844
-1.28089	-0.000899229	-1.26754	0.0853
-1.24087	-0.02091	-1.22752	0.08374
-1.20084	-0.03709	-1.18749	0.07982
-1.16081	-0.0716	-1.14746	0.07121
-1.12078	-0.08734	-1.10743	0.05555
-1.08076	-0.12409	-1.06741	0.03675
-1.04073	-0.14062	-1.02738	0.01169
-1.0007	-0.17979	-0.98735	-0.01885
-0.96067	-0.21542	-0.94732	-0.06427
-0.92064	-0.24695	-0.90729	-0.10578
-0.88062	-0.28298	-0.86727	-0.15668
-0.84059	-0.32957	-0.82724	-0.21228
-0.80056	-0.37582	-0.78721	-0.27963
-0.76053	-0.42134	-0.74718	-0.33993
-0.72051	-0.44973	-0.70716	-0.40102
-0.68048	-0.48294	-0.66713	-0.45505
-0.64045	-0.48823	-0.6271	-0.50517
-0.60042	-0.48047	-0.58707	-0.54042
-0.5604	-0.47991	-0.54705	-0.55451
-0.52037	-0.43978	-0.50702	-0.54981
-0.48034	-0.38953	-0.46699	-0.5177
-0.44031	-0.31715	-0.42696	-0.46524
-0.40028	-0.20098	-0.38693	-0.36343
-0.36026	-0.09093	-0.34691	-0.24674
-0.32023	0.04401	-0.30688	-0.07289
-0.2802	0.18906	-0.26685	0.09627
-0.24017	0.35795	-0.22682	0.30771
-0.20015	0.50104	-0.1868	0.49488
-0.16012	0.65188	-0.14677	0.66639
-0.12009	0.79964	-0.10674	0.80343
-0.08006	0.89945	-0.06671	0.91621
-0.04004	0.97741	-0.02669	0.97886
-7.947e-06	0.99938	0.01334	1
0.04002	0.99219	0.05337	0.99217
0.08005	0.94458	0.0934	0.91229
0.12008	0.85236	0.13343	0.81205
0.1601	0.72899	0.17345	0.63271
0.20013	0.57877	0.21348	0.44633
0.24016	0.39875	0.25351	0.20747
0.28019	0.23689	0.29354	-0.01102
0.32021	0.06429	0.33356	-0.2209
0.36024	-0.08655	0.37359	-0.39475
0.40027	-0.23166	0.41362	-0.53258
0.4403	-0.34615	0.45365	-0.62029
0.48032	-0.46327	0.49367	-0.64457
0.52035	-0.51925	0.5337	-0.63439
0.56038	-0.55218	0.57373	-0.57096
0.60041	-0.55162	0.61376	-0.49343
0.64044	-0.54667	0.65379	-0.39397
0.68046	-0.48525	0.69381	-0.2953
0.72049	-0.42657	0.73384	-0.19271
0.76052	-0.3584	0.77387	-0.11518
0.80055	-0.27196	0.8139	-0.05879
0.84057	-0.19643	0.85392	-0.01885
0.8806	-0.1278	0.89395	0.00151
0.92063	-0.09279	0.93398	0.00777
0.96066	-0.01529	0.97401	0.01796
1.00068	0.02894	1.01403	0.02579
1.04071	0.04918	1.05406	0.03675
1.08074	0.07132	1.09409	0.04693
1.12077	0.0847	1.13412	0.05476
1.1608	0.08728	1.17415	0.05711
1.20082	0.08042	1.21417	0.04771
1.24085	0.08571	1.2542	0.03362
1.28088	0.06845	1.29423	0.00464
1.32091	0.05513	1.33426	-0.03138
1.36093	0.05058	1.37428	-0.05566
1.40096	0.02478	1.41431	-0.07837
1.44099	0.01349	1.45434	-0.07837
1.48102	-0.01281	1.49437	-0.06741
1.52104	-0.01343	1.53439	-0.03295
1.56107	-0.02681	1.57442	0.00464
1.6011	-0.03024	1.61445	0.04615
1.64113	-0.02821	1.65448	0.07826
1.68116	-0.02726	1.69451	0.0947
1.72118	-0.02063	1.73453	0.10097
1.76121	-0.00438	1.77456	0.08922
1.80124	0.00135	1.81459	0.06729
1.84127	0.0041	1.85462	0.04223
1.88129	0.01225	1.89464	0.02109
1.92132	0.00961	1.93467	0.01247
1.96135	0.00877	1.9747	0.00856
2.00138	0.000674422	2.01473	0.00585
2.0414	0.00556	2.05475	0.01172
2.08143	0.00703	2.09478	0.01407
2.12146	0.01175	2.13481	0.01603
2.16149	0.005	2.17484	0.01289
2.20152	0.00697	2.21487	0.00819
2.24154	0.00669	2.25489	-2.81927e-05
2.28157	-0.0018	2.29492	-0.00825
2.3216	-0.00229	2.33495	-0.01608
2.36163	-0.00522	2.37498	-0.02235
2.40165	-0.00288	2.415	-0.01882
2.44168	-0.00792	2.45503	-0.01647
2.48171	-0.00304	2.49506	-0.00903
2.52174	0.000736244	2.53509	-0.00238
2.56176	-0.00236	2.57511	0.0031
2.60179	0.0077	2.61514	0.00428
2.64182	0.00292	2.65517	0.00428
2.68185	0.00877	2.6952	0.0031
2.72188	0.00674	2.73523	-0.000419757
2.7619	0.00792	2.77525	-0.00199
2.80193	0.02085	2.81528	-0.00199
2.84196	0.00866	2.85531	-0.00199
2.88199	0.00275	2.89534	0.00271
2.92201	0.000955431	2.93536	0.00545
2.96204	0.00185	2.97539	0.00819
3.00207	0.01596	3.01542	0.00819
3.0421	0.01501	3.05545	0.0078
3.08212	0.01023	3.09547	0.00467
3.12215	0.00759	3.1355	0.00193
3.16218	0.01472	3.17553	0.000363372
3.20221	0.01343	3.21556	-0.000419757
3.24224	0.01304	3.25559	0.00115
3.28226	0.01281	3.29561	0.00271
3.32229	0.01152	3.33564	0.00467
3.36232	0.00944	3.37567	0.00585
3.40235	0.0186	3.4157	0.00389
3.44237	0.02068	3.45572	0.000363372
3.4824	0.01135	3.49575	-0.00199
3.52243	0.00236	3.53578	-0.00394
3.56246	0.00618	3.57581	-0.00668
3.60248	0.00967	3.61583	-0.00786
3.64251	-0.0045	3.65586	-0.0059
3.68254	-0.005	3.69589	-0.00512
3.72257	-0.00613	3.73592	-0.00199
3.7626	0.00995	3.77595	-2.81927e-05
3.80262	0.00984	3.81597	0.0035
3.84265	0.01118	3.856	0.00154
3.88268	-0.00438	3.89603	0.00154
3.92271	0.00961	3.93606	0.00232
3.96273	0.0095	3.97608	0.00193
4.00276	0.01062	4.01611	0.0035
4.04279	0.00854	4.05614	0.00271
4.08282	0.00939	4.09617	0.00232
4.12284	0.00478	4.13619	0.00389
4.16287	0	4.17622	0.00232
4.2029	0.01045	4.21625	0.0035
4.24293	0.01158	4.25628	0.00115
4.28296	0.00989	4.29631	0.000363372
4.32298	-0.00899	4.33633	-0.000811322
4.36301	0.00264	4.37636	-0.00199
4.40304	0.00354	4.41639	-0.00277
4.44307	0.00961	4.45642	-0.00277
4.48309	3.37211e-05	4.49644	-0.00159
4.52312	0.00513	4.53647	0.000363372
4.56315	0.01022	4.5765	-0.000419757
4.60318	0.00324	4.61653	0.000363372
4.6432	-0.000539537	4.65655	-0.000419757
4.68323	0.00145	4.69658	-0.00238
4.72326	0.00219	4.73661	-0.00394
4.76329	0.00624	4.77664	-0.00355
4.80332	0.00836	4.81667	-0.00355
4.84334	0.00101	4.85669	-0.00473
4.88337	0.00324	4.89672	-0.00277
4.9234	0.00199	4.93675	-0.000811322
4.96343	-0.00108	4.97678	-0.0012
5.00345	0.00664	5.0168	-0.00159
5.04348	0.00229	5.05683	-2.81927e-05
5.08351	-0.00226	5.09686	0.000754937
5.12354	-0.000674422	5.13689	0.000754937
5.16356	-0.00256	5.17691	-0.0012
5.20359	0.00158	5.21694	-0.00316
5.24362	-0.00219	5.25697	0.000363372
5.28365	-0.00172	5.297	-0.00159
5.32368	-0.000809306	5.33703	-0.00199
5.3637	3.37211e-05	5.37705	-0.0012
5.40373	0.000134884	5.41708	0.000754937
5.44376	-0.000269769	5.45711	0.000754937
5.48379	-0.00094419	5.49714	-0.000419757
5.52381	0.000202327	5.53716	0.000363372
5.56384	0.00418	5.57719	-0.00159
5.60387	0.00728	5.61722	-0.00199
5.6439	0.00577	5.65725	-0.0012
5.68392	0.00128	5.69727	-0.0012
5.72395	0.00927	5.7373	0.000754937
5.76398	0.00745	5.77733	-0.000419757
5.80401	0.00519	5.81736	-0.000811322
5.84404	0.01055	5.85739	-0.00199
5.88406	0.00718	5.89741	-0.00159
5.92409	0.01173	5.93744	0.000363372
5.96412	0.009	5.97747	-0.00159
6.00415	0.0059	6.0175	-0.00277
6.04417	0.00499	6.05752	-0.00238
6.0842	0.00506	6.09755	-0.00238
6.12423	0.00786	6.13758	-0.000419757
6.16426	0.00735	6.17761	0.00193
6.20428	0.00658	6.21763	0.000363372
6.24431	0.00199	6.25766	-2.81927e-05
6.28434	0.00155	6.29769	-0.000811322
6.32437	0.00803	6.33772	-0.0012
6.36439	0.00701	6.37775	0.00115
6.40442	-0.00145	6.41777	0.00193
6.44445	-0.00435	6.4578	0.00154
6.48448	-0.00132	6.49783	-2.81927e-05
6.52451	0.00307	6.53786	0.000754937
6.56453	-0.0025	6.57788	0.00308
6.60456	-0.00283	6.61791	0.00151
6.64459	-0.00395	6.65794	0.000726744
6.68462	-0.00506	6.69797	-0.000839515
6.72464	0.00455	6.73799	0.00308
6.76467	0.00239	6.77802	0.00308
6.8047	0.00165	6.81805	0.00151
6.84473	-0.00246	6.85808	0.00464
6.88475	0.00115	6.89811	0.00308
6.92478	-0.000674422	6.93813	0.00308
6.96481	-0.00138	6.97816	0.000726744
7.00484	6.74422e-05	7.01819	0.00151
7.04487	0.00448	7.05822	0.000726744
7.08489	-0.00395	7.09824	-0.00162
7.12492	0.00212	7.13827	0.00386
7.16495	0.00499	7.1783	-5.63854e-05
7.20498	0.00388	7.21833	0.00308
7.245	0.00563	7.25835	0.00386
7.28503	0.0029	7.29838	0.00308
7.32506	0.00499	7.33841	0.00386
7.36509	0.00182	7.37844	0.00229
7.40511	0.000640701	7.41847	0.00464
7.44514	0.000775585	7.45849	0.00464
7.48517	0.000843027	7.49852	0.00308
7.5252	0.00513	7.53855	0.00699
7.56523	0.00401	7.57858	0.00856
7.60525	0.00226	7.6186	0.00308
7.64528	-0.00384	7.65863	0.000726744
7.68531	-0.00293	7.69866	0.000726744
7.72534	0.00212	7.73869	0.00151
7.76536	0.00354	7.77871	0.00151
7.80539	0.00105	7.81874	-0.000839515
7.84542	-0.00175	7.85877	0.00308
7.88545	-0.00206	7.8988	-5.63854e-05
7.92547	0.00691	7.93883	-0.00632
7.9655	0.00223	7.97885	-0.00397
8.00553	0.00482	8.01888	-0.00241
