# Supplementary material for: Critical slowing down near a magnetic quantum phase transition with fermionic breakdown
Source: Nat Phys. 2023 Jul 31;19(11):1605–10. doi: 10.1038/s41567-023-02156-7 (PMC10635820; doi:10.1038/s41567-023-02156-7)
Supplement: Supplementary file 7 — Source data for Fig. 2. [file 41567_2023_2156_MOESM7_ESM.xlsx]

## Sheet: Sheet1
Temperature	YRS (0 mT) - Fig-2a	Temperature	YRS (26 mT) - Fig-2b	Temperature	YRS (50 mT) - Fig-2c	Temperature	YRS (63 mT) - Fig-2d	Temperature	YRS (63 mT, low-T fit) - Fig-2d	Temperature	YRS (63 mT, high-T fit) - Fig-2d	Temperature	YRS (66 mT) - Fig-2e	Temperature	YRS (66 mT, low-T fit) - Fig-2e	Temperature	YRS (66 mT, high-T fit) - Fig-2e	Temperature	YRS (70 mT) - Fig-2f	Temperature	YRS (70 mT, low-T fit) - Fig-2f	Temperature	YRS (70 mT, high-T fit) - Fig-2f	T/T_K (70 mT, theory) - Fig-2f	THz abs. (70 mT, theory) - Fig-2f	Temperature	YRS (80 mT) - Fig-2g	Temperature	YRS (110 mT) - Fig-2h	Temperature	YRS (130 mT) - Fig-2i	Temperature	YRS (214 mT) - Fig-2j	Magnetic field	alpha - Fig-2k	Temperature	Ir-YRS (0 mT) - Fig-2l	Temperature	Ir-YRS (0 mT, low-T fit) - Fig-2l	Temperature	Ir-YRS (0 mT, high-T fit) - Fig-2l	T/T_K (Ir-YRS, 0mT, theory) - Fig-2l	THz abs. (Ir-YRS, 0mT, theory) - Fig-2l
234.56	2.05789e-05	247.23	1.3765e-05	238.39	1.01696e-05	1.968	0.000427544	1.968	0.000428197	49.881	0.000369552	2.1027	0.000304252	2.1027	0.000311364	21.169	0.000401911	239	1.40583e-05	3.16	0.000362514	61.32	0.000382708	100	0.000613038	2.378	0.000331919	277.87	3.74403e-06	278.22	8.36067e-06	288.7	5.32522e-06	62.93	0.155	289.69	6.3221e-05	2.26	0.000331977	71.16	0.000353687	100	0.000613038
193.37	2.79303e-05	230	2.2645e-05	238.29	5.53924e-06	2.0591	0.000426801	1.97215	0.000428146	49.9143	0.000369448	2.527	0.000300489	2.10552	0.000311304	21.1777	0.000401784	162.59	1.19533e-05	3.16565	0.000362429	61.3569	0.000382492	98.1748	0.000624434	2.4493	0.000331449	258.28	5.79605e-06	259.23	1.16433e-05	269.63	4.0275e-06	62.9	0.159	289.68	9.1438e-05	2.26277	0.000331918	71.246	0.000353486	98.1748	0.000624434
192.31	3.54107e-05	211.8	1.7316e-05	220.09	9.46148e-06	2.6432	0.000422251	1.97631	0.000428094	49.9477	0.000369343	3.0141	0.000295598	2.10834	0.000311244	21.1864	0.000401657	162.37	1.92817e-05	3.17131	0.000362344	61.3938	0.000382276	96.3829	0.000636041	3.0053	0.000326655	239.11	9.08424e-06	238.78	7.95067e-06	250.67	2.4987e-06	62.5	0.11	281.88	0.00011904	2.26554	0.000331858	71.3321	0.000353285	96.3829	0.000636041
192.27	4.30265e-05	201.77	1.7446e-05	204.36	3.54886e-05	3.1048	0.000418883	1.98047	0.000428043	49.9811	0.000369239	3.0782	0.000294929	2.11117	0.000311184	21.195	0.000401529	152.47	6.06833e-06	3.17698	0.000362259	61.4308	0.00038206	94.6237	0.000647864	3.0574	0.000326122	220.19	3.00081e-06	220.61	2.7464e-05	237.18	6.35835e-07	66	0.144	237.86	0.00014609	2.26832	0.000331799	71.4183	0.000353084	94.6237	0.000647864
182.45	5.07802e-05	182.3	2.2759e-05	182.06	7.882e-05	3.5529	0.000415754	1.98465	0.000427992	50.0145	0.000369135	3.0853	0.000294854	2.114	0.000311124	21.2037	0.000401402	152.28	7.65722e-06	3.18266	0.000362174	61.4678	0.000381845	92.8966	0.000659907	3.085	0.000325834	200.19	2.43482e-06	201.43	6.1258e-05	235.09	1.67873e-06	66	0.147	201.9	0.00017258	2.2711	0.000331739	71.5047	0.000352883	92.8966	0.000659907
182.33	5.86717e-05	172.19	3.3034e-05	162.52	0.000119858	3.992	0.000412772	1.98883	0.00042794	50.048	0.00036903	3.217	0.000293466	2.11683	0.000311064	21.2124	0.000401275	144.37	2.18628e-05	3.18836	0.000362089	61.5048	0.000381629	91.2011	0.000672174	3.2824	0.000323677	182.12	7.45106e-06	190.52	9.34267e-05	225.21	4.5669e-06	68.9	0.135	182.15	0.00019837	2.27388	0.00033168	71.5911	0.000352682	91.2011	0.000672174
182.27	6.67034e-05	162.13	4.8118e-05	142.46	0.000158368	4.4332	0.000409822	1.99303	0.000427889	50.0814	0.000368926	3.3947	0.000291571	2.11967	0.000311004	21.2211	0.000401147	143.16	3.65106e-05	3.19406	0.000362004	61.5418	0.000381413	89.5365	0.000684669	3.3928	0.000322394	181.09	1.80749e-05	181.63	0.000123973	202.12	8.1525e-06	70	0.132	162.03	0.00022329	2.27667	0.00033162	71.6776	0.00035248	89.5365	0.000684669
172.71	7.488e-05	142.33	6.7962e-05	122.19	0.000195636	5.1674	0.000404989	1.99723	0.000427838	50.1149	0.000368821	3.4102	0.000291404	2.12251	0.000310943	21.2298	0.00040102	134.11	5.156e-05	3.19977	0.000361919	61.5788	0.000381197	87.9022	0.000697396	3.4073	0.000322222	162.29	3.42376e-05	162.42	0.0001529	182.47	1.25663e-05			141.72	0.00024724	2.27945	0.00033156	71.7643	0.000352279	87.9022	0.000697396
172.45	8.32087e-05	122.12	9.2656e-05	101.98	0.00023464	6.2939	0.000397874	2.00144	0.000427787	50.1484	0.000368717	3.5604	0.000289777	2.12536	0.000310883	21.2385	0.000400893	132.97	6.69667e-05	3.20549	0.000361833	61.6159	0.000380981	86.2978	0.000710361	3.5604	0.00032034	142.57	5.57442e-05	143.09	0.00018022	162.17	1.79272e-05			121.79	0.00027028	2.28225	0.000331501	71.851	0.000352078	86.2978	0.000710361
172.3	9.16966e-05	100.76	0.00012255	92.02	0.000255752	7.0632	0.000393496	2.00566	0.000427735	50.1819	0.000368612	3.7544	0.000287647	2.12821	0.000310823	21.2472	0.000400766	131.83	8.26833e-05	3.21122	0.000361748	61.653	0.000380766	84.7227	0.000723566	3.7597	0.000317725	122.25	8.23176e-05	125.37	0.000205953	142.44	2.43067e-05			101.61	0.00029259	2.28504	0.000331441	71.9378	0.000351877	84.7227	0.000723566
162.4	0.000100339	90.54	0.00015841	88.56	0.00026929	8.0732	0.00038951	2.00989	0.000427684	50.2155	0.000368508	3.8739	0.000286317	2.13106	0.000310763	21.2559	0.000400638	131.82	9.86611e-05	3.21697	0.000361663	61.6901	0.00038055	83.1764	0.000737017	3.882	0.000316012	102.21	0.000114478	122.89	0.000230127	122.27	3.15765e-05			91.54	0.00031399	2.28784	0.000331382	72.0248	0.000351676	83.1764	0.000737017
162.29	0.000109133	80.12	0.00020138	81.95	0.000276752	9.0271	0.000386249	2.01412	0.000427633	50.249	0.000368403	3.9441	0.000285529	2.13392	0.000310703	21.2646	0.000400511	123.35	0.00011485	3.22272	0.000361578	61.7272	0.000380334	81.6582	0.000750718	3.9636	0.000314819	91.75	0.000160673	122.35	0.00025278	102.19	3.92438e-05			81.33	0.00033329	2.29065	0.000331322	72.1119	0.000351474	81.6582	0.000750718
162.22	0.00011807	80.1	0.00024838	71.51	0.000284172	9.9701	0.000384827	2.01837	0.000427581	50.2826	0.000368299	4.4179	0.000280003	2.13678	0.000310643	21.2733	0.000400384	122.56	0.0001312	3.22848	0.000361493	61.7644	0.000380118	80.1678	0.000764675	4.4302	0.000307219	81.87	0.000212828	101.73	0.000273953	91.82	4.60763e-05			71.16	0.00034322	2.29345	0.000331263	72.199	0.000351273	80.1678	0.000764675
152.41	0.000127133	69.52	0.00029199	61.27	0.000301602	10.875	0.000386065	2.02263	0.00042753	50.3162	0.000368194	4.4445	0.000279676	2.13965	0.000310583	21.282	0.000400256	111.98	0.000147667	3.23426	0.000361408	61.8016	0.000379902	78.7046	0.00077889	4.4539	0.000306797	71.62	0.000266182	91.62	0.000293693	91.49	5.14163e-05			60.9	0.00035131	2.29626	0.000331203	72.2863	0.000351072	78.7046	0.00077889
152.27	0.00013631	59.72	0.00033015	51.38	0.00033194	12.145	0.000386715	2.02689	0.000427479	50.3499	0.00036809	4.886	0.000273743	2.14252	0.000310523	21.2907	0.000400129	111.86	0.000164206	3.24004	0.000361323	61.8388	0.000379687	77.2681	0.000793371	4.9016	0.000298158	61.29	0.000315159	91.57	0.000312047	82.16	6.50603e-05			50.64	0.00035623	2.29908	0.000331143	72.3736	0.000350871	77.2681	0.000793371
152.19	0.00014558	51.37	0.0003617	46.04	0.000363006	13.117	0.000385318	2.03116	0.000427428	50.3835	0.000367985	4.8905	0.000273677	2.14539	0.000310463	21.2995	0.000400002	102.68	0.000180789	3.24583	0.000361238	61.876	0.000379471	75.8578	0.000808121	4.9036	0.000298117	51.1	0.00035399	82.11	0.000344753	71.96	8.7375e-05			45.57	0.00035541	2.30189	0.000331084	72.4611	0.00035067	75.8578	0.000808121
142.24	0.000154921	45.18	0.00038579	40.93	0.000380646	14.05	0.0003826	2.03545	0.000427376	50.4172	0.000367881	5.0223	0.000271658	2.14827	0.000310403	21.3082	0.000399874	102.03	0.000197389	3.25164	0.000361153	61.9132	0.000379255	74.4732	0.000823146	5.0345	0.000295487	46.16	0.000382321	81.57	0.000359173	62.03	0.000118418			40.56	0.00034827	2.30471	0.000331024	72.5487	0.000350469	74.4732	0.000823146
142.15	0.000164326	40.21	0.00040082	35.39	0.000390082	14.931	0.000380146	2.03974	0.000427325	50.4509	0.000367776	6.0035	0.000261809	2.15115	0.000310342	21.3169	0.000399747	101.82	0.000214011	3.25745	0.000361068	61.9505	0.000379039	73.1139	0.00083845	6.0381	0.000286631	41.24	0.00040108	71.23	0.00037232	50.86	0.00015648			35.41	0.00033693	2.30754	0.000330965	72.6364	0.000350267	73.1139	0.00083845
142.11	0.000173893	35.26	0.00040547	30.39	0.00039949	16.135	0.000378849	2.04404	0.000427274	50.4847	0.000367672	6.0566	0.000261651	2.15403	0.000310282	21.3256	0.00039962	91.56	0.000230722	3.26328	0.000360983	61.9878	0.000378823	71.7794	0.000854039	6.0651	0.000286047	36.19	0.000412513	71.15	0.000384147	45.82	0.000197805			30.56	0.00032473	2.31036	0.000330905	72.7242	0.000350066	71.7794	0.000854039
132.84	0.000183959	30.34	0.00040327	26.44	0.000403858	18.282	0.000380792	2.04835	0.000427222	50.5184	0.000367568	6.2127	0.000261046	2.15692	0.000310222	21.3344	0.000399492	91.54	0.000247639	3.26911	0.000360898	62.0251	0.000378608	70.4693	0.000869919	6.2175	0.000281123	31.19	0.000418433	60.98	0.000394587	40.8	0.000238972			26.68	0.00031395	2.3132	0.000330846	72.8121	0.000349865	70.4693	0.000869919
132.38	0.000196748	26.48	0.00039807	23.58	0.00039851	20.122	0.000385767	2.05267	0.000427171	50.5522	0.000367463	6.948	0.000257078	2.15981	0.000310162	21.3431	0.000399365	81.53	0.000265006	3.27496	0.000360813	62.0624	0.000378392	69.1831	0.000886094	6.7047	0.000261661	27.27	0.000418951	50.78	0.000403473	35.79	0.000277493			23.83	0.00030467	2.31603	0.000330786	72.9001	0.000349664	69.1831	0.000886094
121.9	0.000209601	23.65	0.0003921	20.55	0.000379918	22.157	0.000390701	2.05699	0.00042712	50.586	0.000367359	7.0253	0.000256389	2.16271	0.000310102	21.3519	0.000399238	81.46	0.000283256	3.28082	0.000360728	62.0998	0.000378176	67.9204	0.000902571	6.9334	0.000254521	24.38	0.000414696	45.34	0.00039722	30.82	0.000311145			21.11	0.00029761	2.31887	0.000330726	72.9882	0.000349463	67.9204	0.000902571
121.89	0.000222404	20.94	0.00038662	18.75	0.00035084	23.931	0.000394857	2.06133	0.000427069	50.6198	0.000367254	7.2777	0.000255404	2.16561	0.000310042	21.3606	0.000399111	81.45	0.000303017	3.28668	0.000360642	62.1372	0.00037796	66.6807	0.000919355	7.2945	0.00024574	21.62	0.000407296	40.4	0.000386273	26.91	0.000340537			19.17	0.00029237	2.32171	0.000330667	73.0764	0.000349262	66.6807	0.000919355
112.23	0.000235212	19.18	0.0003818	16.75	0.000321818	25.925	0.000398703	2.06568	0.000427017	50.6536	0.00036715	7.7062	0.000252723	2.16851	0.000309982	21.3694	0.000398983	71.38	0.000324928	3.29256	0.000360557	62.1746	0.000377744	65.4636	0.000936451	7.7063	0.000240478	19.82	0.000399193	40.39	0.000382207	24	0.000366			16.67	0.00028795	2.32455	0.000330607	73.1648	0.00034906	65.4636	0.000936451
111.99	0.000248127	16.99	0.00037693	14.31	0.00029603	27.583	0.000401003	2.07003	0.000426966	50.6875	0.000367045	8.0188	0.00025082	2.17142	0.000309922	21.3781	0.000398856	71.37	0.000348517	3.29845	0.000360472	62.212	0.000377529	64.2688	0.000953866	8.0414	0.000240141	17.84	0.000391645	35.42	0.00037944	21.28	0.000386872			14.9	0.00028406	2.3274	0.000330548	73.2532	0.000348859	64.2688	0.000953866
111.89	0.000261244	15.22	0.00037147	12.53	0.00027307	29.979	0.000400675	2.0744	0.000426915	50.7214	0.000366941	8.0501	0.000250581	2.17433	0.000309862	21.3869	0.000398729	61.33	0.000366833	3.30435	0.000360387	62.2495	0.000377313	63.0957	0.000971606	8.0509	0.000240203	15.49	0.000383209	35.4	0.000377913	18.88	0.00040209			12.64	0.00027994	2.33025	0.000330488	73.3417	0.000348658	63.0957	0.000971606
101.66	0.000274432	13.88	0.00036592	10.82	0.000252784	32.788	0.000396425	2.07877	0.000426863	50.7553	0.000366836	8.1917	0.000249648	2.17724	0.000309802	21.3956	0.000398601	61.32	0.00038175	3.31026	0.000360302	62.2869	0.000377097	61.9441	0.000989676	8.1962	0.000241404	13.71	0.000372257	30.47	0.000377333	16.22	0.000410745			10.69	0.00027371	2.33311	0.000330429	73.4304	0.000348457	61.9441	0.000989676
91.42	0.000287549	13.44	0.00036279	9.84	0.000240366	36.365	0.000389912	2.08315	0.000426812	50.7892	0.000366732	9.0315	0.000248504	2.18016	0.000309741	21.4044	0.000398474	51.63	0.000392989	3.31617	0.000360217	62.3244	0.000376881	60.8135	0.00101	9.0392	0.000254087	11.96	0.000360891	30.46	0.000377293	14.51	0.000411983			8.87	0.00027085	2.33597	0.000330369	73.5191	0.000348256	60.8135	0.00101
81.18	0.000300475	11.88	0.00036122	8.99	0.000238994	39.629	0.000383152	2.08754	0.000426761	50.8232	0.000366627	9.0385	0.000248565	2.18309	0.000309681	21.4132	0.000398347	51.32	0.000400428	3.32211	0.000360132	62.3619	0.000376665	59.7035	0.00103	9.0465	0.000254278	10.99	0.000352995	26.61	0.00037748	12.78	0.00040638			7.68	0.00027354	2.33883	0.000330309	73.608	0.000348055	59.7035	0.00103
71.1	0.000313141	11.21	0.00035864	8.11	0.000233548	45.042	0.000373313	2.09194	0.00042671	50.8571	0.000366523	9.1146	0.000249196	2.18601	0.000309621	21.4219	0.000398219	46.32	0.000404078	3.32805	0.000360047	62.3995	0.00037645	58.6138	0.00105	9.1176	0.000256135	10.11	0.000350483	26.59	0.000377687	11.06	0.000397328			6.9	0.0002786	2.34169	0.00033025	73.697	0.000347853	58.6138	0.00105
70.77	0.000325473	11.1	0.00035222	6.85	0.000229334	49.881	0.000367252	2.09636	0.000426658	50.8911	0.000366418	9.9425	0.00025757	2.18894	0.000309561	21.4307	0.000398092	46.31	0.000404106	3.334	0.000359962	62.437	0.000376234	57.544	0.00107	10.0154	0.000275144	9.16	0.000352355	26.57	0.00037764	10.15	0.000389325			6.07	0.00028466	2.34456	0.00033019	73.7861	0.000347652	57.544	0.00107
60.56	0.00033745	10.17	0.00034456	5.81	0.000226506	59.709	0.000347281	2.10077	0.000426607	50.9252	0.000366314	10.049	0.000259503	2.19188	0.000309501	21.4395	0.000397965	41.58	0.000400689	3.33996	0.000359877	62.4746	0.000376018	56.4937	0.00109	10.877	0.000289026	8.38	0.000357453	23.78	0.00037718	9.33	0.000385995			5	0.00029115	2.34744	0.000330131	73.8752	0.000347451	56.4937	0.00109
60.28	0.000349117	9.84	0.0003387	5.29	0.000224406	70.62	0.000313099	2.1052	0.000426556	50.9592	0.00036621	10.097	0.000260436	2.19482	0.000309441	21.4483	0.000397837	41.36	0.000394089	3.34593	0.000359792	62.5122	0.000375802	55.4626	0.00111	11.512	0.000308398	7.57	0.000361101	23.75	0.000376253	8.5	0.00038184			4.34	0.00029777	2.35031	0.000330071	73.9645	0.00034725	55.4626	0.00111
49.97	0.000360238	9.07	0.00033547	4.18	0.000222852	80.401	0.00029204	2.10964	0.000426504	50.9933	0.000366105	10.838	0.000279721	2.19776	0.000309381	21.4571	0.00039771	36.44	0.000384628	3.35192	0.000359707	62.5498	0.000375586	54.4503	0.00113	12.078	0.000325966	6.08	0.000363921	23.74	0.00037492	7.5	0.000375742			3.95	0.00030445	2.35319	0.000330012	74.0539	0.000347049	54.4503	0.00113
49.81	0.000370527	8.93	0.00033467	3.29	0.000222012	88.231	0.000279473	2.11409	0.000426453	51.0273	0.000366001	10.897	0.000281574	2.20071	0.000309321	21.4659	0.000397583	36.36	0.000372717	3.35791	0.000359622	62.5875	0.000375371	53.4564	0.00115	12.372	0.000332749	5.15	0.000366481	21.06	0.000373313	6.53	0.000367537			3.53	0.0003112	2.35608	0.000329952	74.1434	0.000346848	53.4564	0.00115
44.84	0.000379675	8.38	0.00033536	2.71	0.000222278	97.247	0.000267574	2.11855	0.000426402	51.0615	0.000365896	11.226	0.000291683	2.20366	0.000309261	21.4747	0.000397456	31.46	0.00035895	3.36391	0.000359537	62.6252	0.000375155	52.4808	0.00117	12.9135	0.000342248	4.59	0.000368857	21.05	0.00037148	6.26	0.000357202			3.02	0.00031812	2.35896	0.000329892	74.2331	0.000346646	52.4808	0.00117
44.72	0.000387659	8.21	0.00033754	2.25	0.000223944	116.94	0.000240463	2.12301	0.000426351	51.0956	0.000365792	11.781	0.000310581	2.20661	0.000309201	21.4835	0.000397328	31.39	0.000344056	3.36993	0.000359451	62.6628	0.000374939	51.5229	0.00119	13.409	0.000349056	3.98	0.000370925	19.27	0.00036946	5.16	0.000344797			2.59	0.00032535	2.36185	0.000329833	74.3228	0.000346445	51.5229	0.00119
41.34	0.000394432	7.41	0.00034023			118.11	0.000238902	2.12749	0.000426299	51.1298	0.000365687	12.076	0.000320074	2.20957	0.00030914	21.4923	0.000397201	26.12	0.000328844	3.37596	0.000359366	62.7006	0.000374723	50.5825	0.00121	13.837	0.000355598	3.43	0.000372516	19.26	0.0003673	4.46	0.000330383			2.26	0.0003331	2.36475	0.000329773	74.4126	0.000346244	50.5825	0.00121
39.7	0.000400063	7.31	0.0003404			139.45	0.000212634	2.13198	0.000426248	51.1639	0.000365583	12.372	0.000329405	2.21253	0.00030908	21.5011	0.000397074	26.1	0.000314183	3.38199	0.000359281	62.7383	0.000374507	49.6592	0.00123	14.704	0.000368714	2.91	0.000373441	17.49	0.000365113	3.86	0.000313995					2.36764	0.000329714	74.5025	0.000346043	49.6592	0.00123
39.67	0.000404578	6.14	0.00033918			159.11	0.000191995	2.13647	0.000426197	51.1981	0.000365478	12.998	0.000348864	2.2155	0.00030902	21.5099	0.000396946	23.27	0.000300778	3.38804	0.000359196	62.7761	0.000374292	48.7529	0.00126	14.719	0.000368897	2.62	0.0003737	17.48	0.000363	3.61	0.00030568					2.37054	0.000329654	74.5926	0.000345842	48.7529	0.00126
34.75	0.000408024	6.06	0.00033715			190.44	0.000153247	2.14097	0.000426145	51.2324	0.000365374	13.424	0.00036336	2.21847	0.00030896	21.5187	0.000396819	23.26	0.000289194	3.3941	0.000359111	62.8139	0.000374076	47.863	0.00128	15.589	0.000378496	2.01	0.000373145	15.71	0.00036106	2.98	0.000295452					2.37345	0.000329595	74.6828	0.000345641	47.863	0.00128
34.72	0.000410566	5.17	0.00033444			225.24	0.000107036	2.14549	0.000426094	51.2666	0.000365269	13.81	0.000376781	2.22145	0.0003089	21.5275	0.000396692	20.6	0.000279844	3.40017	0.000359026	62.8517	0.00037386	46.9894	0.0013	16.262	0.000385242			15.71	0.000359353	2.64	0.000293283					2.37636	0.000329535	74.773	0.000345439	46.9894	0.0013
29.88	0.000412325	5.08	0.00033084			297.09	1.45108e-05	2.15001	0.000426043	51.3009	0.000365165	14.703	0.000402342	2.22442	0.00030884	21.5363	0.000396564	20.59	0.000272994	3.40625	0.000358941	62.8895	0.000373644	46.1318	0.00133	16.919	0.000391057			13.9	0.0003579	2.43	0.0002914					2.37927	0.000329475	74.8634	0.000345238	46.1318	0.00133
29.85	0.00041337	4.63	0.0003262					2.15454	0.000425992	51.3352	0.00036506	15.582	0.000414917	2.22741	0.00030878	21.5451	0.000396437	18.85	0.000268767	3.41234	0.000358856	62.9274	0.000373428	45.2898	0.00135	17.515	0.000396247			13.89	0.000356653	1.99	0.00029875					2.38218	0.000329416	74.9539	0.000345037	45.2898	0.00135
26	0.000413798	3.93	0.00032048					2.15909	0.00042594	51.3695	0.000364956	16.921	0.000425	2.23039	0.00030872	21.554	0.00039631	18.83	0.000267206	3.41844	0.000358771	62.9652	0.000373213	44.4631	0.00138	19.342	0.000397192			12.12	0.00035556							2.3851	0.000329356	75.0445	0.000344836	44.4631	0.00138
25.97	0.000413822	3	0.00031364					2.16364	0.000425889	51.4038	0.000364851	17.514	0.000429664	2.23338	0.00030866	21.5628	0.000396182	17.07	0.000272817	3.42456	0.000358686	63.0031	0.000372997	43.6516	0.0014	20.253	0.000395269			12.11	0.00035456							2.38802	0.000329297	75.1352	0.000344635	43.6516	0.0014
23.18	0.000413846	2.82	0.00030568					2.1682	0.000425838	51.4382	0.000364747	19.354	0.000422092	2.23638	0.0003086	21.5716	0.000396055	17.06	0.00027905	3.43068	0.000358601	63.0411	0.000372781	42.8548	0.00143	21.158	0.000392109			11.33	0.000353607							2.39095	0.000329237	75.226	0.000344434	42.8548	0.00143
23.16	0.000414083	2.45	0.00029661					2.17277	0.000425786	51.4726	0.000364643	20.282	0.000413278	2.23938	0.000308539	21.5805	0.000395928	16.46	0.00028465	3.43682	0.000358516	63.079	0.000372565	42.0727	0.00146	22.998	0.000381971			11.32	0.000352687							2.39388	0.000329178	75.3169	0.000344232	42.0727	0.00146
20.67	0.000414701	2.01	0.00028638					2.17735	0.000425735	51.507	0.000364538	21.169	0.00040239	2.24238	0.000308479	21.5893	0.000395801	15.28	0.000289489	3.44296	0.000358431	63.117	0.000372349	41.3047	0.00148	24.318	0.00036956			10.49	0.0003518							2.39681	0.000329118	75.408	0.000344031	41.3047	0.00148
20.51	0.000415533							2.18194	0.000425684	51.5414	0.000364434	23.005	0.000378426	2.24539	0.000308419	21.5982	0.000395673	13.48	0.000293772	3.44912	0.000358345	63.155	0.000372134	40.5508	0.00151	25.676	0.000359495			10.48	0.000350887							2.39975	0.000329059	75.4991	0.00034383	40.5508	0.00151
20.49	0.000416341							2.18654	0.000425633	51.5759	0.000364329	23.976	0.00036518	2.2484	0.000308359	21.607	0.000395546	13.47	0.000297711	3.45529	0.00035826	63.193	0.000371918	39.8107	0.00154	26.837	0.000351757			9.62	0.000349887							2.40269	0.000328999	75.5904	0.000343629	39.8107	0.00154
18.93	0.000416887							2.19115	0.000425581	51.6104	0.000364225	24.74	0.000353999	2.25141	0.000308299	21.6159	0.000395419	11.29	0.000301461	3.46147	0.000358175	63.231	0.000371702	39.0841	0.00157	27.383	0.000346264			9.6	0.000348807							2.40563	0.000328939	75.6817	0.000343428	39.0841	0.00157
18.9	0.000417077							2.19577	0.00042553	51.6449	0.00036412	25.721	0.000339709	2.25443	0.000308239	21.6247	0.000395291	11.28	0.000305122	3.46766	0.00035809	63.2691	0.000371486	38.3707	0.0016	31.468	0.000330876			9.19	0.00034766							2.40858	0.00032888	75.7732	0.000343227	38.3707	0.0016
17.18	0.000416887							2.2004	0.000425479	51.6794	0.000364016	26.66	0.000328115	2.25745	0.000308179	21.6336	0.000395164	10.45	0.000308772	3.47386	0.000358005	63.3072	0.00037127	37.6704	0.00163	35.772	0.000319984			9.18	0.000346473							2.41153	0.00032882	75.8648	0.000343025	37.6704	0.00163
17.15	0.000416198							2.20504	0.000425427	51.7139	0.000363911	27.192	0.000321985	2.26048	0.000308119	21.6424	0.000395037	9.63	0.00031245	3.48007	0.00035792	63.3453	0.000371055	36.9828	0.00166	37.626	0.000308195			8.42	0.00034522							2.41449	0.000328761	75.9565	0.000342824	36.9828	0.00166
15.41	0.000414915							2.20969	0.000425376	51.7485	0.000363807	27.533	0.000316487	2.26351	0.000308059	21.6513	0.000394909	9.62	0.000316178	3.48629	0.000357835	63.3834	0.000370839	36.3078	0.00169	42.54	0.000281331			8.41	0.00034394							2.41744	0.000328701	76.0483	0.000342623	36.3078	0.00169
15.39	0.000413061							2.21435	0.000425325	51.7831	0.000363702	29.959	0.000293174	2.26655	0.000307999	21.6602	0.000394782	8.29	0.000319956	3.49253	0.00035775	63.4216	0.000370623	35.6451	0.00172	44.437	0.000272866			8.16	0.00034274							2.42041	0.000328642	76.1402	0.000342422	35.6451	0.00172
13.63	0.000410661							2.21902	0.000425274	51.8177	0.000363598	31.872	0.000279791	2.26958	0.000307938	21.669	0.000394655	7.5	0.000323778	3.49877	0.000357665	63.4597	0.000370407	34.9945	0.00175	48.352	0.000256265			8.1	0.000341733							2.42337	0.000328582	76.2322	0.000342221	34.9945	0.00175
13.6	0.000407453							2.2237	0.000425222	51.8524	0.000363493	37.828	0.000259267	2.27263	0.000307878	21.6779	0.000394527	7.48	0.000327617	3.50503	0.00035758	63.4979	0.000370191	34.3558	0.00179	57.839	0.000223117			8.08	0.000341027							2.42634	0.000328522	76.3244	0.00034202	34.3558	0.00179
11.87	0.000404364							2.22838	0.000425171	51.887	0.000363389	42.646	0.000243696	2.27568	0.000307818	21.6868	0.0003944	6.55	0.00033145	3.5113	0.000357495	63.5361	0.000369976	33.7287	0.00182	68.497	0.000199036			7.4	0.0003407							2.42931	0.000328463	76.4166	0.000341818	33.7287	0.00182
11.86	0.000401513							2.23308	0.00042512	51.9217	0.000363285	44.479	0.00023539	2.27873	0.000307758	21.6957	0.000394273	5.69	0.000335244	3.51758	0.00035741	63.5744	0.00036976	33.1131	0.00185	78.288	0.000182177			7.37	0.000340753							2.43229	0.000328403	76.509	0.000341617	33.1131	0.00185
11.29	0.000398875							2.23779	0.000425068	51.9564	0.00036318	48.581	0.00022102	2.28178	0.000307698	21.7046	0.000394146	5.19	0.000338967	3.52387	0.000357325	63.6127	0.000369544	32.5087	0.00189	97.602	0.000159213			6.83	0.000341147							2.43527	0.000328344	76.6015	0.000341416	32.5087	0.00189
11.27	0.000396404							2.24251	0.000425017	51.9912	0.000363076	57.94	0.00019432	2.28484	0.000307638	21.7135	0.000394018	4.27	0.000342578	3.53017	0.00035724	63.6509	0.000369328	31.9154	0.00192	117.98	0.00015385			6.8	0.00034178							2.43825	0.000328284	76.6941	0.000341215	31.9154	0.00192
10.07	0.000394075							2.24724	0.000424966	52.0259	0.000362971	69.25	0.000168206	2.2879	0.000307578	21.7224	0.000393891	4.19	0.000346044	3.53648	0.000357154	63.6893	0.000369112	31.3329	0.00196	138.45	0.000131427			6.43	0.000342507							2.44124	0.000328225	76.7868	0.000341014	31.3329	0.00196
9.87	0.000391842							2.25197	0.000424915	52.0607	0.000362867	78.631	0.000150228	2.29097	0.000307518	21.7313	0.000393764	3.97	0.000349317	3.5428	0.000357069	63.7276	0.000368897	30.761	0.002	158.51	0.000100033			6.4	0.000343213							2.44423	0.000328165	76.8796	0.000340813	30.761	0.002
9.05	0.000389679							2.25672	0.000424863	52.0955	0.000362762	89.194	0.000131196	2.29404	0.000307458	21.7402	0.000393636	3.92	0.000352367	3.54914	0.000356984	63.7659	0.000368681	30.1995	0.00203	197.53	1.64537e-05			5.79	0.00034386							2.44723	0.000328105	76.9725	0.000340611	30.1995	0.00203
9	0.000387541							2.26148	0.000424812	52.1303	0.000362658	98.646	0.000117987	2.29712	0.000307398	21.7491	0.000393509	3.65	0.000355144	3.55549	0.000356899	63.8043	0.000368465	29.6483	0.00207					5.77	0.000344467							2.45023	0.000328046	77.0655	0.00034041	29.6483	0.00207
8.17	0.000385426							2.26625	0.000424761	52.1652	0.000362553	118.47	0.000105369	2.3002	0.000307337	21.758	0.000393382	3.34	0.000357606	3.56184	0.000356814	63.8427	0.000368249	29.1072	0.00211					5.49	0.00034506							2.45323	0.000327986	77.1587	0.000340209	29.1072	0.00211
8.15	0.000383263							2.27102	0.000424709	52.2	0.000362449	159.19	6.9444e-05	2.30328	0.000307277	21.7669	0.000393254	3.16	0.000359711	3.56821	0.000356729	63.8812	0.000368033	28.5759	0.00215					5.47	0.000345667							2.45623	0.000327927	77.2519	0.000340008	28.5759	0.00215
7.35	0.000381077							2.27581	0.000424658	52.2349	0.000362344	197.5	2.93741e-05	2.30637	0.000307217	21.7758	0.000393127			3.5746	0.000356644	63.9196	0.000367818	28.0543	0.00219					5.45	0.000346527							2.45924	0.000327867	77.3453	0.000339807	28.0543	0.00219
7.34	0.000378867							2.28061	0.000424607	52.2699	0.00036224			2.30946	0.000307157	21.7847	0.000393			3.58099	0.000356559	63.9581	0.000367602	27.5423	0.00223					5.38	0.0003475							2.46226	0.000327808	77.4388	0.000339606	27.5423	0.00223
6.46	0.000376586							2.28542	0.000424555	52.3048	0.000362135			2.31256	0.000307097	21.7937	0.000392872			3.58739	0.000356474	63.9966	0.000367386	27.0396	0.00227					5.02	0.000348473							2.46527	0.000327748	77.5324	0.000339404	27.0396	0.00227
5.63	0.000374257							2.29024	0.000424504	52.3398	0.000362031			2.31566	0.000307037	21.8026	0.000392745			3.59381	0.000356389	64.0351	0.00036717	26.5461	0.00232					4.83	0.000349407							2.46829	0.000327688	77.6261	0.000339203	26.5461	0.00232
5.16	0.000371881							2.29507	0.000424453	52.3748	0.000361926			2.31877	0.000306977	21.8115	0.000392618			3.60023	0.000356304	64.0737	0.000366955	26.0615	0.00236					4.63	0.00035028							2.47132	0.000327629	77.7199	0.000339002	26.0615	0.00236
5.08	0.000369457							2.2999	0.000424402	52.4098	0.000361822			2.32188	0.000306917	21.8205	0.000392491			3.60667	0.000356219	64.1122	0.000366739	25.5859	0.0024					4.6	0.00035112							2.47435	0.000327569	77.8139	0.000338801	25.5859	0.0024
4	0.000366986							2.30475	0.00042435	52.4448	0.000361718			2.32499	0.000306857	21.8294	0.000392363			3.61312	0.000356134	64.1508	0.000366523	25.1189	0.00245					4.26	0.000351927							2.47738	0.00032751	77.9079	0.0003386	25.1189	0.00245
3.7	0.000364515							2.30961	0.000424299	52.4799	0.000361613			2.32811	0.000306797	21.8383	0.000392236			3.61958	0.000356049	64.1894	0.000366307	24.6604	0.00249					4.25	0.000352713							2.48041	0.00032745	78.0021	0.000338398	24.6604	0.00249
								2.31448	0.000424248	52.5149	0.000361509			2.33123	0.000306736	21.8473	0.000392109			3.62606	0.000355963	64.2281	0.000366091	24.2103	0.00254					4.02	0.00035348							2.48345	0.000327391	78.0964	0.000338197	24.2103	0.00254
								2.31936	0.000424196	52.5501	0.000361404			2.33435	0.000306676	21.8562	0.000391981			3.63254	0.000355878	64.2667	0.000365876	23.7684	0.00259					3.34	0.000354233							2.4865	0.000327331	78.1908	0.000337996	23.7684	0.00259
								2.32425	0.000424145	52.5852	0.0003613			2.33748	0.000306616	21.8652	0.000391854			3.63904	0.000355793	64.3054	0.00036566	23.3346	0.00264					2.98	0.00035496							2.48954	0.000327271	78.2853	0.000337795	23.3346	0.00264
								2.32915	0.000424094	52.6203	0.000361195			2.34062	0.000306556	21.8742	0.000391727			3.64554	0.000355708	64.3441	0.000365444	22.9087	0.00269					2.64	0.000355673							2.49259	0.000327212	78.3799	0.000337594	22.9087	0.00269
								2.33406	0.000424043	52.6555	0.000361091			2.34376	0.000306496	21.8831	0.000391599			3.65206	0.000355623	64.3829	0.000365228	22.4905	0.00274					2.46	0.00035636							2.49565	0.000327152	78.4746	0.000337393	22.4905	0.00274
								2.33898	0.000423991	52.6907	0.000360986			2.3469	0.000306436	21.8921	0.000391472			3.65859	0.000355538	64.4216	0.000365012	22.08	0.00279					2.22	0.000357027							2.4987	0.000327093	78.5695	0.000337191	22.08	0.00279
								2.34391	0.00042394	52.7259	0.000360882			2.35004	0.000306376	21.9011	0.000391345			3.66514	0.000355453	64.4604	0.000364797	21.677	0.00284					2	0.000357667							2.50177	0.000327033	78.6645	0.00033699	21.677	0.00284
								2.34886	0.000423889	52.7612	0.000360777			2.3532	0.000306316	21.91	0.000391217			3.67169	0.000355368	64.4992	0.000364581	21.2814	0.0029													2.50483	0.000326974	78.7595	0.000336789	21.2814	0.0029
								2.35381	0.000423837	52.7965	0.000360673			2.35635	0.000306256	21.919	0.00039109			3.67826	0.000355283	64.538	0.000364365	20.893	0.00295													2.5079	0.000326914	78.8547	0.000336588	20.893	0.00295
								2.35877	0.000423786	52.8318	0.000360568			2.35951	0.000306196	21.928	0.000390963			3.68483	0.000355198	64.5768	0.000364149	20.5116	0.00301													2.51097	0.000326854	78.9501	0.000336387	20.5116	0.00301
								2.36374	0.000423735	52.8671	0.000360464			2.36267	0.000306135	21.937	0.000390836			3.69142	0.000355113	64.6157	0.000363933	20.1372	0.00306													2.51405	0.000326795	79.0455	0.000336186	20.1372	0.00306
								2.36873	0.000423684	52.9024	0.00036036			2.36584	0.000306075	21.9459	0.000390708			3.69802	0.000355028	64.6546	0.000363718	19.7697	0.00312													2.51713	0.000326735	79.141	0.000335984	19.7697	0.00312
								2.37372	0.000423632	52.9378	0.000360255			2.36901	0.000306015	21.9549	0.000390581			3.70464	0.000354943	64.6935	0.000363502	19.4089	0.00318													2.52021	0.000326676	79.2367	0.000335783	19.4089	0.00318
								2.37873	0.000423581	52.9732	0.000360151			2.37219	0.000305955	21.9639	0.000390454			3.71126	0.000354858	64.7325	0.000363286	19.0546	0.00324													2.5233	0.000326616	79.3324	0.000335582	19.0546	0.00324
								2.38374	0.00042353	53.0086	0.000360046			2.37537	0.000305895	21.9729	0.000390326			3.7179	0.000354772	64.7714	0.00036307	18.7068	0.0033													2.52639	0.000326557	79.4283	0.000335381	18.7068	0.0033
								2.38877	0.000423478	53.044	0.000359942			2.37856	0.000305835	21.9819	0.000390199			3.72455	0.000354687	64.8104	0.000362854	18.3654	0.00337													2.52949	0.000326497	79.5243	0.00033518	18.3654	0.00337
								2.3938	0.000423427	53.0795	0.000359837			2.38175	0.000305775	21.9909	0.000390072			3.73121	0.000354602	64.8494	0.000362639	18.0302	0.00343													2.53259	0.000326438	79.6205	0.000334979	18.0302	0.00343
								2.39885	0.000423376	53.115	0.000359733			2.38494	0.000305715	21.9999	0.000389944			3.73788	0.000354517	64.8885	0.000362423	17.7011	0.00349													2.53569	0.000326378	79.7167	0.000334777	17.7011	0.00349
								2.40391	0.000423325	53.1505	0.000359628			2.38814	0.000305655	22.009	0.000389817			3.74456	0.000354432	64.9275	0.000362207	17.378	0.00356													2.5388	0.000326318	79.8131	0.000334576	17.378	0.00356
								2.40898	0.000423273	53.186	0.000359524			2.39134	0.000305595	22.018	0.00038969			3.75126	0.000354347	64.9666	0.000361991	17.0608	0.00363													2.54191	0.000326259	79.9095	0.000334375	17.0608	0.00363
								2.41405	0.000423222	53.2216	0.000359419			2.39454	0.000305534	22.027	0.000389562			3.75797	0.000354262	65.0057	0.000361775	16.7494	0.0037													2.54502	0.000326199	80.0061	0.000334174	16.7494	0.0037
								2.41914	0.000423171	53.2571	0.000359315			2.39776	0.000305474	22.036	0.000389435			3.76469	0.000354177	65.0448	0.00036156	16.4437	0.00377													2.54814	0.00032614	80.1028	0.000333973	16.4437	0.00377
								2.42424	0.000423119	53.2927	0.00035921			2.40097	0.000305414	22.045	0.000389308			3.77142	0.000354092	65.084	0.000361344	16.1436	0.00384													2.55126	0.00032608	80.1996	0.000333772	16.1436	0.00384
								2.42935	0.000423068	53.3284	0.000359106			2.40419	0.000305354	22.0541	0.000389181			3.77817	0.000354007	65.1232	0.000361128	15.8489	0.00391													2.55439	0.000326021	80.2966	0.00033357	15.8489	0.00391
								2.43448	0.000423017	53.364	0.000359001			2.40741	0.000305294	22.0631	0.000389053			3.78492	0.000353922	65.1624	0.000360912	15.5597	0.00399													2.55752	0.000325961	80.3936	0.000333369	15.5597	0.00399
								2.43961	0.000422966	53.3997	0.000358897			2.41064	0.000305234	22.0722	0.000388926			3.79169	0.000353837	65.2016	0.000360696	15.2757	0.00407													2.56065	0.000325901	80.4908	0.000333168	15.2757	0.00407
								2.44475	0.000422914	53.4354	0.000358793			2.41387	0.000305174	22.0812	0.000388799			3.79847	0.000353752	65.2408	0.000360481	14.9969	0.00414													2.56379	0.000325842	80.5881	0.000332967	14.9969	0.00414
								2.44991	0.000422863	53.4711	0.000358688			2.41711	0.000305114	22.0903	0.000388671			3.80526	0.000353667	65.2801	0.000360265	14.7231	0.00422													2.56693	0.000325782	80.6855	0.000332766	14.7231	0.00422
								2.45507	0.000422812	53.5069	0.000358584			2.42035	0.000305054	22.0993	0.000388544			3.81207	0.000353581	65.3194	0.000360049	14.4544	0.0043													2.57008	0.000325723	80.783	0.000332565	14.4544	0.0043
								2.46025	0.00042276	53.5426	0.000358479			2.4236	0.000304994	22.1084	0.000388417			3.81889	0.000353496	65.3587	0.000359833	14.1906	0.00439													2.57322	0.000325663	80.8807	0.000332363	14.1906	0.00439
								2.46544	0.000422709	53.5784	0.000358375			2.42685	0.000304933	22.1174	0.000388289			3.82571	0.000353411	65.3981	0.000359617	13.9316	0.00447													2.57638	0.000325604	80.9784	0.000332162	13.9316	0.00447
								2.47063	0.000422658	53.6142	0.00035827			2.4301	0.000304873	22.1265	0.000388162			3.83256	0.000353326	65.4374	0.000359402	13.6773	0.00456													2.57953	0.000325544	81.0763	0.000331961	13.6773	0.00456
								2.47584	0.000422607	53.6501	0.000358166			2.43336	0.000304813	22.1355	0.000388035			3.83941	0.000353241	65.4768	0.000359186	13.4276	0.00465													2.58269	0.000325484	81.1743	0.00033176	13.4276	0.00465
								2.48106	0.000422555	53.6859	0.000358061			2.43662	0.000304753	22.1446	0.000387908			3.84628	0.000353156	65.5162	0.00035897	13.1826	0.00474													2.58586	0.000325425	81.2724	0.000331559	13.1826	0.00474
								2.48629	0.000422504	53.7218	0.000357957			2.43989	0.000304693	22.1537	0.00038778			3.85315	0.000353071	65.5557	0.000358754	12.942	0.00483													2.58903	0.000325365	81.3706	0.000331358	12.942	0.00483
								2.49153	0.000422453	53.7578	0.000357852			2.44316	0.000304633	22.1627	0.000387653			3.86004	0.000352986	65.5951	0.000358538	12.7057	0.00492													2.5922	0.000325306	81.469	0.000331156	12.7057	0.00492
								2.49679	0.000422401	53.7937	0.000357748			2.44643	0.000304573	22.1718	0.000387526			3.86695	0.000352901	65.6346	0.000358323	12.4738	0.00502													2.59537	0.000325246	81.5674	0.000330955	12.4738	0.00502
								2.50205	0.00042235	53.8297	0.000357643			2.44971	0.000304513	22.1809	0.000387398			3.87386	0.000352816	65.6741	0.000358107	12.2462	0.00511													2.59855	0.000325187	81.666	0.000330754	12.2462	0.00511
								2.50733	0.000422299	53.8656	0.000357539			2.453	0.000304453	22.19	0.000387271			3.88079	0.000352731	65.7136	0.000357891	12.0226	0.00521													2.60174	0.000325127	81.7648	0.000330553	12.0226	0.00521
								2.51261	0.000422248	53.9016	0.000357434			2.45629	0.000304393	22.1991	0.000387144			3.88773	0.000352646	65.7532	0.000357675	11.8032	0.00532													2.60493	0.000325067	81.8636	0.000330352	11.8032	0.00532
								2.51791	0.000422196	53.9377	0.00035733			2.45958	0.000304332	22.2082	0.000387016			3.89468	0.000352561	65.7928	0.000357459	11.5878	0.00542													2.60812	0.000325008	81.9625	0.000330151	11.5878	0.00542
								2.52322	0.000422145	53.9737	0.000357226			2.46288	0.000304272	22.2173	0.000386889			3.90165	0.000352475	65.8324	0.000357244	11.3763	0.00553													2.61131	0.000324948	82.0616	0.000329949	11.3763	0.00553
								2.52854	0.000422094	54.0098	0.000357121			2.46618	0.000304212	22.2264	0.000386762			3.90862	0.00035239	65.872	0.000357028	11.1686	0.00563													2.61451	0.000324889	82.1608	0.000329748	11.1686	0.00563
								2.53387	0.000422042	54.0459	0.000357017			2.46949	0.000304152	22.2355	0.000386634			3.91561	0.000352305	65.9117	0.000356812	10.9648	0.00575													2.61772	0.000324829	82.2601	0.000329547	10.9648	0.00575
								2.53921	0.000421991	54.0821	0.000356912			2.4728	0.000304092	22.2446	0.000386507			3.92262	0.00035222	65.9513	0.000356596	10.7646	0.00586													2.62092	0.00032477	82.3595	0.000329346	10.7646	0.00586
								2.54456	0.00042194	54.1182	0.000356808			2.47612	0.000304032	22.2537	0.00038638			3.92963	0.000352135	65.991	0.00035638	10.5682	0.00597													2.62413	0.00032471	82.4591	0.000329145	10.5682	0.00597
								2.54993	0.000421889	54.1544	0.000356703			2.47944	0.000303972	22.2628	0.000386253			3.93666	0.00035205	66.0307	0.000356165	10.3753	0.00609													2.62735	0.00032465	82.5587	0.000328944	10.3753	0.00609
								2.55531	0.000421837	54.1906	0.000356599			2.48276	0.000303912	22.272	0.000386125			3.9437	0.000351965	66.0705	0.000355949	10.1859	0.00621													2.63057	0.000324591	82.6585	0.000328742	10.1859	0.00621
								2.56069	0.000421786	54.2268	0.000356494			2.48609	0.000303852	22.2811	0.000385998			3.95075	0.00035188	66.1103	0.000355733	10	0.00634													2.63379	0.000324531	82.7584	0.000328541	10	0.00634
								2.56609	0.000421735	54.2631	0.00035639			2.48942	0.000303792	22.2902	0.000385871			3.95781	0.000351795	66.1501	0.000355517	9.81748	0.00646													2.63702	0.000324472	82.8585	0.00032834	9.81748	0.00646
								2.5715	0.000421683	54.2993	0.000356285			2.49276	0.000303731	22.2993	0.000385743			3.96489	0.00035171	66.1899	0.000355301	9.63829	0.00659													2.64025	0.000324412	82.9586	0.000328139	9.63829	0.00659
								2.57692	0.000421632	54.3356	0.000356181			2.4961	0.000303671	22.3085	0.000385616			3.97198	0.000351625	66.2297	0.000355086	9.46237	0.00672													2.64349	0.000324353	83.0589	0.000327938	9.46237	0.00672
								2.58236	0.000421581	54.372	0.000356076			2.49945	0.000303611	22.3176	0.000385489			3.97909	0.00035154	66.2696	0.00035487	9.28966	0.00686													2.64672	0.000324293	83.1593	0.000327737	9.28966	0.00686
								2.5878	0.00042153	54.4083	0.000355972			2.5028	0.000303551	22.3268	0.000385361			3.9862	0.000351455	66.3095	0.000354654	9.12011	0.00699													2.64997	0.000324233	83.2598	0.000327535	9.12011	0.00699
								2.59326	0.000421478	54.4447	0.000355868			2.50616	0.000303491	22.3359	0.000385234			3.99333	0.00035137	66.3494	0.000354438	8.95365	0.00713													2.65321	0.000324174	83.3604	0.000327334	8.95365	0.00713
								2.59872	0.000421427	54.4811	0.000355763			2.50952	0.000303431	22.3451	0.000385107			4.00047	0.000351284	66.3893	0.000354222	8.79023	0.00728													2.65646	0.000324114	83.4612	0.000327133	8.79023	0.00728
								2.6042	0.000421376	54.5175	0.000355659			2.51288	0.000303371	22.3542	0.000384979			4.00762	0.000351199	66.4293	0.000354007	8.62979	0.00743													2.65972	0.000324055	83.562	0.000326932	8.62979	0.00742
								2.60969	0.000421324	54.5539	0.000355554			2.51625	0.000303311	22.3634	0.000384852			4.01479	0.000351114	66.4693	0.000353791	8.47227	0.00758													2.66298	0.000323995	83.663	0.000326731	8.47227	0.00757
								2.61519	0.000421273	54.5904	0.00035545			2.51962	0.000303251	22.3725	0.000384725			4.02197	0.000351029	66.5093	0.000353575	8.31764	0.00773													2.66624	0.000323936	83.7642	0.00032653	8.31764	0.00773
								2.62071	0.000421222	54.6269	0.000355345			2.523	0.000303191	22.3817	0.000384598			4.02916	0.000350944	66.5493	0.000353359	8.16582	0.00789													2.66951	0.000323876	83.8654	0.000326328	8.16582	0.00789
								2.62623	0.000421171	54.6634	0.000355241			2.52638	0.00030313	22.3909	0.00038447			4.03637	0.000350859	66.5894	0.000353143	8.01678	0.00805													2.67278	0.000323816	83.9668	0.000326127	8.01678	0.00805
								2.63177	0.000421119	54.7	0.000355136			2.52977	0.00030307	22.4	0.000384343			4.04359	0.000350774	66.6295	0.000352928	7.87046	0.00821													2.67605	0.000323757	84.0683	0.000325926	7.87046	0.00821
								2.63732	0.000421068	54.7365	0.000355032			2.53316	0.00030301	22.4092	0.000384216			4.05082	0.000350689	66.6696	0.000352712	7.72681	0.00838													2.67933	0.000323697	84.1699	0.000325725	7.72681	0.00838
								2.64288	0.000421017	54.7731	0.000354927			2.53656	0.00030295	22.4184	0.000384088			4.05806	0.000350604	66.7097	0.000352496	7.58578	0.00855													2.68261	0.000323638	84.2716	0.000325524	7.58578	0.00855
								2.64845	0.000420965	54.8097	0.000354823			2.53996	0.00030289	22.4276	0.000383961			4.06532	0.000350519	66.7498	0.00035228	7.44732	0.00872													2.6859	0.000323578	84.3735	0.000325322	7.44732	0.00872
								2.65403	0.000420914	54.8464	0.000354718			2.54337	0.00030283	22.4368	0.000383834			4.07259	0.000350434	66.79	0.000352065	7.31139	0.0089													2.68919	0.000323519	84.4755	0.000325121	7.31139	0.0089
								2.65963	0.000420863	54.883	0.000354614			2.54678	0.00030277	22.446	0.000383706			4.07987	0.000350349	66.8302	0.000351849	7.17794	0.00909													2.69249	0.000323459	84.5776	0.00032492	7.17794	0.00909
								2.66524	0.000420812	54.9197	0.000354509			2.55019	0.00030271	22.4551	0.000383579			4.08717	0.000350264	66.8705	0.000351633	7.04693	0.00928													2.69579	0.0003234	84.6798	0.000324719	7.04693	0.00928
								2.67086	0.00042076	54.9564	0.000354405			2.55361	0.00030265	22.4643	0.000383452			4.09448	0.000350179	66.9107	0.000351417	6.91831	0.00947													2.69909	0.00032334	84.7822	0.000324518	6.91831	0.00947
								2.67649	0.000420709	54.9932	0.000354301			2.55704	0.00030259	22.4736	0.000383324			4.1018	0.000350093	66.951	0.000351201	6.79204	0.00966													2.7024	0.00032328	84.8846	0.000324317	6.79204	0.00966
								2.68213	0.000420658	55.0299	0.000354196			2.56046	0.000302529	22.4828	0.000383197			4.10913	0.000350008	66.9913	0.000350986	6.66807	0.00987													2.70571	0.000323221	84.9872	0.000324115	6.66807	0.00986
								2.68779	0.000420606	55.0667	0.000354092			2.5639	0.000302469	22.492	0.00038307			4.11648	0.000349923	67.0316	0.00035077	6.54636	0.01007													2.70902	0.000323161	85.0899	0.000323914	6.54636	0.01007
								2.69345	0.000420555	55.1035	0.000353987			2.56733	0.000302409	22.5012	0.000382943			4.12384	0.000349838	67.072	0.000350554	6.42688	0.01028													2.71234	0.000323102	85.1928	0.000323713	6.42688	0.01028
								2.69913	0.000420504	55.1404	0.000353883			2.57078	0.000302349	22.5104	0.000382815			4.13122	0.000349753	67.1123	0.000350338	6.30957	0.0105													2.71566	0.000323042	85.2958	0.000323512	6.30957	0.0105
								2.70482	0.000420453	55.1773	0.000353778			2.57422	0.000302289	22.5196	0.000382688			4.1386	0.000349668	67.1527	0.000350122	6.19441	0.01072													2.71899	0.000322983	85.3989	0.000323311	6.19441	0.01072
								2.71052	0.000420401	55.2141	0.000353674			2.57768	0.000302229	22.5289	0.000382561			4.14601	0.000349583	67.1931	0.000349907	6.08135	0.01094													2.72232	0.000322923	85.5021	0.00032311	6.08135	0.01094
								2.71624	0.00042035	55.251	0.000353569			2.58113	0.000302169	22.5381	0.000382433			4.15342	0.000349498	67.2336	0.000349691	5.97035	0.01118													2.72566	0.000322863	85.6054	0.000322908	5.97035	0.01117
								2.72196	0.000420299	55.288	0.000353465			2.58459	0.000302109	22.5473	0.000382306			4.16085	0.000349413	67.2741	0.000349475	5.86138	0.01141													2.729	0.000322804	85.7089	0.000322707	5.86138	0.01141
								2.7277	0.000420247	55.325	0.00035336			2.58806	0.000302049	22.5566	0.000382179			4.16829	0.000349328	67.3145	0.000349259	5.7544	0.01165													2.73234	0.000322744	85.8125	0.000322506	5.7544	0.01165
								2.73345	0.000420196	55.3619	0.000353256			2.59153	0.000301989	22.5658	0.000382051			4.17574	0.000349243	67.3551	0.000349043	5.64937	0.0119													2.73569	0.000322685	85.9162	0.000322305	5.64937	0.0119
								2.73922	0.000420145	55.3989	0.000353151			2.595	0.000301928	22.575	0.000381924			4.18321	0.000349158	67.3956	0.000348828	5.54626	0.01215													2.73904	0.000322625	86.0201	0.000322104	5.54626	0.01215
								2.74499	0.000420094	55.436	0.000353047			2.59848	0.000301868	22.5843	0.000381797			4.19069	0.000349073	67.4362	0.000348612	5.44503	0.01241													2.7424	0.000322566	86.124	0.000321903	5.44503	0.01241
								2.75078	0.000420042	55.473	0.000352943			2.60197	0.000301808	22.5935	0.000381669			4.19818	0.000348988	67.4768	0.000348396	5.34564	0.01268													2.74576	0.000322506	86.2281	0.000321701	5.34564	0.01267
								2.75658	0.000419991	55.5101	0.000352838			2.60545	0.000301748	22.6028	0.000381542			4.20569	0.000348902	67.5174	0.00034818	5.24807	0.01295													2.74912	0.000322446	86.3324	0.0003215	5.24807	0.01294
								2.76239	0.00041994	55.5472	0.000352734			2.60895	0.000301688	22.6121	0.000381415			4.21321	0.000348817	67.558	0.000347964	5.15229	0.01323													2.75249	0.000322387	86.4367	0.000321299	5.15229	0.01322
								2.76821	0.000419888	55.5844	0.000352629			2.61245	0.000301628	22.6213	0.000381288			4.22075	0.000348732	67.5987	0.000347749	5.05825	0.01351													2.75586	0.000322327	86.5412	0.000321098	5.05825	0.01351
								2.77405	0.000419837	55.6215	0.000352525			2.61595	0.000301568	22.6306	0.00038116			4.22829	0.000348647	67.6394	0.000347533	4.96592	0.0138													2.75924	0.000322268	86.6458	0.000320897	4.96592	0.0138
								2.7799	0.000419786	55.6587	0.00035242			2.61946	0.000301508	22.6399	0.000381033			4.23586	0.000348562	67.6801	0.000347317	4.87528	0.0141													2.76262	0.000322208	86.7505	0.000320696	4.87528	0.01409
								2.78576	0.000419735	55.6959	0.000352316			2.62297	0.000301448	22.6491	0.000380906			4.24343	0.000348477	67.7208	0.000347101	4.7863	0.01441													2.766	0.000322149	86.8554	0.000320494	4.7863	0.0144
								2.79163	0.000419683	55.7331	0.000352211			2.62649	0.000301388	22.6584	0.000380778			4.25102	0.000348392	67.7616	0.000346885	4.69894	0.01472													2.76939	0.000322089	86.9603	0.000320293	4.69894	0.01471
								2.79752	0.000419632	55.7704	0.000352107			2.63001	0.000301327	22.6677	0.000380651			4.25862	0.000348307	67.8024	0.00034667	4.61318	0.01504													2.77279	0.000322029	87.0654	0.000320092	4.61318	0.01502
								2.80342	0.000419581	55.8077	0.000352002			2.63353	0.000301267	22.677	0.000380524			4.26624	0.000348222	67.8432	0.000346454	4.52898	0.01536													2.77618	0.00032197	87.1707	0.000319891	4.52898	0.01535
								2.80933	0.000419529	55.845	0.000351898			2.63706	0.000301207	22.6863	0.000380396			4.27387	0.000348137	67.884	0.000346238	4.44631	0.0157													2.77959	0.00032191	87.276	0.00031969	4.44631	0.01568
								2.81525	0.000419478	55.8823	0.000351793			2.6406	0.000301147	22.6956	0.000380269			4.28151	0.000348052	67.9249	0.000346022	4.36516	0.01604													2.78299	0.000321851	87.3815	0.000319489	4.36516	0.01602
								2.82119	0.000419427	55.9197	0.000351689			2.64414	0.000301087	22.7049	0.000380142			4.28916	0.000347967	67.9658	0.000345806	4.28549	0.01639													2.7864	0.000321791	87.4871	0.000319287	4.28549	0.01637
								2.82713	0.000419376	55.9571	0.000351584			2.64769	0.000301027	22.7142	0.000380014			4.29683	0.000347882	68.0067	0.000345591	4.20727	0.01675													2.78981	0.000321732	87.5929	0.000319086	4.20727	0.01672
								2.83309	0.000419324	55.9945	0.00035148			2.65124	0.000300967	22.7235	0.000379887			4.30452	0.000347797	68.0476	0.000345375	4.13048	0.01711													2.79323	0.000321672	87.6988	0.000318885	4.13048	0.01709
								2.83907	0.000419273	56.0319	0.000351376			2.65479	0.000300907	22.7328	0.00037976			4.31222	0.000347711	68.0886	0.000345159	4.05509	0.01749													2.79666	0.000321612	87.8048	0.000318684	4.05509	0.01746
								2.84505	0.000419222	56.0694	0.000351271			2.65835	0.000300847	22.7421	0.000379633			4.31993	0.000347626	68.1296	0.000344943	3.98107	0.01787													2.80008	0.000321553	87.9109	0.000318483	3.98107	0.01784
								2.85105	0.00041917	56.1069	0.000351167			2.66191	0.000300787	22.7514	0.000379505			4.32765	0.000347541	68.1706	0.000344727	3.90841	0.01826													2.80351	0.000321493	88.0172	0.000318282	3.90841	0.01823
								2.85706	0.000419119	56.1444	0.000351062			2.66548	0.000300726	22.7607	0.000379378			4.33539	0.000347456	68.2116	0.000344512	3.83707	0.01866													2.80695	0.000321434	88.1235	0.00031808	3.83707	0.01862
								2.86309	0.000419068	56.1819	0.000350958			2.66906	0.000300666	22.7701	0.000379251			4.34314	0.000347371	68.2527	0.000344296	3.76704	0.01907													2.81039	0.000321374	88.2301	0.000317879	3.76704	0.01903
								2.86912	0.000419017	56.2194	0.000350853			2.67264	0.000300606	22.7794	0.000379123			4.35091	0.000347286	68.2938	0.00034408	3.69828	0.01948													2.81383	0.000321315	88.3367	0.000317678	3.69828	0.01944
								2.87517	0.000418965	56.257	0.000350749			2.67622	0.000300546	22.7887	0.000378996			4.35869	0.000347201	68.3349	0.000343864	3.63078	0.01991													2.81728	0.000321255	88.4435	0.000317477	3.63078	0.01986
								2.88123	0.000418914	56.2946	0.000350644			2.67981	0.000300486	22.7981	0.000378869			4.36649	0.000347116	68.376	0.000343648	3.56451	0.02034													2.82073	0.000321195	88.5504	0.000317276	3.56451	0.02029
								2.88731	0.000418863	56.3323	0.00035054			2.6834	0.000300426	22.8074	0.000378741			4.37429	0.000347031	68.4171	0.000343433	3.49945	0.02079													2.82419	0.000321136	88.6574	0.000317075	3.49945	0.02073
								2.89339	0.000418811	56.3699	0.000350435			2.687	0.000300366	22.8167	0.000378614			4.38212	0.000346946	68.4583	0.000343217	3.43558	0.02124													2.82765	0.000321076	88.7646	0.000316873	3.43558	0.02118
								2.89949	0.00041876	56.4076	0.000350331			2.6906	0.000300306	22.8261	0.000378487			4.38995	0.000346861	68.4995	0.000343001	3.37287	0.0217													2.83111	0.000321017	88.8718	0.000316672	3.37287	0.02164
								2.90561	0.000418709	56.4453	0.000350226			2.69421	0.000300246	22.8354	0.000378359			4.3978	0.000346776	68.5408	0.000342785	3.31131	0.02217													2.83458	0.000320957	88.9793	0.000316471	3.31131	0.0221
								2.91173	0.000418658	56.483	0.000350122			2.69782	0.000300186	22.8448	0.000378232			4.40567	0.000346691	68.582	0.000342569	3.25087	0.02265													2.83805	0.000320898	89.0868	0.00031627	3.25087	0.02258
								2.91787	0.000418606	56.5208	0.000350018			2.70144	0.000300125	22.8542	0.000378105			4.41355	0.000346605	68.6233	0.000342354	3.19154	0.02315													2.84153	0.000320838	89.1945	0.000316069	3.19154	0.02306
								2.92402	0.000418555	56.5586	0.000349913			2.70506	0.000300065	22.8635	0.000377978			4.42144	0.00034652	68.6646	0.000342138	3.13329	0.02365													2.84501	0.000320779	89.3023	0.000315868	3.13329	0.02356
								2.93019	0.000418504	56.5964	0.000349809			2.70869	0.000300005	22.8729	0.00037785			4.42935	0.000346435	68.7059	0.000341922	3.0761	0.02416													2.8485	0.000320719	89.4102	0.000315666	3.0761	0.02406
								2.93637	0.000418452	56.6342	0.000349704			2.71232	0.000299945	22.8823	0.000377723			4.43727	0.00034635	68.7473	0.000341706	3.01995	0.02468													2.85199	0.000320659	89.5183	0.000315465	3.01995	0.02457
								2.94256	0.000418401	56.6721	0.0003496			2.71596	0.000299885	22.8916	0.000377596			4.4452	0.000346265	68.7887	0.00034149	2.96483	0.0252													2.85548	0.0003206	89.6265	0.000315264	2.96483	0.0251
								2.94876	0.00041835	56.71	0.000349495			2.7196	0.000299825	22.901	0.000377468			4.45315	0.00034618	68.8301	0.000341275	2.91072	0.02574													2.85898	0.00032054	89.7348	0.000315063	2.91072	0.02563
								2.95498	0.000418298	56.7479	0.000349391			2.72324	0.000299765	22.9104	0.000377341			4.46111	0.000346095	68.8715	0.000341059	2.85759	0.02629													2.86248	0.000320481	89.8433	0.000314862	2.85759	0.02617
								2.96121	0.000418247	56.7858	0.000349286			2.7269	0.000299705	22.9198	0.000377214			4.46909	0.00034601	68.913	0.000340843	2.80543	0.02685													2.86599	0.000320421	89.9519	0.000314661	2.80543	0.02672
								2.96745	0.000418196	56.8238	0.000349182			2.73055	0.000299645	22.9292	0.000377086			4.47708	0.000345925	68.9544	0.000340627	2.75423	0.02741													2.8695	0.000320362	90.0606	0.000314459	2.75423	0.02727
								2.97371	0.000418145	56.8618	0.000349077			2.73421	0.000299585	22.9386	0.000376959			4.48509	0.00034584	68.9959	0.000340411	2.70396	0.02799													2.87302	0.000320302	90.1695	0.000314258	2.70396	0.02784
								2.97998	0.000418093	56.8998	0.000348973			2.73788	0.000299524	22.948	0.000376832			4.49311	0.000345755	69.0375	0.000340196	2.65461	0.02858													2.87654	0.000320242	90.2785	0.000314057	2.65461	0.02842
								2.98626	0.000418042	56.9378	0.000348868			2.74155	0.000299464	22.9574	0.000376704			4.50115	0.00034567	69.079	0.00033998	2.60615	0.02917													2.88006	0.000320183	90.3876	0.000313856	2.60615	0.029
								2.99256	0.000417991	56.9759	0.000348764			2.74523	0.000299404	22.9668	0.000376577			4.50919	0.000345585	69.1206	0.000339764	2.55859	0.02977													2.88359	0.000320123	90.4968	0.000313655	2.55859	0.02959
								2.99886	0.000417939	57.014	0.000348659			2.74891	0.000299344	22.9762	0.00037645			4.51726	0.0003455	69.1622	0.000339548	2.51189	0.03038													2.88712	0.000320064	90.6062	0.000313453	2.51189	0.03019
								3.00519	0.000417888	57.0521	0.000348555			2.75259	0.000299284	22.9856	0.000376323			4.52534	0.000345414	69.2039	0.000339332	2.46604	0.031													2.89066	0.000320004	90.7157	0.000313252	2.46604	0.0308
								3.01152	0.000417837	57.0902	0.000348451			2.75628	0.000299224	22.995	0.000376195			4.53343	0.000345329	69.2455	0.000339117	2.42103	0.03162													2.8942	0.000319945	90.8254	0.000313051	2.42103	0.03141
								3.01787	0.000417786	57.1284	0.000348346			2.75998	0.000299164	23.0044	0.000376068			4.54154	0.000345244	69.2872	0.000338901	2.37684	0.03226													2.89775	0.000319885	90.9351	0.00031285	2.37684	0.03203
								3.02423	0.000417734	57.1666	0.000348242			2.76368	0.000299104	23.0139	0.000375941			4.54966	0.000345159	69.3289	0.000338685	2.33346	0.03289													2.9013	0.000319825	91.0451	0.000312649	2.33346	0.03266
								3.03061	0.000417683	57.2048	0.000348137			2.76739	0.000299044	23.0233	0.000375813			4.55779	0.000345074	69.3706	0.000338469	2.29087	0.03354													2.90485	0.000319766	91.1551	0.000312448	2.29087	0.03329
								3.037	0.000417632	57.243	0.000348033			2.7711	0.000298984	23.0327	0.000375686			4.56594	0.000344989	69.4124	0.000338253	2.24905	0.03419													2.90841	0.000319706	91.2653	0.000312246	2.24905	0.03393
								3.0434	0.00041758	57.2813	0.000347928			2.77481	0.000298923	23.0421	0.000375559			4.57411	0.000344904	69.4542	0.000338038	2.208	0.03485													2.91198	0.000319647	91.3756	0.000312045	2.208	0.03458
								3.04982	0.000417529	57.3196	0.000347824			2.77853	0.000298863	23.0516	0.000375431			4.58229	0.000344819	69.496	0.000337822	2.1677	0.03551													2.91554	0.000319587	91.486	0.000311844	2.1677	0.03523
								3.05625	0.000417478	57.3579	0.000347719			2.78226	0.000298803	23.061	0.000375304			4.59048	0.000344734	69.5378	0.000337606	2.12814	0.03617													2.91912	0.000319528	91.5966	0.000311643	2.12814	0.03588
								3.06269	0.000417427	57.3963	0.000347615			2.78599	0.000298743	23.0705	0.000375177			4.59869	0.000344649	69.5797	0.00033739	2.0893	0.03684													2.92269	0.000319468	91.7073	0.000311442	2.0893	0.03654
								3.06915	0.000417375	57.4346	0.00034751			2.78972	0.000298683	23.0799	0.00037505			4.60692	0.000344564	69.6215	0.000337175	2.05116	0.03751													2.92627	0.000319408	91.8182	0.000311241	2.05116	0.0372
								3.07562	0.000417324	57.473	0.000347406			2.79346	0.000298623	23.0894	0.000374922			4.61515	0.000344479	69.6634	0.000336959	2.01372	0.03818													2.92986	0.000319349	91.9292	0.000311039	2.01372	0.03786
								3.0821	0.000417273	57.5115	0.000347301			2.79721	0.000298563	23.0988	0.000374795			4.62341	0.000344394	69.7054	0.000336743	1.97697	0.03885													2.93345	0.000319289	92.0403	0.000310838	1.97697	0.03852
								3.0886	0.000417221	57.5499	0.000347197			2.80096	0.000298503	23.1083	0.000374668			4.63167	0.000344309	69.7473	0.000336527	1.94089	0.03952													2.93704	0.00031923	92.1515	0.000310637	1.94089	0.03918
								3.09511	0.00041717	57.5884	0.000347093			2.80472	0.000298443	23.1178	0.00037454			4.63996	0.000344223	69.7893	0.000336311	1.90546	0.04019													2.94064	0.00031917	92.2629	0.000310436	1.90546	0.03984
								3.10164	0.000417119	57.6269	0.000346988			2.80848	0.000298383	23.1273	0.000374413			4.64825	0.000344138	69.8313	0.000336096	1.87068	0.04086													2.94424	0.000319111	92.3744	0.000310235	1.87068	0.0405
								3.10818	0.000417068	57.6654	0.000346884			2.81224	0.000298322	23.1367	0.000374286			4.65657	0.000344053	69.8734	0.00033588	1.83654	0.04152													2.94785	0.000319051	92.4861	0.000310034	1.83654	0.04116
								3.11473	0.000417016	57.7039	0.000346779			2.81601	0.000298262	23.1462	0.000374158			4.66489	0.000343968	69.9154	0.000335664	1.80302	0.04218													2.95146	0.000318991	92.5979	0.000309832	1.80302	0.04182
								3.1213	0.000416965	57.7425	0.000346675			2.81979	0.000298202	23.1557	0.000374031			4.67324	0.000343883	69.9575	0.000335448	1.77011	0.04284													2.95508	0.000318932	92.7098	0.000309631	1.77011	0.04247
								3.12788	0.000416914	57.7811	0.00034657			2.82357	0.000298142	23.1652	0.000373904			4.68159	0.000343798	69.9996	0.000335232	1.7378	0.04348													2.9587	0.000318872	92.8218	0.00030943	1.7378	0.04311
								3.13447	0.000416862	57.8198	0.000346466			2.82735	0.000298082	23.1747	0.000373776			4.68997	0.000343713	70.0417	0.000335017	1.70608	0.04412													2.96233	0.000318813	92.934	0.000309229	1.70608	0.04375
								3.14108	0.000416811	57.8584	0.000346361			2.83115	0.000298022	23.1841	0.000373649			4.69835	0.000343628	70.0839	0.000334801	1.67494	0.04475													2.96596	0.000318753	93.0464	0.000309028	1.67494	0.04438
								3.1477	0.00041676	57.8971	0.000346257			2.83494	0.000297962	23.1937	0.000373522			4.70675	0.000343543	70.1261	0.000334585	1.64437	0.04537													2.96959	0.000318694	93.1588	0.000308827	1.64437	0.045
								3.15434	0.000416709	57.9358	0.000346152			2.83874	0.000297902	23.2032	0.000373395			4.71517	0.000343458	70.1683	0.000334369	1.61436	0.04598													2.97323	0.000318634	93.2714	0.000308625	1.61436	0.04561
								3.16099	0.000416657	57.9745	0.000346048			2.84255	0.000297842	23.2127	0.000373267			4.7236	0.000343373	70.2105	0.000334153	1.58489	0.04657													2.97687	0.000318574	93.3842	0.000308424	1.58489	0.04621
								3.16766	0.000416606	58.0133	0.000345943			2.84636	0.000297782	23.2222	0.00037314			4.73205	0.000343288	70.2528	0.000333938	1.55597	0.04715													2.98052	0.000318515	93.497	0.000308223	1.55597	0.0468
								3.17433	0.000416555	58.0521	0.000345839			2.85018	0.000297721	23.2317	0.000373013			4.74051	0.000343203	70.2951	0.000333722	1.52757	0.04771													2.98417	0.000318455	93.61	0.000308022	1.52757	0.04738
								3.18103	0.000416503	58.0909	0.000345734			2.854	0.000297661	23.2412	0.000372885			4.74899	0.000343118	70.3374	0.000333506	1.49968	0.04826													2.98783	0.000318396	93.7232	0.000307821	1.49968	0.04794
								3.18773	0.000416452	58.1297	0.00034563			2.85782	0.000297601	23.2507	0.000372758			4.75748	0.000343032	70.3797	0.00033329	1.47231	0.04878													2.99149	0.000318336	93.8365	0.00030762	1.47231	0.04848
								3.19445	0.000416401	58.1686	0.000345526			2.86166	0.000297541	23.2602	0.000372631			4.76599	0.000342947	70.4221	0.000333074	1.44544	0.04929													2.99515	0.000318277	93.9499	0.000307418	1.44544	0.04901
								3.20119	0.00041635	58.2075	0.000345421			2.86549	0.000297481	23.2698	0.000372503			4.77451	0.000342862	70.4645	0.000332859	1.41906	0.04978													2.99882	0.000318217	94.0634	0.000307217	1.41906	0.04953
								3.20794	0.000416298	58.2464	0.000345317			2.86934	0.000297421	23.2793	0.000372376			4.78305	0.000342777	70.5069	0.000332643	1.39316	0.05025													3.0025	0.000318158	94.1771	0.000307016	1.39316	0.05002
								3.2147	0.000416247	58.2853	0.000345212			2.87318	0.000297361	23.2889	0.000372249			4.7916	0.000342692	70.5493	0.000332427	1.36773	0.05069													3.00617	0.000318098	94.291	0.000306815	1.36773	0.0505
								3.22148	0.000416196	58.3243	0.000345108			2.87704	0.000297301	23.2984	0.000372121			4.80017	0.000342607	70.5918	0.000332211	1.34276	0.05111													3.00986	0.000318038	94.4049	0.000306614	1.34276	0.05096
								3.22827	0.000416144	58.3633	0.000345003			2.88089	0.000297241	23.3079	0.000371994			4.80876	0.000342522	70.6343	0.000331995	1.31826	0.05151													3.01355	0.000317979	94.519	0.000306413	1.31826	0.05139
								3.23508	0.000416093	58.4023	0.000344899			2.88476	0.000297181	23.3175	0.000371867			4.81736	0.000342437	70.6768	0.00033178	1.2942	0.05188													3.01724	0.000317919	94.6333	0.000306211	1.2942	0.05181
								3.2419	0.000416042	58.4413	0.000344794			2.88862	0.00029712	23.327	0.00037174			4.82597	0.000342352	70.7194	0.000331564	1.27057	0.05222													3.02094	0.00031786	94.7477	0.00030601	1.27057	0.05221
								3.24873	0.000415991	58.4804	0.00034469			2.8925	0.00029706	23.3366	0.000371612			4.8346	0.000342267	70.7619	0.000331348	1.24738	0.05255													3.02464	0.0003178	94.8622	0.000305809	1.24738	0.05258
								3.25558	0.000415939	58.5195	0.000344585			2.89637	0.000297	23.3462	0.000371485			4.84325	0.000342182	70.8045	0.000331132	1.22462	0.05284													3.02834	0.000317741	94.9768	0.000305608	1.22462	0.05293
								3.26244	0.000415888	58.5586	0.000344481			2.90026	0.00029694	23.3557	0.000371358			4.85191	0.000342097	70.8471	0.000330916	1.20226	0.05311													3.03205	0.000317681	95.0916	0.000305407	1.20226	0.05326
								3.26932	0.000415837	58.5977	0.000344376			2.90415	0.00029688	23.3653	0.00037123			4.86058	0.000342012	70.8898	0.000330701	1.18032	0.05335													3.03577	0.000317621	95.2066	0.000305206	1.18032	0.05356
								3.27622	0.000415785	58.6369	0.000344272			2.90804	0.00029682	23.3749	0.000371103			4.86928	0.000341927	70.9325	0.000330485	1.15878	0.05356													3.03949	0.000317562	95.3217	0.000305004	1.15878	0.05385
								3.28312	0.000415734	58.6761	0.000344168			2.91194	0.00029676	23.3844	0.000370976			4.87798	0.000341841	70.9751	0.000330269	1.13763	0.05375													3.04321	0.000317502	95.4369	0.000304803	1.13763	0.05411
								3.29004	0.000415683	58.7153	0.000344063			2.91584	0.0002967	23.394	0.000370848			4.88671	0.000341756	71.0179	0.000330053	1.11686	0.05391													3.04694	0.000317443	95.5522	0.000304602	1.11686	0.05434
								3.29698	0.000415632	58.7546	0.000343959			2.91975	0.00029664	23.4036	0.000370721			4.89545	0.000341671	71.0606	0.000329837	1.09648	0.05404													3.05067	0.000317383	95.6677	0.000304401	1.09648	0.05456
								3.30393	0.00041558	58.7939	0.000343854			2.92367	0.00029658	23.4132	0.000370594			4.9042	0.000341586	71.1034	0.000329622	1.07647	0.05414													3.05441	0.000317324	95.7833	0.0003042	1.07647	0.05475
								3.3109	0.000415529	58.8332	0.00034375			2.92759	0.000296519	23.4228	0.000370466			4.91297	0.000341501	71.1462	0.000329406	1.05682	0.05422													3.05815	0.000317264	95.8991	0.000303999	1.05682	0.05492
								3.31788	0.000415478	58.8725	0.000343645			2.93151	0.000296459	23.4324	0.000370339			4.92176	0.000341416	71.189	0.00032919	1.03753	0.05428													3.0619	0.000317204	96.015	0.000303797	1.03753	0.05507
								3.32487	0.000415426	58.9119	0.000343541			2.93544	0.000296399	23.442	0.000370212			4.93056	0.000341331	71.2319	0.000328974	1.01859	0.05431													3.06565	0.000317145	96.1311	0.000303596	1.01859	0.0552
								3.33188	0.000415375	58.9512	0.000343436			2.93938	0.000296339	23.4516	0.000370085			4.93937	0.000341246	71.2747	0.000328758	1	0.05431													3.06941	0.000317085	96.2473	0.000303395	1	0.0553
								3.33891	0.000415324	58.9907	0.000343332			2.94332	0.000296279	23.4612	0.000369957			4.94821	0.000341161	71.3176	0.000328543	0.98175	0.05429													3.07317	0.000317026	96.3636	0.000303194	0.98175	0.05539
								3.34595	0.000415273	59.0301	0.000343227			2.94727	0.000296219	23.4708	0.00036983			4.95706	0.000341076	71.3606	0.000328327	0.96383	0.05425													3.07693	0.000316966	96.4801	0.000302993	0.96383	0.05545
								3.353	0.000415221	59.0695	0.000343123			2.95122	0.000296159	23.4804	0.000369703			4.96592	0.000340991	71.4035	0.000328111	0.94624	0.05418													3.0807	0.000316907	96.5967	0.000302792	0.94624	0.0555
								3.36007	0.00041517	59.109	0.000343018			2.95518	0.000296099	23.49	0.000369575			4.9748	0.000340906	71.4465	0.000327895	0.92897	0.05409													3.08448	0.000316847	96.7135	0.00030259	0.92897	0.05553
								3.36715	0.000415119	59.1486	0.000342914			2.95914	0.000296039	23.4997	0.000369448			4.9837	0.000340821	71.4895	0.000327679	0.91201	0.05399													3.08826	0.000316787	96.8303	0.000302389	0.91201	0.05554
								3.37425	0.000415067	59.1881	0.000342809			2.96311	0.000295979	23.5093	0.000369321			4.99261	0.000340736	71.5325	0.000327464	0.89536	0.05386													3.09204	0.000316728	96.9474	0.000302188	0.89536	0.05553
								3.38137	0.000415016	59.2277	0.000342705			2.96708	0.000295918	23.5189	0.000369193			5.00154	0.00034065	71.5756	0.000327248	0.87902	0.05371													3.09583	0.000316668	97.0646	0.000301987	0.87902	0.05551
								3.3885	0.000414965	59.2673	0.000342601			2.97106	0.000295858	23.5285	0.000369066			5.01048	0.000340565	71.6187	0.000327032	0.86298	0.05355													3.09962	0.000316609	97.1819	0.000301786	0.86298	0.05547
								3.39564	0.000414914	59.3069	0.000342496			2.97504	0.000295798	23.5382	0.000368939			5.01944	0.00034048	71.6618	0.000326816	0.84723	0.05337													3.10342	0.000316549	97.2994	0.000301585	0.84723	0.05542
								3.4028	0.000414862	59.3465	0.000342392			2.97903	0.000295738	23.5478	0.000368811			5.02842	0.000340395	71.7049	0.0003266	0.83176	0.05317													3.10722	0.00031649	97.417	0.000301383	0.83176	0.05536
								3.40997	0.000414811	59.3862	0.000342287			2.98302	0.000295678	23.5575	0.000368684			5.03741	0.00034031	71.7481	0.000326385	0.81658	0.05296													3.11103	0.00031643	97.5347	0.000301182	0.81658	0.05528
								3.41716	0.00041476	59.4259	0.000342183			2.98702	0.000295618	23.5671	0.000368557			5.04642	0.000340225	71.7913	0.000326169	0.80168	0.05273													3.11484	0.00031637	97.6526	0.000300981	0.80168	0.05519
								3.42437	0.000414708	59.4656	0.000342078			2.99103	0.000295558	23.5768	0.00036843			5.05544	0.00034014	71.8345	0.000325953	0.78705	0.05249													3.11866	0.000316311	97.7706	0.00030078	0.78705	0.05509
								3.43159	0.000414657	59.5054	0.000341974			2.99504	0.000295498	23.5864	0.000368302			5.06448	0.000340055	71.8777	0.000325737	0.77268	0.05224													3.12248	0.000316251	97.8888	0.000300579	0.77268	0.05498
								3.43882	0.000414606	59.5452	0.000341869			2.99906	0.000295438	23.5961	0.000368175			5.07354	0.00033997	71.921	0.000325521	0.75858	0.05198													3.12631	0.000316192	98.0071	0.000300377	0.75858	0.05486
								3.44607	0.000414555	59.585	0.000341765			3.00308	0.000295378	23.6058	0.000368048			5.08261	0.000339885	71.9643	0.000325306	0.74473	0.05171													3.13014	0.000316132	98.1256	0.000300176	0.74473	0.05473
								3.45334	0.000414503	59.6248	0.00034166			3.0071	0.000295317	23.6154	0.00036792			5.0917	0.0003398	72.0076	0.00032509	0.73114	0.05143													3.13397	0.000316073	98.2442	0.000299975	0.73114	0.05459
								3.46062	0.000414452	59.6647	0.000341556			3.01114	0.000295257	23.6251	0.000367793			5.10081	0.000339715	72.0509	0.000324874	0.71779	0.05115													3.13781	0.000316013	98.3629	0.000299774	0.71779	0.05445
								3.46791	0.000414401	59.7045	0.000341451			3.01517	0.000295197	23.6348	0.000367666			5.10993	0.00033963	72.0943	0.000324658	0.70469	0.05085													3.14165	0.000315953	98.4818	0.000299573	0.70469	0.0543
								3.47522	0.000414349	59.7445	0.000341347			3.01922	0.000295137	23.6445	0.000367538			5.11907	0.000339544	72.1377	0.000324442	0.69183	0.05056													3.1455	0.000315894	98.6008	0.000299372	0.69183	0.05415
								3.48255	0.000414298	59.7844	0.000341242			3.02326	0.000295077	23.6542	0.000367411			5.12822	0.000339459	72.1811	0.000324227	0.6792	0.05025													3.14936	0.000315834	98.72	0.00029917	0.6792	0.05399
								3.48989	0.000414247	59.8244	0.000341138			3.02732	0.000295017	23.6639	0.000367284			5.13739	0.000339374	72.2246	0.000324011	0.66681	0.04994													3.15322	0.000315775	98.8393	0.000298969	0.66681	0.05383
								3.49725	0.000414196	59.8644	0.000341034			3.03138	0.000294957	23.6735	0.000367156			5.14658	0.000339289	72.2681	0.000323795	0.65464	0.04963													3.15708	0.000315715	98.9588	0.000298768	0.65464	0.05367
								3.50462	0.000414144	59.9044	0.000340929			3.03544	0.000294897	23.6833	0.000367029			5.15578	0.000339204	72.3115	0.000323579	0.64269	0.04932													3.16095	0.000315656	99.0784	0.000298567	0.64269	0.0535
								3.51201	0.000414093	59.9444	0.000340825			3.03951	0.000294837	23.693	0.000366902			5.165	0.000339119	72.3551	0.000323364	0.63096	0.049													3.16482	0.000315596	99.1982	0.000298366	0.63096	0.05333
								3.51942	0.000414042	59.9845	0.00034072			3.04359	0.000294777	23.7027	0.000366775			5.17424	0.000339034	72.3986	0.000323148	0.61944	0.04869													3.1687	0.000315537	99.3181	0.000298165	0.61944	0.05317
								3.52684	0.00041399	60.0246	0.000340616			3.04767	0.000294716	23.7124	0.000366647			5.18349	0.000338949	72.4422	0.000322932	0.60814	0.04837													3.17258	0.000315477	99.4381	0.000297963	0.60814	0.053
								3.53427	0.000413939	60.0647	0.000340511			3.05175	0.000294656	23.7221	0.00036652			5.19276	0.000338864	72.4858	0.000322716	0.59704	0.04805													3.17647	0.000315417	99.5583	0.000297762	0.59704	0.05283
								3.54172	0.000413888	60.1049	0.000340407			3.05584	0.000294596	23.7318	0.000366393			5.20205	0.000338779	72.5294	0.0003225	0.58614	0.04774													3.18036	0.000315358	99.6787	0.000297561	0.58614	0.05266
								3.54919	0.000413837	60.145	0.000340302			3.05994	0.000294536	23.7415	0.000366265			5.21135	0.000338694	72.5731	0.000322285	0.57544	0.04742													3.18426	0.000315298	99.7991	0.00029736	0.57544	0.05249
								3.55667	0.000413785	60.1853	0.000340198			3.06405	0.000294476	23.7512	0.000366138			5.22067	0.000338609	72.6168	0.000322069	0.56494	0.04711													3.18816	0.000315239	99.9198	0.000297159	0.56494	0.05233
								3.56417	0.000413734	60.2255	0.000340093			3.06815	0.000294416	23.761	0.000366011			5.23	0.000338524	72.6605	0.000321853	0.55463	0.0468													3.19206	0.000315179	100.041	0.000296958	0.55463	0.05217
								3.57169	0.000413683	60.2658	0.000339989			3.07227	0.000294356	23.7707	0.000365883			5.23936	0.000338439	72.7042	0.000321637	0.5445	0.04649													3.19598	0.00031512	100.161	0.000296756	0.5445	0.05201
								3.57922	0.000413631	60.306	0.000339884			3.07639	0.000294296	23.7805	0.000365756			5.24872	0.000338353	72.748	0.000321421	0.53456	0.04619													3.19989	0.00031506	100.283	0.000296555	0.53456	0.05185
								3.58676	0.00041358	60.3464	0.00033978			3.08051	0.000294236	23.7902	0.000365629			5.25811	0.000338268	72.7918	0.000321206	0.52481	0.04589													3.20381	0.000315	100.404	0.000296354	0.52481	0.0517
								3.59433	0.000413529	60.3867	0.000339676			3.08464	0.000294176	23.7999	0.000365501			5.26751	0.000338183	72.8356	0.00032099	0.51523	0.04559													3.20774	0.000314941	100.525	0.000296153	0.51523	0.05155
								3.6019	0.000413478	60.4271	0.000339571			3.08878	0.000294115	23.8097	0.000365374			5.27693	0.000338098	72.8794	0.000320774	0.50582	0.0453													3.21167	0.000314881	100.647	0.000295952	0.50582	0.0514
								3.6095	0.000413426	60.4675	0.000339467			3.09292	0.000294055	23.8194	0.000365247			5.28637	0.000338013	72.9233	0.000320558	0.49659	0.04502													3.2156	0.000314822	100.768	0.000295751	0.49659	0.05126
								3.61711	0.000413375	60.5079	0.000339362			3.09707	0.000293995	23.8292	0.00036512			5.29582	0.000337928	72.9672	0.000320342	0.48753	0.04474													3.21954	0.000314762	100.89	0.000295549	0.48753	0.05112
								3.62473	0.000413324	60.5483	0.000339258			3.10122	0.000293935	23.839	0.000364992			5.30529	0.000337843	73.0111	0.000320127	0.47863	0.04446													3.22349	0.000314703	101.012	0.000295348	0.47863	0.05099
								3.63238	0.000413272	60.5888	0.000339153			3.10538	0.000293875	23.8487	0.000364865			5.31478	0.000337758	73.0551	0.000319911	0.46989	0.04419													3.22744	0.000314643	101.134	0.000295147	0.46989	0.05086
								3.64003	0.000413221	60.6293	0.000339049			3.10954	0.000293815	23.8585	0.000364738			5.32429	0.000337673	73.099	0.000319695	0.46132	0.04392													3.23139	0.000314583	101.256	0.000294946	0.46132	0.05074
								3.64771	0.00041317	60.6698	0.000338944			3.11371	0.000293755	23.8683	0.00036461			5.33381	0.000337588	73.143	0.000319479	0.4529	0.04367													3.23535	0.000314524	101.379	0.000294745	0.4529	0.05062
								3.6554	0.000413119	60.7104	0.00033884			3.11788	0.000293695	23.8781	0.000364483			5.34334	0.000337503	73.1871	0.000319263	0.44463	0.04341													3.23931	0.000314464	101.501	0.000294544	0.44463	0.05051
								3.6631	0.000413067	60.751	0.000338735			3.12206	0.000293635	23.8878	0.000364356			5.3529	0.000337418	73.2311	0.000319048	0.43652	0.04316													3.24328	0.000314405	101.624	0.000294342	0.43652	0.0504
								3.67083	0.000413016	60.7916	0.000338631			3.12625	0.000293575	23.8976	0.000364228			5.36247	0.000337333	73.2752	0.000318832	0.42855	0.04292													3.24726	0.000314345	101.747	0.000294141	0.42855	0.0503
								3.67857	0.000412965	60.8323	0.000338526			3.13044	0.000293514	23.9074	0.000364101			5.37206	0.000337248	73.3193	0.000318616	0.42073	0.04269													3.25124	0.000314286	101.87	0.00029394	0.42073	0.05021
								3.68632	0.000412913	60.8729	0.000338422			3.13464	0.000293454	23.9172	0.000363974			5.38167	0.000337162	73.3634	0.0003184	0.41305	0.04246													3.25522	0.000314226	101.993	0.000293739	0.41305	0.05012
								3.69409	0.000412862	60.9136	0.000338317			3.13884	0.000293394	23.927	0.000363846			5.39129	0.000337077	73.4076	0.000318184	0.40551	0.04224													3.25921	0.000314166	102.116	0.000293538	0.40551	0.05003
								3.70188	0.000412811	60.9543	0.000338213			3.14305	0.000293334	23.9368	0.000363719			5.40093	0.000336992	73.4518	0.000317969	0.39811	0.04202													3.2632	0.000314107	102.24	0.000293337	0.39811	0.04996
								3.70969	0.00041276	60.9951	0.000338109			3.14727	0.000293274	23.9466	0.000363592			5.41059	0.000336907	73.496	0.000317753	0.39084	0.04182													3.2672	0.000314047	102.363	0.000293135	0.39084	0.04988
								3.71751	0.000412708	61.0359	0.000338004			3.15149	0.000293214	23.9564	0.000363465			5.42027	0.000336822	73.5402	0.000317537	0.38371	0.04161													3.2712	0.000313988	102.487	0.000292934	0.38371	0.04982
								3.72535	0.000412657	61.0767	0.0003379			3.15571	0.000293154	23.9662	0.000363337			5.42996	0.000336737	73.5845	0.000317321	0.3767	0.04142													3.27521	0.000313928	102.611	0.000292733	0.3767	0.04976
								3.7332	0.000412606	61.1175	0.000337795			3.15994	0.000293094	23.9761	0.00036321			5.43967	0.000336652	73.6288	0.000317105	0.36983	0.04123													3.27922	0.000313869	102.735	0.000292532	0.36983	0.0497
								3.74107	0.000412554	61.1583	0.000337691			3.16418	0.000293034	23.9859	0.000363083			5.4494	0.000336567	73.6731	0.00031689	0.36308	0.04104													3.28324	0.000313809	102.859	0.000292331	0.36308	0.04965
								3.74896	0.000412503	61.1992	0.000337586			3.16842	0.000292974	23.9957	0.000362955			5.45914	0.000336482	73.7175	0.000316674	0.35645	0.04087													3.28726	0.000313749	102.983	0.00029213	0.35645	0.04961
								3.75686	0.000412452	61.2401	0.000337482			3.17267	0.000292913	24.0055	0.000362828			5.46891	0.000336397	73.7618	0.000316458	0.34995	0.0407													3.29129	0.00031369	103.108	0.000291928	0.34995	0.04957
								3.76478	0.000412401	61.2811	0.000337377			3.17692	0.000292853	24.0154	0.000362701			5.47869	0.000336312	73.8062	0.000316242	0.34356	0.04053													3.29532	0.00031363	103.232	0.000291727	0.34356	0.04954
								3.77272	0.000412349	61.322	0.000337273			3.18118	0.000292793	24.0252	0.000362573			5.48848	0.000336227	73.8507	0.000316026	0.33729	0.04037													3.29936	0.000313571	103.357	0.000291526	0.33729	0.04951
								3.78067	0.000412298	61.363	0.000337168			3.18545	0.000292733	24.0351	0.000362446			5.4983	0.000336142	73.8951	0.000315811	0.33113	0.04022													3.3034	0.000313511	103.482	0.000291325	0.33113	0.04949
								3.78864	0.000412247	61.4041	0.000337064			3.18972	0.000292673	24.0449	0.000362319			5.50813	0.000336057	73.9396	0.000315595	0.32509	0.04008													3.30745	0.000313452	103.607	0.000291124	0.32509	0.04948
								3.79663	0.000412195	61.4451	0.000336959			3.194	0.000292613	24.0548	0.000362192			5.51798	0.000335971	73.9841	0.000315379	0.31915	0.03993													3.3115	0.000313392	103.732	0.000290923	0.31915	0.04946
								3.80464	0.000412144	61.4862	0.000336855			3.19828	0.000292553	24.0646	0.000362064			5.52785	0.000335886	74.0286	0.000315163	0.31333	0.0398													3.31556	0.000313332	103.858	0.000290721	0.31333	0.04946
								3.81266	0.000412093	61.5273	0.000336751			3.20257	0.000292493	24.0745	0.000361937			5.53773	0.000335801	74.0732	0.000314947	0.30761	0.03967													3.31962	0.000313273	103.983	0.00029052	0.30761	0.04946
								3.8207	0.000412041	61.5684	0.000336646			3.20686	0.000292433	24.0843	0.00036181			5.54764	0.000335716	74.1178	0.000314732	0.302	0.03955													3.32369	0.000313213	104.109	0.000290319	0.302	0.04946
								3.82875	0.00041199	61.6096	0.000336542			3.21116	0.000292373	24.0942	0.000361682			5.55756	0.000335631	74.1624	0.000314516	0.29648	0.03943													3.32776	0.000313154	104.235	0.000290118	0.29648	0.04947
								3.83682	0.000411939	61.6508	0.000336437			3.21547	0.000292312	24.1041	0.000361555			5.56749	0.000335546	74.207	0.0003143	0.29107	0.03932													3.33184	0.000313094	104.361	0.000289917	0.29107	0.04949
								3.84491	0.000411888	61.692	0.000336333			3.21978	0.000292252	24.1139	0.000361428			5.57745	0.000335461	74.2517	0.000314084	0.28576	0.03921													3.33592	0.000313035	104.487	0.000289716	0.28576	0.04951
								3.85302	0.000411836	61.7332	0.000336228			3.2241	0.000292192	24.1238	0.0003613			5.58742	0.000335376	74.2964	0.000313868	0.28054	0.03911													3.34001	0.000312975	104.613	0.000289514	0.28054	0.04953
								3.86114	0.000411785	61.7745	0.000336124			3.22842	0.000292132	24.1337	0.000361173			5.59742	0.000335291	74.3411	0.000313653	0.27542	0.03901													3.3441	0.000312916	104.74	0.000289313	0.27542	0.04956
								3.86928	0.000411734	61.8158	0.000336019			3.23275	0.000292072	24.1436	0.000361046			5.60743	0.000335206	74.3859	0.000313437	0.2704	0.03892													3.3482	0.000312856	104.866	0.000289112	0.2704	0.04959
								3.87744	0.000411682	61.8571	0.000335915			3.23708	0.000292012	24.1535	0.000360918			5.61745	0.000335121	74.4306	0.000313221	0.26546	0.03883													3.3523	0.000312796	104.993	0.000288911	0.26546	0.04963
								3.88562	0.000411631	61.8985	0.00033581			3.24142	0.000291952	24.1634	0.000360791			5.6275	0.000335036	74.4754	0.000313005	0.26062	0.03875													3.35641	0.000312737	105.12	0.00028871	0.26062	0.04967
								3.89381	0.00041158	61.9398	0.000335706			3.24577	0.000291892	24.1733	0.000360664			5.63756	0.000334951	74.5203	0.000312789	0.25586	0.03867													3.36052	0.000312677	105.247	0.000288509	0.25586	0.04972
								3.90202	0.000411529	61.9813	0.000335601			3.25012	0.000291832	24.1832	0.000360537			5.64764	0.000334866	74.5651	0.000312574	0.25119	0.0386													3.36464	0.000312618	105.374	0.000288307	0.25119	0.04977
								3.91024	0.000411477	62.0227	0.000335497			3.25448	0.000291772	24.1931	0.000360409			5.65774	0.00033478	74.61	0.000312358	0.2466	0.03853													3.36876	0.000312558	105.502	0.000288106	0.2466	0.04982
								3.91849	0.000411426	62.0641	0.000335392			3.25884	0.000291711	24.203	0.000360282			5.66786	0.000334695	74.6549	0.000312142	0.2421	0.03847													3.37289	0.000312499	105.629	0.000287905	0.2421	0.04988
								3.92675	0.000411375	62.1056	0.000335288			3.26321	0.000291651	24.2129	0.000360155			5.678	0.00033461	74.6998	0.000311926	0.23768	0.03841													3.37702	0.000312439	105.757	0.000287704	0.23768	0.04994
								3.93503	0.000411323	62.1472	0.000335184			3.26759	0.000291591	24.2228	0.000360027			5.68815	0.000334525	74.7448	0.00031171	0.23335	0.03835													3.38116	0.000312379	105.885	0.000287503	0.23335	0.05
								3.94332	0.000411272	62.1887	0.000335079			3.27197	0.000291531	24.2328	0.0003599			5.69832	0.00033444	74.7898	0.000311495	0.22909	0.0383													3.3853	0.00031232	106.013	0.000287301	0.22909	0.05007
								3.95164	0.000411221	62.2303	0.000334975			3.27635	0.000291471	24.2427	0.000359773			5.70851	0.000334355	74.8348	0.000311279	0.22491	0.03825													3.38945	0.00031226	106.141	0.0002871	0.22491	0.05014
								3.95997	0.00041117	62.2719	0.00033487			3.28075	0.000291411	24.2526	0.000359645			5.71872	0.00033427	74.8799	0.000311063	0.2208	0.03821													3.3936	0.000312201	106.269	0.000286899	0.2208	0.05021
								3.96832	0.000411118	62.3135	0.000334766			3.28515	0.000291351	24.2626	0.000359518			5.72895	0.000334185	74.9249	0.000310847	0.21677	0.03817													3.39776	0.000312141	106.397	0.000286698	0.21677	0.05029
								3.97668	0.000411067	62.3552	0.000334661			3.28955	0.000291291	24.2725	0.000359391			5.73919	0.0003341	74.97	0.000310631	0.21281	0.03813													3.40192	0.000312082	106.526	0.000286497	0.21281	0.05037
								3.98507	0.000411016	62.3969	0.000334557			3.29396	0.000291231	24.2825	0.000359263			5.74946	0.000334015	75.0152	0.000310416	0.20893	0.0381													3.40609	0.000312022	106.655	0.000286296	0.20893	0.05046
								3.99347	0.000410964	62.4386	0.000334452			3.29838	0.000291171	24.2924	0.000359136			5.75974	0.00033393	75.0603	0.0003102	0.20512	0.03807													3.41026	0.000311962	106.784	0.000286094	0.20512	0.05054
								4.00189	0.000410913	62.4803	0.000334348			3.3028	0.00029111	24.3024	0.000359009			5.77004	0.000333845	75.1055	0.000309984	0.20137	0.03804													3.41444	0.000311903	106.913	0.000285893	0.20137	0.05063
								4.01033	0.000410862	62.5221	0.000334243			3.30723	0.00029105	24.3123	0.000358882			5.78036	0.00033376	75.1507	0.000309768	0.1977	0.03802													3.41863	0.000311843	107.042	0.000285692	0.1977	0.05072
								4.01878	0.000410811	62.5639	0.000334139			3.31166	0.00029099	24.3223	0.000358754			5.79069	0.000333674	75.1959	0.000309552	0.19409	0.038													3.42281	0.000311784	107.171	0.000285491	0.19409	0.05081
								4.02725	0.000410759	62.6057	0.000334034			3.3161	0.00029093	24.3322	0.000358627			5.80105	0.000333589	75.2412	0.000309337	0.19055	0.03798													3.42701	0.000311724	107.301	0.00028529	0.19055	0.05091
								4.03574	0.000410708	62.6475	0.00033393			3.32055	0.00029087	24.3422	0.0003585			5.81142	0.000333504	75.2865	0.000309121	0.18707	0.03797													3.43121	0.000311665	107.431	0.000285089	0.18707	0.05101
								4.04425	0.000410657	62.6894	0.000333826			3.325	0.00029081	24.3522	0.000358372			5.82181	0.000333419	75.3318	0.000308905	0.18365	0.03795													3.43541	0.000311605	107.56	0.000284887	0.18365	0.05111
								4.05278	0.000410605	62.7313	0.000333721			3.32946	0.00029075	24.3621	0.000358245			5.83222	0.000333334	75.3772	0.000308689	0.1803	0.03795													3.43962	0.000311545	107.69	0.000284686	0.1803	0.05121
								4.06132	0.000410554	62.7733	0.000333617			3.33392	0.00029069	24.3721	0.000358118			5.84265	0.000333249	75.4225	0.000308474	0.17701	0.03794													3.44383	0.000311486	107.821	0.000284485	0.17701	0.05132
								4.06989	0.000410503	62.8152	0.000333512			3.33839	0.00029063	24.3821	0.00035799			5.8531	0.000333164	75.4679	0.000308258	0.17378	0.03794													3.44805	0.000311426	107.951	0.000284284	0.17378	0.05142
								4.07847	0.000410452	62.8572	0.000333408			3.34287	0.00029057	24.3921	0.000357863			5.86357	0.000333079	75.5134	0.000308042	0.17061	0.03793													3.45228	0.000311367	108.081	0.000284083	0.17061	0.05153
								4.08707	0.0004104	62.8992	0.000333303			3.34735	0.000290509	24.4021	0.000357736			5.87405	0.000332994	75.5588	0.000307826	0.16749	0.03794													3.45651	0.000311307	108.212	0.000283882	0.16749	0.05164
								4.09568	0.000410349	62.9413	0.000333199			3.35184	0.000290449	24.4121	0.000357608			5.88456	0.000332909	75.6043	0.00030761	0.16444	0.03794													3.46074	0.000311248	108.343	0.00028368	0.16444	0.05176
								4.10432	0.000410298	62.9834	0.000333094			3.35633	0.000290389	24.4221	0.000357481			5.89508	0.000332824	75.6498	0.000307395	0.16144	0.03795													3.46498	0.000311188	108.474	0.000283479	0.16144	0.05187
								4.11297	0.000410246	63.0255	0.00033299			3.36084	0.000290329	24.4321	0.000357354			5.90562	0.000332739	75.6953	0.000307179	0.15849	0.03795													3.46923	0.000311128	108.605	0.000283278	0.15849	0.05198
								4.12164	0.000410195	63.0676	0.000332885			3.36534	0.000290269	24.4421	0.000357227			5.91618	0.000332654	75.7409	0.000306963	0.1556	0.03796													3.47348	0.000311069	108.736	0.000283077	0.1556	0.0521
								4.13033	0.000410144	63.1098	0.000332781			3.36985	0.000290209	24.4521	0.000357099			5.92676	0.000332569	75.7865	0.000306747	0.15276	0.03798													3.47774	0.000311009	108.868	0.000282876	0.15276	0.05222
								4.13904	0.000410093	63.1519	0.000332676			3.37437	0.000290149	24.4621	0.000356972			5.93736	0.000332483	75.8321	0.000306531	0.14997	0.03799													3.482	0.00031095	108.999	0.000282675	0.14997	0.05234
								4.14777	0.000410041	63.1942	0.000332572			3.3789	0.000290089	24.4722	0.000356845			5.94798	0.000332398	75.8777	0.000306316	0.14723	0.03801													3.48626	0.00031089	109.131	0.000282473	0.14723	0.05246
								4.15651	0.00040999	63.2364	0.000332467			3.38343	0.000290029	24.4822	0.000356717			5.95862	0.000332313	75.9234	0.0003061	0.14454	0.03803													3.49053	0.000310831	109.263	0.000282272	0.14454	0.05258
								4.16527	0.000409939	63.2787	0.000332363			3.38796	0.000289969	24.4922	0.00035659			5.96927	0.000332228	75.9691	0.000305884	0.14191	0.03805													3.49481	0.000310771	109.395	0.000282071	0.14191	0.0527
								4.17406	0.000409887	63.321	0.000332259			3.39251	0.000289908	24.5023	0.000356463			5.97995	0.000332143	76.0148	0.000305668	0.13932	0.03807													3.49909	0.000310711	109.527	0.00028187	0.13932	0.05283
								4.18286	0.000409836	63.3633	0.000332154			3.39705	0.000289848	24.5123	0.000356335			5.99064	0.000332058	76.0606	0.000305452	0.13677	0.03809													3.50338	0.000310652	109.66	0.000281669	0.13677	0.05295
								4.19167	0.000409785	63.4057	0.00033205			3.40161	0.000289788	24.5223	0.000356208			6.00135	0.000331973	76.1064	0.000305237	0.13428	0.03812													3.50767	0.000310592	109.792	0.000281468	0.13428	0.05308
								4.20051	0.000409734	63.4481	0.000331945			3.40617	0.000289728	24.5324	0.000356081			6.01209	0.000331888	76.1522	0.000305021	0.13183	0.03814													3.51197	0.000310533	109.925	0.000281266	0.13183	0.0532
								4.20937	0.000409682	63.4905	0.000331841			3.41074	0.000289668	24.5424	0.000355953			6.02284	0.000331803	76.198	0.000304805	0.12942	0.03817													3.51627	0.000310473	110.058	0.000281065	0.12942	0.05333
								4.21824	0.000409631	63.5329	0.000331736			3.41531	0.000289608	24.5525	0.000355826			6.03361	0.000331718	76.2439	0.000304589	0.12706	0.0382													3.52058	0.000310414	110.191	0.000280864	0.12706	0.05346
								4.22714	0.00040958	63.5754	0.000331632			3.41989	0.000289548	24.5625	0.000355699			6.0444	0.000331633	76.2898	0.000304373	0.12474	0.03823													3.5249	0.000310354	110.324	0.000280663	0.12474	0.05359
								4.23605	0.000409528	63.6179	0.000331527			3.42448	0.000289488	24.5726	0.000355572			6.05521	0.000331548	76.3357	0.000304158	0.12246	0.03827													3.52921	0.000310294	110.457	0.000280462	0.12246	0.05371
								4.24498	0.000409477	63.6604	0.000331423			3.42907	0.000289428	24.5827	0.000355444			6.06603	0.000331463	76.3816	0.000303942	0.12023	0.0383													3.53354	0.000310235	110.591	0.000280261	0.12023	0.05384
								4.25393	0.000409426	63.703	0.000331318			3.43366	0.000289368	24.5927	0.000355317			6.07688	0.000331378	76.4276	0.000303726	0.11803	0.03833													3.53787	0.000310175	110.724	0.000280059	0.11803	0.05397
								4.2629	0.000409375	63.7456	0.000331214			3.43827	0.000289307	24.6028	0.00035519			6.08775	0.000331292	76.4736	0.00030351	0.11588	0.03837													3.5422	0.000310116	110.858	0.000279858	0.11588	0.0541
								4.27188	0.000409323	63.7882	0.000331109			3.44288	0.000289247	24.6129	0.000355062			6.09864	0.000331207	76.5197	0.000303294	0.11376	0.03841													3.54654	0.000310056	110.992	0.000279657	0.11376	0.05424
								4.28089	0.000409272	63.8308	0.000331005			3.44749	0.000289187	24.623	0.000354935			6.10954	0.000331122	76.5657	0.000303079	0.11169	0.03845													3.55089	0.000309997	111.126	0.000279456	0.11169	0.05437
								4.28992	0.000409221	63.8735	0.000330901			3.45212	0.000289127	24.6331	0.000354808			6.12047	0.000331037	76.6118	0.000302863	0.10965	0.03849													3.55524	0.000309937	111.261	0.000279255	0.10965	0.0545
								4.29896	0.000409169	63.9162	0.000330796			3.45675	0.000289067	24.6432	0.00035468			6.13141	0.000330952	76.6579	0.000302647	0.10765	0.03853													3.55959	0.000309878	111.395	0.000279054	0.10765	0.05463
								4.30802	0.000409118	63.9589	0.000330692			3.46138	0.000289007	24.6532	0.000354553			6.14238	0.000330867	76.7041	0.000302431	0.10568	0.03857													3.56396	0.000309818	111.53	0.000278852	0.10568	0.05476
								4.31711	0.000409067	64.0017	0.000330587			3.46602	0.000288947	24.6634	0.000354426			6.15336	0.000330782	76.7502	0.000302215	0.10375	0.03862													3.56832	0.000309758	111.665	0.000278651	0.10375	0.05489
								4.32621	0.000409016	64.0445	0.000330483			3.47067	0.000288887	24.6735	0.000354298			6.16436	0.000330697	76.7964	0.000302	0.10186	0.03866													3.57269	0.000309699	111.8	0.00027845	0.10186	0.05503
								4.33533	0.000408964	64.0873	0.000330378			3.47532	0.000288827	24.6836	0.000354171			6.17539	0.000330612	76.8427	0.000301784	0.1	0.0387													3.57707	0.000309639	111.935	0.000278249	0.1	0.05516
								4.34447	0.000408913	64.1301	0.000330274			3.47998	0.000288767	24.6937	0.000354044			6.18643	0.000330527	76.8889	0.000301568	0.09817	0.03875													3.58145	0.00030958	112.07	0.000278048	0.09817	0.05529
								4.35363	0.000408862	64.173	0.000330169			3.48465	0.000288706	24.7038	0.000353917			6.19749	0.000330442	76.9352	0.000301352	0.09638	0.0388													3.58584	0.00030952	112.205	0.000277847	0.09638	0.05542
								4.36281	0.00040881	64.2159	0.000330065			3.48932	0.000288646	24.7139	0.000353789			6.20858	0.000330357	76.9815	0.000301136	0.09462	0.03885													3.59024	0.000309461	112.341	0.000277645	0.09462	0.05556
								4.37201	0.000408759	64.2588	0.00032996			3.494	0.000288586	24.724	0.000353662			6.21968	0.000330272	77.0278	0.000300921	0.0929	0.03889													3.59463	0.000309401	112.477	0.000277444	0.0929	0.05569
								4.38122	0.000408708	64.3018	0.000329856			3.49868	0.000288526	24.7342	0.000353535			6.2308	0.000330187	77.0742	0.000300705	0.0912	0.03894													3.59904	0.000309341	112.613	0.000277243	0.0912	0.05582
								4.39046	0.000408657	64.3448	0.000329751			3.50337	0.000288466	24.7443	0.000353407			6.24194	0.000330101	77.1206	0.000300489	0.08954	0.03899													3.60345	0.000309282	112.749	0.000277042	0.08954	0.05595
								4.39972	0.000408605	64.3878	0.000329647			3.50807	0.000288406	24.7544	0.00035328			6.25311	0.000330016	77.167	0.000300273	0.0879	0.03905													3.60786	0.000309222	112.885	0.000276841	0.0879	0.05608
								4.40899	0.000408554	64.4308	0.000329542			3.51278	0.000288346	24.7646	0.000353153			6.26429	0.000329931	77.2135	0.000300057	0.0863	0.0391													3.61228	0.000309163	113.022	0.00027664	0.0863	0.05622
								4.41829	0.000408503	64.4739	0.000329438			3.51749	0.000288286	24.7747	0.000353025			6.27549	0.000329846	77.26	0.000299842	0.08472	0.03915													3.61671	0.000309103	113.158	0.000276438	0.08472	0.05635
								4.4276	0.000408451	64.517	0.000329334			3.5222	0.000288226	24.7849	0.000352898			6.28671	0.000329761	77.3064	0.000299626	0.08318	0.0392													3.62114	0.000309044	113.295	0.000276237	0.08318	0.05648
								4.43694	0.0004084	64.5601	0.000329229			3.52692	0.000288166	24.795	0.000352771			6.29796	0.000329676	77.353	0.00029941	0.08166	0.03926													3.62558	0.000308984	113.432	0.000276036	0.08166	0.05661
								4.44629	0.000408349	64.6033	0.000329125			3.53165	0.000288105	24.8052	0.000352643			6.30922	0.000329591	77.3995	0.000299194	0.08017	0.03931													3.63002	0.000308924	113.569	0.000275835	0.08017	0.05674
								4.45567	0.000408298	64.6465	0.00032902			3.53639	0.000288045	24.8153	0.000352516			6.3205	0.000329506	77.4461	0.000298978	0.0787	0.03937													3.63447	0.000308865	113.706	0.000275634	0.0787	0.05687
								4.46506	0.000408246	64.6897	0.000328916			3.54113	0.000287985	24.8255	0.000352389			6.3318	0.000329421	77.4928	0.000298763	0.07727	0.03942													3.63892	0.000308805	113.844	0.000275433	0.07727	0.057
								4.47447	0.000408195	64.7329	0.000328811			3.54588	0.000287925	24.8357	0.000352262			6.34313	0.000329336	77.5394	0.000298547	0.07586	0.03948													3.64338	0.000308746	113.981	0.000275231	0.07586	0.05713
								4.48391	0.000408144	64.7762	0.000328707			3.55063	0.000287865	24.8459	0.000352134			6.35447	0.000329251	77.5861	0.000298331	0.07447	0.03953													3.64784	0.000308686	114.119	0.00027503	0.07447	0.05726
								4.49336	0.000408092	64.8195	0.000328602			3.55539	0.000287805	24.856	0.000352007			6.36583	0.000329166	77.6328	0.000298115	0.07311	0.03959													3.65231	0.000308627	114.257	0.000274829	0.07311	0.05739
								4.50283	0.000408041	64.8628	0.000328498			3.56016	0.000287745	24.8662	0.00035188			6.37722	0.000329081	77.6795	0.000297899	0.07178	0.03965													3.65679	0.000308567	114.395	0.000274628	0.07178	0.05751
								4.51233	0.00040799	64.9062	0.000328393			3.56493	0.000287685	24.8764	0.000351752			6.38862	0.000328996	77.7263	0.000297684	0.07047	0.03971													3.66127	0.000308507	114.533	0.000274427	0.07047	0.05764
								4.52184	0.000407939	64.9496	0.000328289			3.56971	0.000287625	24.8866	0.000351625			6.40005	0.00032891	77.773	0.000297468	0.06918	0.03976													3.66575	0.000308448	114.672	0.000274225	0.06918	0.05777
								4.53137	0.000407887	64.993	0.000328184			3.5745	0.000287565	24.8968	0.000351498			6.41149	0.000328825	77.8199	0.000297252	0.06792	0.03982													3.67025	0.000308388	114.81	0.000274024	0.06792	0.0579
								4.54093	0.000407836	65.0365	0.00032808			3.57929	0.000287504	24.907	0.00035137			6.42296	0.00032874	77.8667	0.000297036	0.06668	0.03988													3.67474	0.000308329	114.949	0.000273823	0.06668	0.05802
								4.5505	0.000407785	65.0799	0.000327976			3.58409	0.000287444	24.9172	0.000351243			6.43444	0.000328655	77.9136	0.00029682	0.06546	0.03994													3.67924	0.000308269	115.088	0.000273622	0.06546	0.05815
								4.56009	0.000407733	65.1235	0.000327871			3.5889	0.000287384	24.9274	0.000351116			6.44595	0.00032857	77.9605	0.000296605	0.06427	0.04													3.68375	0.00030821	115.227	0.000273421	0.06427	0.05827
								4.56971	0.000407682	65.167	0.000327767			3.59371	0.000287324	24.9376	0.000350988			6.45748	0.000328485	78.0074	0.000296389	0.0631	0.04006													3.68827	0.00030815	115.367	0.00027322	0.0631	0.0584
								4.57934	0.000407631	65.2106	0.000327662			3.59853	0.000287264	24.9478	0.000350861			6.46902	0.0003284	78.0543	0.000296173	0.06194	0.04012													3.69279	0.00030809	115.506	0.000273018	0.06194	0.05852
								4.589	0.00040758	65.2541	0.000327558			3.60335	0.000287204	24.9581	0.000350734			6.48059	0.000328315	78.1013	0.000295957	0.06081	0.04018													3.69731	0.000308031	115.646	0.000272817	0.06081	0.05864
								4.59867	0.000407528	65.2978	0.000327453			3.60818	0.000287144	24.9683	0.000350607			6.49218	0.00032823	78.1483	0.000295741	0.0597	0.04025													3.70184	0.000307971	115.785	0.000272616	0.0597	0.05876
								4.60837	0.000407477	65.3414	0.000327349			3.61302	0.000287084	24.9785	0.000350479			6.50379	0.000328145	78.1954	0.000295526	0.05861	0.04031													3.70638	0.000307912	115.925	0.000272415	0.05861	0.05889
								4.61808	0.000407426	65.3851	0.000327244			3.61787	0.000287024	24.9887	0.000350352			6.51542	0.00032806	78.2425	0.00029531	0.05754	0.04037													3.71092	0.000307852	116.065	0.000272214	0.05754	0.05901
								4.62782	0.000407374	65.4288	0.00032714			3.62272	0.000286964	24.999	0.000350225			6.52707	0.000327975	78.2895	0.000295094	0.05649	0.04043													3.71546	0.000307793	116.206	0.000272013	0.05649	0.05913
								4.63758	0.000407323	65.4725	0.000327035			3.62757	0.000286903	25.0092	0.000350097			6.53874	0.00032789	78.3367	0.000294878	0.05546	0.0405													3.72002	0.000307733	116.346	0.000271811	0.05546	0.05925
								4.64735	0.000407272	65.5163	0.000326931			3.63244	0.000286843	25.0195	0.00034997			6.55044	0.000327804	78.3838	0.000294662	0.05445	0.04056													3.72457	0.000307673	116.487	0.00027161	0.05445	0.05937
								4.65715	0.000407221	65.5601	0.000326826			3.63731	0.000286783	25.0297	0.000349843			6.56215	0.000327719	78.431	0.000294447	0.05346	0.04062													3.72914	0.000307614	116.628	0.000271409	0.05346	0.05948
								4.66697	0.000407169	65.6039	0.000326722			3.64219	0.000286723	25.04	0.000349715			6.57389	0.000327634	78.4782	0.000294231	0.05248	0.04069													3.73371	0.000307554	116.769	0.000271208	0.05248	0.0596
								4.67681	0.000407118	65.6478	0.000326617			3.64707	0.000286663	25.0502	0.000349588			6.58564	0.000327549	78.5255	0.000294015	0.05152	0.04075													3.73828	0.000307495	116.91	0.000271007	0.05152	0.05972
								4.68667	0.000407067	65.6917	0.000326513			3.65196	0.000286603	25.0605	0.000349461			6.59742	0.000327464	78.5727	0.000293799	0.05058	0.04081													3.74286	0.000307435	117.051	0.000270806	0.05058	0.05983
								4.69655	0.000407015	65.7356	0.000326409			3.65686	0.000286543	25.0708	0.000349334			6.60922	0.000327379	78.62	0.000293584	0.04966	0.04088													3.74745	0.000307376	117.193	0.000270604	0.04966	0.05995
								4.70645	0.000406964	65.7796	0.000326304			3.66176	0.000286483	25.081	0.000349206			6.62104	0.000327294	78.6673	0.000293368	0.04875	0.04094													3.75204	0.000307316	117.334	0.000270403	0.04875	0.06006
								4.71638	0.000406913	65.8235	0.0003262			3.66667	0.000286423	25.0913	0.000349079			6.63288	0.000327209	78.7147	0.000293152	0.04786	0.04101													3.75664	0.000307257	117.476	0.000270202	0.04786	0.06018
								4.72632	0.000406862	65.8675	0.000326095			3.67158	0.000286363	25.1016	0.000348952			6.64474	0.000327124	78.7621	0.000292936	0.04699	0.04107													3.76124	0.000307197	117.618	0.000270001	0.04699	0.06029
								4.73628	0.00040681	65.9116	0.000325991			3.67651	0.000286302	25.1119	0.000348824			6.65662	0.000327039	78.8095	0.00029272	0.04613	0.04114													3.76585	0.000307137	117.76	0.0002698	0.04613	0.0604
								4.74627	0.000406759	65.9556	0.000325886			3.68144	0.000286242	25.1222	0.000348697			6.66852	0.000326954	78.8569	0.000292505	0.04529	0.0412													3.77046	0.000307078	117.902	0.000269599	0.04529	0.06051
								4.75628	0.000406708	65.9997	0.000325782			3.68637	0.000286182	25.1325	0.00034857			6.68045	0.000326869	78.9044	0.000292289	0.04446	0.04127													3.77508	0.000307018	118.045	0.000269397	0.04446	0.06062
								4.7663	0.000406656	66.0438	0.000325677			3.69132	0.000286122	25.1427	0.000348442			6.69239	0.000326784	78.9519	0.000292073	0.04365	0.04133													3.77971	0.000306959	118.188	0.000269196	0.04365	0.06073
								4.77635	0.000406605	66.088	0.000325573			3.69627	0.000286062	25.1531	0.000348315			6.70436	0.000326699	78.9994	0.000291857	0.04285	0.0414													3.78434	0.000306899	118.331	0.000268995	0.04285	0.06084
								4.78642	0.000406554	66.1322	0.000325468			3.70122	0.000286002	25.1634	0.000348188			6.71635	0.000326613	79.0469	0.000291641	0.04207	0.04146													3.78897	0.00030684	118.474	0.000268794	0.04207	0.06095
								4.79651	0.000406503	66.1764	0.000325364			3.70618	0.000285942	25.1737	0.00034806			6.72836	0.000326528	79.0945	0.000291426	0.0413	0.04153													3.79362	0.00030678	118.617	0.000268593	0.0413	0.06105
								4.80663	0.000406451	66.2206	0.000325259			3.71115	0.000285882	25.184	0.000347933			6.74039	0.000326443	79.1421	0.00029121	0.04055	0.0416													3.79826	0.00030672	118.76	0.000268392	0.04055	0.06116
								4.81676	0.0004064	66.2649	0.000325155			3.71613	0.000285822	25.1943	0.000347806			6.75245	0.000326358	79.1898	0.000290994	0.03981	0.04166													3.80292	0.000306661	118.904	0.00026819	0.03981	0.06126
								4.82691	0.000406349	66.3092	0.000325051			3.72111	0.000285762	25.2046	0.000347679			6.76452	0.000326273	79.2374	0.000290778	0.03908	0.04173													3.80758	0.000306601	119.047	0.000267989	0.03908	0.06137
								4.83709	0.000406297	66.3535	0.000324946			3.7261	0.000285701	25.215	0.000347551			6.77662	0.000326188	79.2851	0.000290562	0.03837	0.04179													3.81224	0.000306542	119.191	0.000267788	0.03837	0.06147
								4.84729	0.000406246	66.3979	0.000324842			3.7311	0.000285641	25.2253	0.000347424			6.78874	0.000326103	79.3329	0.000290347	0.03767	0.04186													3.81691	0.000306482	119.335	0.000267587	0.03767	0.06157
								4.85751	0.000406195	66.4423	0.000324737			3.7361	0.000285581	25.2356	0.000347297			6.80088	0.000326018	79.3806	0.000290131	0.03698	0.04193													3.82159	0.000306423	119.48	0.000267386	0.03698	0.06167
								4.86775	0.000406143	66.4867	0.000324633			3.74111	0.000285521	25.246	0.000347169			6.81304	0.000325933	79.4284	0.000289915	0.03631	0.04199													3.82627	0.000306363	119.624	0.000267185	0.03631	0.06177
								4.87801	0.000406092	66.5311	0.000324528			3.74612	0.000285461	25.2563	0.000347042			6.82522	0.000325848	79.4762	0.000289699	0.03565	0.04206													3.83096	0.000306303	119.769	0.000266983	0.03565	0.06187
								4.8883	0.000406041	66.5756	0.000324424			3.75115	0.000285401	25.2666	0.000346915			6.83743	0.000325763	79.524	0.000289483	0.03499	0.04213													3.83565	0.000306244	119.913	0.000266782	0.03499	0.06197
								4.8986	0.00040599	66.6201	0.000324319			3.75618	0.000285341	25.277	0.000346787			6.84966	0.000325678	79.5719	0.000289268	0.03436	0.04219													3.84035	0.000306184	120.058	0.000266581	0.03436	0.06207
								4.90893	0.000405938	66.6646	0.000324215			3.76121	0.000285281	25.2873	0.00034666			6.8619	0.000325593	79.6198	0.000289052	0.03373	0.04226													3.84506	0.000306125	120.203	0.00026638	0.03373	0.06216
								4.91928	0.000405887	66.7092	0.00032411			3.76626	0.000285221	25.2977	0.000346533			6.87418	0.000325508	79.6677	0.000288836	0.03311	0.04233													3.84977	0.000306065	120.349	0.000266179	0.03311	0.06226
								4.92965	0.000405836	66.7538	0.000324006			3.77131	0.000285161	25.3081	0.000346405			6.88647	0.000325422	79.7157	0.00028862	0.03251	0.0424													3.85449	0.000306006	120.494	0.000265978	0.03251	0.06235
								4.94004	0.000405784	66.7984	0.000323901			3.77636	0.0002851	25.3184	0.000346278			6.89878	0.000325337	79.7637	0.000288404	0.03192	0.04246													3.85921	0.000305946	120.64	0.000265776	0.03192	0.06245
								4.95046	0.000405733	66.8431	0.000323797			3.78143	0.00028504	25.3288	0.000346151			6.91112	0.000325252	79.8117	0.000288189	0.03133	0.04253													3.86394	0.000305886	120.786	0.000265575	0.03133	0.06254
								4.9609	0.000405682	66.8878	0.000323692			3.7865	0.00028498	25.3392	0.000346024			6.92348	0.000325167	79.8597	0.000287973	0.03076	0.0426													3.86867	0.000305827	120.932	0.000265374	0.03076	0.06263
								4.97136	0.000405631	66.9325	0.000323588			3.79157	0.00028492	25.3496	0.000345896			6.93586	0.000325082	79.9078	0.000287757	0.0302	0.04266													3.87341	0.000305767	121.078	0.000265173	0.0302	0.06272
								4.98184	0.000405579	66.9772	0.000323484			3.79666	0.00028486	25.36	0.000345769			6.94826	0.000324997	79.9559	0.000287541	0.02965	0.04273													3.87816	0.000305708	121.224	0.000264972	0.02965	0.06281
								4.99234	0.000405528	67.022	0.000323379			3.80175	0.0002848	25.3703	0.000345642			6.96069	0.000324912	80.004	0.000287325	0.02911	0.0428													3.88291	0.000305648	121.371	0.000264771	0.02911	0.0629
								5.00287	0.000405477	67.0668	0.000323275			3.80685	0.00028474	25.3807	0.000345514			6.97314	0.000324827	80.0522	0.00028711	0.02858	0.04287													3.88767	0.000305589	121.517	0.000264569	0.02858	0.06299
								5.01341	0.000405425	67.1116	0.00032317			3.81195	0.00028468	25.3911	0.000345387			6.98561	0.000324742	80.1004	0.000286894	0.02805	0.04293													3.89243	0.000305529	121.664	0.000264368	0.02805	0.06308
								5.02398	0.000405374	67.1565	0.000323066			3.81706	0.00028462	25.4015	0.00034526			6.9981	0.000324657	80.1486	0.000286678	0.02754	0.043													3.8972	0.000305469	121.811	0.000264167	0.02754	0.06316
								5.03457	0.000405323	67.2014	0.000322961			3.82218	0.00028456	25.4119	0.000345132			7.01061	0.000324572	80.1968	0.000286462	0.02704	0.04307													3.90197	0.00030541	121.958	0.000263966	0.02704	0.06325
								5.04519	0.000405272	67.2463	0.000322857			3.8273	0.000284499	25.4224	0.000345005			7.02315	0.000324487	80.2451	0.000286246	0.02655	0.04314													3.90675	0.00030535	122.106	0.000263765	0.02655	0.06333
								5.05583	0.00040522	67.2913	0.000322752			3.83243	0.000284439	25.4328	0.000344878			7.03571	0.000324402	80.2934	0.000286031	0.02606	0.0432													3.91154	0.000305291	122.253	0.000263564	0.02606	0.06341
								5.06649	0.000405169	67.3363	0.000322648			3.83757	0.000284379	25.4432	0.00034475			7.04829	0.000324317	80.3417	0.000285815	0.02559	0.04327													3.91633	0.000305231	122.401	0.000263362	0.02559	0.0635
								5.07717	0.000405118	67.3813	0.000322543			3.84272	0.000284319	25.4536	0.000344623			7.06089	0.000324231	80.3901	0.000285599	0.02512	0.04334													3.92113	0.000305172	122.549	0.000263161	0.02512	0.06358
								5.08787	0.000405066	67.4263	0.000322439			3.84787	0.000284259	25.464	0.000344496			7.07352	0.000324146	80.4385	0.000285383	0.02466	0.04341													3.92594	0.000305112	122.697	0.00026296	0.02466	0.06366
								5.0986	0.000405015	67.4714	0.000322334			3.85303	0.000284199	25.4745	0.000344369			7.08617	0.000324061	80.4869	0.000285167	0.02421	0.04348													3.93075	0.000305052	122.846	0.000262759	0.02421	0.06374
								5.10935	0.000404964	67.5165	0.00032223			3.8582	0.000284139	25.4849	0.000344241			7.09884	0.000323976	80.5353	0.000284952	0.02377	0.04354													3.93556	0.000304993	122.994	0.000262558	0.02377	0.06381
								5.12012	0.000404913	67.5616	0.000322125			3.86337	0.000284079	25.4953	0.000344114			7.11154	0.000323891	80.5838	0.000284736	0.02333	0.04361													3.94038	0.000304933	123.143	0.000262357	0.02333	0.06389
								5.13091	0.000404861	67.6068	0.000322021			3.86855	0.000284019	25.5058	0.000343987			7.12425	0.000323806	80.6323	0.00028452	0.02291	0.04368													3.94521	0.000304874	123.292	0.000262155	0.02291	0.06397
								5.14173	0.00040481	67.652	0.000321917			3.87374	0.000283959	25.5162	0.000343859			7.13699	0.000323721	80.6809	0.000284304	0.02249	0.04375													3.95005	0.000304814	123.441	0.000261954	0.02249	0.06404
								5.15257	0.000404759	67.6972	0.000321812			3.87893	0.000283898	25.5267	0.000343732			7.14976	0.000323636	80.7294	0.000284088	0.02208	0.04381													3.95489	0.000304755	123.59	0.000261753	0.02208	0.06412
								5.16343	0.000404707	67.7425	0.000321708			3.88413	0.000283838	25.5372	0.000343605			7.16254	0.000323551	80.778	0.000283873	0.02168	0.04388													3.95973	0.000304695	123.739	0.000261552	0.02168	0.06419
								5.17432	0.000404656	67.7878	0.000321603			3.88934	0.000283778	25.5476	0.000343477			7.17535	0.000323466	80.8266	0.000283657	0.02128	0.04395													3.96458	0.000304636	123.889	0.000261351	0.02128	0.06426
								5.18523	0.000404605	67.8331	0.000321499			3.89455	0.000283718	25.5581	0.00034335			7.18818	0.000323381	80.8753	0.000283441	0.02089	0.04402													3.96944	0.000304576	124.039	0.000261149	0.02089	0.06433
								5.19616	0.000404554	67.8784	0.000321394			3.89978	0.000283658	25.5686	0.000343223			7.20104	0.000323296	80.924	0.000283225	0.02051	0.04408													3.9743	0.000304516	124.188	0.000260948	0.02051	0.0644
								5.20712	0.000404502	67.9238	0.00032129			3.905	0.000283598	25.579	0.000343095			7.21391	0.000323211	80.9727	0.000283009	0.02014	0.04415													3.97917	0.000304457	124.339	0.000260747	0.02014	0.06447
								5.2181	0.000404451	67.9692	0.000321185			3.91024	0.000283538	25.5895	0.000342968			7.22681	0.000323126	81.0214	0.000282794	0.01977	0.04422													3.98405	0.000304397	124.489	0.000260546	0.01977	0.06454
								5.2291	0.0004044	68.0147	0.000321081			3.91548	0.000283478	25.6	0.000342841			7.23974	0.00032304	81.0702	0.000282578	0.01941	0.04429													3.98893	0.000304338	124.639	0.000260345	0.01941	0.06461
								5.24012	0.000404348	68.0601	0.000320976			3.92073	0.000283418	25.6105	0.000342714			7.25268	0.000322955	81.119	0.000282362	0.01905	0.04435													3.99382	0.000304278	124.79	0.000260144	0.01905	0.06467
								5.25117	0.000404297	68.1056	0.000320872			3.92599	0.000283358	25.621	0.000342586			7.26565	0.00032287	81.1678	0.000282146	0.01871	0.04442													3.99871	0.000304219	124.941	0.000259942	0.01871	0.06474
								5.26224	0.000404246	68.1512	0.000320767			3.93125	0.000283297	25.6315	0.000342459			7.27865	0.000322785	81.2167	0.00028193	0.01837	0.04449													4.00361	0.000304159	125.092	0.000259741	0.01837	0.0648
								5.27333	0.000404195	68.1967	0.000320663			3.93653	0.000283237	25.642	0.000342332			7.29166	0.0003227	81.2656	0.000281715	0.01803	0.04456													4.00852	0.000304099	125.243	0.00025954	0.01803	0.06486
								5.28445	0.000404143	68.2423	0.000320559			3.9418	0.000283177	25.6525	0.000342204			7.3047	0.000322615	81.3145	0.000281499	0.0177	0.04462													4.01343	0.00030404	125.394	0.000259339	0.0177	0.06493
								5.29559	0.000404092	68.2879	0.000320454			3.94709	0.000283117	25.663	0.000342077			7.31777	0.00032253	81.3634	0.000281283	0.01738	0.04469													4.01834	0.00030398	125.546	0.000259138	0.01738	0.06499
								5.30676	0.000404041	68.3336	0.00032035			3.95238	0.000283057	25.6735	0.00034195			7.33085	0.000322445	81.4124	0.000281067	0.01706	0.04476													4.02327	0.000303921	125.698	0.000258937	0.01706	0.06505
								5.31795	0.000403989	68.3792	0.000320245			3.95768	0.000282997	25.684	0.000341822			7.34396	0.00032236	81.4614	0.000280851	0.01675	0.04483													4.0282	0.000303861	125.85	0.000258735	0.01675	0.06511
								5.32916	0.000403938	68.425	0.000320141			3.96299	0.000282937	25.6945	0.000341695			7.35709	0.000322275	81.5104	0.000280636	0.01644	0.04489													4.03313	0.000303802	126.002	0.000258534	0.01644	0.06517
								5.34039	0.000403887	68.4707	0.000320036			3.9683	0.000282877	25.7051	0.000341568			7.37025	0.00032219	81.5595	0.00028042	0.01614	0.04496													4.03807	0.000303742	126.154	0.000258333	0.01614	0.06522
								5.35165	0.000403836	68.5165	0.000319932			3.97362	0.000282817	25.7156	0.00034144			7.38343	0.000322105	81.6086	0.000280204	0.01585	0.04503													4.04302	0.000303682	126.307	0.000258132	0.01585	0.06528
								5.36294	0.000403784	68.5623	0.000319827			3.97895	0.000282757	25.7261	0.000341313			7.39663	0.00032202	81.6577	0.000279988	0.01556	0.04509													4.04798	0.000303623	126.459	0.000257931	0.01556	0.06533
								5.37424	0.000403733	68.6081	0.000319723			3.98428	0.000282696	25.7367	0.000341186			7.40986	0.000321935	81.7069	0.000279772	0.01528	0.04516													4.05294	0.000303563	126.612	0.00025773	0.01528	0.06539
								5.38557	0.000403682	68.654	0.000319618			3.98963	0.000282636	25.7472	0.000341059			7.42311	0.000321849	81.756	0.000279557	0.015	0.04523													4.0579	0.000303504	126.765	0.000257528	0.015	0.06544
								5.39693	0.00040363	68.6999	0.000319514			3.99498	0.000282576	25.7578	0.000340931			7.43639	0.000321764	81.8052	0.000279341	0.01472	0.0453													4.06287	0.000303444	126.918	0.000257327	0.01472	0.06549
								5.40831	0.000403579	68.7458	0.000319409			4.00033	0.000282516	25.7683	0.000340804			7.44968	0.000321679	81.8545	0.000279125	0.01445	0.04536													4.06785	0.000303385	127.072	0.000257126	0.01445	0.06554
								5.41971	0.000403528	68.7918	0.000319305			4.0057	0.000282456	25.7789	0.000340677			7.46301	0.000321594	81.9038	0.000278909	0.01419	0.04543													4.07283	0.000303325	127.225	0.000256925	0.01419	0.0656
								5.43113	0.000403477	68.8377	0.0003192			4.01107	0.000282396	25.7894	0.000340549			7.47635	0.000321509	81.9531	0.000278694	0.01393	0.0455													4.07783	0.000303265	127.379	0.000256724	0.01393	0.06564
								5.44258	0.000403425	68.8838	0.000319096			4.01644	0.000282336	25.8	0.000340422			7.48972	0.000321424	82.0024	0.000278478	0.01368	0.04556													4.08282	0.000303206	127.533	0.000256523	0.01368	0.06569
								5.45406	0.000403374	68.9298	0.000318992			4.02183	0.000282276	25.8106	0.000340295			7.50312	0.000321339	82.0517	0.000278262	0.01343	0.04563													4.08782	0.000303146	127.687	0.000256321	0.01343	0.06574
								5.46556	0.000403323	68.9759	0.000318887			4.02722	0.000282216	25.8211	0.000340167			7.51653	0.000321254	82.1011	0.000278046	0.01318	0.0457													4.09283	0.000303087	127.841	0.00025612	0.01318	0.06579
								5.47708	0.000403271	69.022	0.000318783			4.03262	0.000282156	25.8317	0.00034004			7.52997	0.000321169	82.1505	0.00027783	0.01294	0.04576													4.09785	0.000303027	127.996	0.000255919	0.01294	0.06583
								5.48863	0.00040322	69.0681	0.000318678			4.03803	0.000282095	25.8423	0.000339913			7.54344	0.000321084	82.2	0.000277615	0.01271	0.04583													4.10287	0.000302968	128.151	0.000255718	0.01271	0.06588
								5.5002	0.000403169	69.1143	0.000318574			4.04344	0.000282035	25.8529	0.000339785			7.55693	0.000320999	82.2495	0.000277399	0.01247	0.0459													4.10789	0.000302908	128.306	0.000255517	0.01247	0.06592
								5.5118	0.000403118	69.1605	0.000318469			4.04886	0.000281975	25.8635	0.000339658			7.57044	0.000320914	82.299	0.000277183	0.01225	0.04596													4.11293	0.000302848	128.461	0.000255316	0.01225	0.06596
								5.52342	0.000403066	69.2067	0.000318365			4.05429	0.000281915	25.8741	0.000339531			7.58398	0.000320829	82.3485	0.000276967	0.01202	0.04603													4.11797	0.000302789	128.616	0.000255114	0.01202	0.066
								5.53506	0.000403015	69.253	0.00031826			4.05973	0.000281855	25.8847	0.000339404			7.59754	0.000320743	82.3981	0.000276751	0.0118	0.0461													4.12301	0.000302729	128.771	0.000254913	0.0118	0.06605
								5.54673	0.000402964	69.2993	0.000318156			4.06517	0.000281795	25.8953	0.000339276			7.61113	0.000320658	82.4477	0.000276536	0.01159	0.04616													4.12806	0.00030267	128.927	0.000254712	0.01159	0.06608
								5.55843	0.000402912	69.3456	0.000318051			4.07062	0.000281735	25.9059	0.000339149			7.62474	0.000320573	82.4973	0.00027632	0.01138	0.04623													4.13312	0.00030261	129.083	0.000254511	0.01138	0.06612
								5.57014	0.000402861	69.392	0.000317947			4.07608	0.000281675	25.9165	0.000339022			7.63838	0.000320488	82.547	0.000276104	0.01117	0.0463													4.13819	0.000302551	129.239	0.00025431	0.01117	0.06616
								5.58189	0.00040281	69.4384	0.000317842			4.08155	0.000281615	25.9271	0.000338894			7.65204	0.000320403	82.5967	0.000275888	0.01096	0.04636													4.14326	0.000302491	129.395	0.000254109	0.01096	0.0662
								5.59366	0.000402759	69.4848	0.000317738			4.08702	0.000281555	25.9378	0.000338767			7.66572	0.000320318	82.6464	0.000275672	0.01076	0.04643													4.14833	0.000302431	129.552	0.000253907	0.01076	0.06623
								5.60545	0.000402707	69.5313	0.000317634			4.0925	0.000281494	25.9484	0.00033864			7.67943	0.000320233	82.6961	0.000275457	0.01057	0.04649													4.15342	0.000302372	129.708	0.000253706	0.01057	0.06627
								5.61727	0.000402656	69.5777	0.000317529			4.09799	0.000281434	25.959	0.000338512			7.69316	0.000320148	82.7459	0.000275241	0.01038	0.04656													4.1585	0.000302312	129.865	0.000253505	0.01038	0.0663
								5.62911	0.000402605	69.6243	0.000317425			4.10348	0.000281374	25.9696	0.000338385			7.70692	0.000320063	82.7957	0.000275025	0.01019	0.04663													4.1636	0.000302253	130.022	0.000253304	0.01019	0.06634
								5.64098	0.000402553	69.6708	0.00031732			4.10898	0.000281314	25.9803	0.000338258			7.7207	0.000319978	82.8455	0.000274809	0.01	0.04669													4.1687	0.000302193	130.179	0.000253103	0.01	0.06637
								5.65287	0.000402502	69.7174	0.000317216			4.11449	0.000281254	25.9909	0.00033813			7.73451	0.000319893	82.8954	0.000274593	0.00982	0.04676													4.17381	0.000302134	130.336	0.000252902	0.00982	0.0664
								5.66479	0.000402451	69.764	0.000317111			4.12001	0.000281194	26.0016	0.000338003			7.74834	0.000319808	82.9453	0.000274378	0.00964	0.04682													4.17892	0.000302074	130.494	0.0002527	0.00964	0.06643
								5.67673	0.0004024	69.8106	0.000317007			4.12553	0.000281134	26.0122	0.000337876			7.76219	0.000319723	82.9952	0.000274162	0.00946	0.04689													4.18404	0.000302015	130.652	0.000252499	0.00946	0.06646
								5.6887	0.000402348	69.8573	0.000316902			4.13106	0.000281074	26.0229	0.000337749			7.77607	0.000319638	83.0452	0.000273946	0.00929	0.04695													4.18917	0.000301955	130.81	0.000252298	0.00929	0.06649
								5.70069	0.000402297	69.904	0.000316798			4.1366	0.000281014	26.0335	0.000337621			7.78998	0.000319552	83.0952	0.00027373	0.00912	0.04702													4.1943	0.000301895	130.968	0.000252097	0.00912	0.06652
								5.71271	0.000402246	69.9507	0.000316693			4.14215	0.000280954	26.0442	0.000337494			7.80391	0.000319467	83.1452	0.000273514	0.00895	0.04709													4.19944	0.000301836	131.126	0.000251896	0.00895	0.06654
								5.72476	0.000402194	69.9975	0.000316589			4.1477	0.000280893	26.0549	0.000337367			7.81787	0.000319382	83.1952	0.000273299	0.00879	0.04715													4.20459	0.000301776	131.284	0.000251695	0.00879	0.06657
								5.73683	0.000402143	70.0443	0.000316484			4.15326	0.000280833	26.0656	0.000337239			7.83185	0.000319297	83.2453	0.000273083	0.00863	0.04722													4.20974	0.000301717	131.443	0.000251493	0.00863	0.06659
								5.74892	0.000402092	70.0911	0.00031638			4.15883	0.000280773	26.0762	0.000337112			7.84585	0.000319212	83.2954	0.000272867	0.00847	0.04728													4.2149	0.000301657	131.602	0.000251292	0.00847	0.06662
								5.76104	0.000402041	70.138	0.000316275			4.16441	0.000280713	26.0869	0.000336985			7.85988	0.000319127	83.3456	0.000272651	0.00832	0.04735													4.22006	0.000301598	131.761	0.000251091	0.00832	0.06664
								5.77319	0.000401989	70.1848	0.000316171			4.16999	0.000280653	26.0976	0.000336857			7.87394	0.000319042	83.3957	0.000272435	0.00817	0.04741													4.22523	0.000301538	131.92	0.00025089	0.00817	0.06666
								5.78536	0.000401938	70.2318	0.000316067			4.17558	0.000280593	26.1083	0.00033673			7.88802	0.000318957	83.4459	0.00027222	0.00802	0.04748													4.23041	0.000301478	132.08	0.000250689	0.00802	0.06668
								5.79756	0.000401887	70.2787	0.000315962			4.18118	0.000280533	26.119	0.000336603			7.90212	0.000318872	83.4962	0.000272004	0.00787	0.04754													4.23559	0.000301419	132.239	0.000250488	0.00787	0.0667
								5.80978	0.000401835	70.3257	0.000315858			4.18679	0.000280473	26.1297	0.000336475			7.91626	0.000318787	83.5464	0.000271788	0.00773	0.04761													4.24078	0.000301359	132.399	0.000250286	0.00773	0.06672
								5.82203	0.000401784	70.3727	0.000315753			4.1924	0.000280413	26.1404	0.000336348			7.93041	0.000318702	83.5967	0.000271572	0.00759	0.04767													4.24598	0.0003013	132.559	0.000250085	0.00759	0.06674
								5.8343	0.000401733	70.4197	0.000315649			4.19802	0.000280353	26.1511	0.000336221			7.94459	0.000318617	83.647	0.000271356	0.00745	0.04774													4.25118	0.00030124	132.72	0.000249884	0.00745	0.06676
								5.8466	0.000401682	70.4668	0.000315544			4.20365	0.000280292	26.1618	0.000336094			7.9588	0.000318532	83.6974	0.000271141	0.00731	0.0478													4.25639	0.000301181	132.88	0.000249683	0.00731	0.06678
								5.85893	0.00040163	70.5139	0.00031544			4.20929	0.000280232	26.1725	0.000335966			7.97303	0.000318447	83.7477	0.000270925	0.00718	0.04787													4.2616	0.000301121	133.041	0.000249482	0.00718	0.06679
								5.87128	0.000401579	70.5611	0.000315335			4.21493	0.000280172	26.1833	0.000335839			7.98729	0.000318361	83.7982	0.000270709	0.00705	0.04793													4.26682	0.000301061	133.201	0.000249281	0.00705	0.06681
								5.88366	0.000401528	70.6082	0.000315231			4.22058	0.000280112	26.194	0.000335712			8.00157	0.000318276	83.8486	0.000270493	0.00692	0.04799													4.27205	0.000301002	133.362	0.000249079	0.00692	0.06682
								5.89606	0.000401476	70.6555	0.000315126			4.22624	0.000280052	26.2047	0.000335584			8.01588	0.000318191	83.8991	0.000270277	0.00679	0.04806													4.27729	0.000300942	133.524	0.000248878	0.00679	0.06684
								5.90849	0.000401425	70.7027	0.000315022			4.23191	0.000279992	26.2155	0.000335457			8.03022	0.000318106	83.9496	0.000270062	0.00667	0.04812													4.28253	0.000300883	133.685	0.000248677	0.00667	0.06685
								5.92095	0.000401374	70.7499	0.000314917			4.23758	0.000279932	26.2262	0.00033533			8.04458	0.000318021	84.0001	0.000269846	0.00655	0.04819													4.28777	0.000300823	133.846	0.000248476	0.00655	0.06686
								5.93343	0.000401323	70.7972	0.000314813			4.24327	0.000279872	26.2369	0.000335202			8.05896	0.000317936	84.0507	0.00026963	0.00643	0.04825													4.29303	0.000300764	134.008	0.000248275	0.00643	0.06687
								5.94594	0.000401271	70.8446	0.000314709			4.24896	0.000279812	26.2477	0.000335075			8.07338	0.000317851	84.1013	0.000269414	0.00631	0.04832													4.29829	0.000300704	134.17	0.000248073	0.00631	0.06688
								5.95848	0.00040122	70.8919	0.000314604			4.25465	0.000279752	26.2584	0.000334948			8.08781	0.000317766	84.1519	0.000269198	0.00619	0.04838													4.30355	0.000300644	134.332	0.000247872	0.00619	0.06689
								5.97104	0.000401169	70.9393	0.0003145			4.26036	0.000279691	26.2692	0.000334821			8.10228	0.000317681	84.2025	0.000268983	0.00608	0.04844													4.30883	0.000300585	134.495	0.000247671	0.00608	0.0669
								5.98363	0.000401117	70.9868	0.000314395			4.26607	0.000279631	26.2799	0.000334693			8.11676	0.000317596	84.2532	0.000268767	0.00597	0.04851													4.3141	0.000300525	134.657	0.00024747	0.00597	0.06691
								5.99625	0.000401066	71.0342	0.000314291			4.27179	0.000279571	26.2907	0.000334566			8.13128	0.000317511	84.3039	0.000268551	0.00586	0.04857													4.31939	0.000300466	134.82	0.000247269	0.00586	0.06691
								6.00889	0.000401015	71.0817	0.000314186			4.27752	0.000279511	26.3015	0.000334439			8.14582	0.000317426	84.3547	0.000268335	0.00575	0.04863													4.32468	0.000300406	134.983	0.000247068	0.00575	0.06692
								6.02156	0.000400964	71.1292	0.000314082			4.28325	0.000279451	26.3123	0.000334311			8.16039	0.000317341	84.4055	0.000268119	0.00565	0.0487													4.32998	0.000300347	135.146	0.000246866	0.00565	0.06692
								6.03425	0.000400912	71.1768	0.000313977			4.289	0.000279391	26.323	0.000334184			8.17498	0.000317256	84.4563	0.000267904	0.00555	0.04876													4.33529	0.000300287	135.31	0.000246665	0.00555	0.06693
								6.04697	0.000400861	71.2243	0.000313873			4.29475	0.000279331	26.3338	0.000334057			8.1896	0.00031717	84.5071	0.000267688	0.00545	0.04882													4.3406	0.000300227	135.473	0.000246464	0.00545	0.06693
								6.05972	0.00040081	71.272	0.000313768			4.3005	0.000279271	26.3446	0.000333929			8.20424	0.000317085	84.558	0.000267472	0.00535	0.04889													4.34592	0.000300168	135.637	0.000246263	0.00535	0.06693
								6.0725	0.000400758	71.3196	0.000313664			4.30627	0.000279211	26.3554	0.000333802			8.21892	0.000317	84.6089	0.000267256	0.00525	0.04895													4.35124	0.000300108	135.801	0.000246062	0.00525	0.06693
								6.0853	0.000400707	71.3673	0.000313559			4.31204	0.000279151	26.3662	0.000333675			8.23361	0.000316915	84.6598	0.00026704	0.00515	0.04901													4.35657	0.000300049	135.965	0.000245861	0.00515	0.06693
								6.09813	0.000400656	71.415	0.000313455			4.31783	0.00027909	26.377	0.000333547			8.24834	0.00031683	84.7108	0.000266825	0.00506	0.04908													4.36191	0.000299989	136.129	0.000245659	0.00506	0.06693
								6.11099	0.000400605	71.4627	0.00031335			4.32362	0.00027903	26.3878	0.00033342			8.26309	0.000316745	84.7617	0.000266609	0.00497	0.04914													4.36725	0.00029993	136.294	0.000245458	0.00497	0.06693
								6.12387	0.000400553	71.5105	0.000313246			4.32941	0.00027897	26.3986	0.000333293			8.27786	0.00031666	84.8128	0.000266393	0.00488	0.0492													4.37261	0.00029987	136.459	0.000245257	0.00488	0.06693
								6.13678	0.000400502	71.5583	0.000313142			4.33522	0.00027891	26.4094	0.000333166			8.29267	0.000316575	84.8638	0.000266177	0.00479	0.04927													4.37796	0.00029981	136.623	0.000245056	0.00479	0.06693
								6.14972	0.000400451	71.6061	0.000313037			4.34103	0.00027885	26.4203	0.000333038			8.3075	0.00031649	84.9149	0.000265961	0.0047	0.04933													4.38333	0.000299751	136.789	0.000244855	0.0047	0.06693
								6.16269	0.000400399	71.654	0.000312933			4.34685	0.00027879	26.4311	0.000332911			8.32235	0.000316405	84.966	0.000265746	0.00461	0.04939													4.3887	0.000299691	136.954	0.000244654	0.00461	0.06692
								6.17568	0.000400348	71.7019	0.000312828			4.35268	0.00027873	26.4419	0.000332784			8.33724	0.00031632	85.0171	0.00026553	0.00453	0.04945													4.39407	0.000299632	137.119	0.000244452	0.00453	0.06692
								6.1887	0.000400297	71.7498	0.000312724			4.35851	0.00027867	26.4528	0.000332656			8.35214	0.000316235	85.0683	0.000265314	0.00445	0.04952													4.39946	0.000299572	137.285	0.000244251	0.00445	0.06691
								6.20175	0.000400246	71.7978	0.000312619			4.36436	0.00027861	26.4636	0.000332529			8.36708	0.00031615	85.1195	0.000265098	0.00437	0.04958													4.40485	0.000299513	137.451	0.00024405	0.00437	0.06691
								6.21482	0.000400194	71.8458	0.000312515			4.37021	0.00027855	26.4744	0.000332402			8.38204	0.000316065	85.1708	0.000264882	0.00429	0.04964													4.41025	0.000299453	137.617	0.000243849	0.00429	0.0669
								6.22792	0.000400143	71.8938	0.00031241			4.37607	0.000278489	26.4853	0.000332274			8.39703	0.000315979	85.222	0.000264667	0.00421	0.0497													4.41565	0.000299393	137.784	0.000243648	0.00421	0.06689
								6.24105	0.000400092	71.9419	0.000312306			4.38194	0.000278429	26.4961	0.000332147			8.41205	0.000315894	85.2733	0.000264451	0.00413	0.04976													4.42106	0.000299334	137.95	0.000243447	0.00413	0.06688
								6.25421	0.00040004	71.99	0.000312201			4.38781	0.000278369	26.507	0.00033202			8.42709	0.000315809	85.3247	0.000264235	0.00406	0.04983													4.42648	0.000299274	138.117	0.000243245	0.00406	0.06687
								6.2674	0.000399989	72.0381	0.000312097			4.3937	0.000278309	26.5178	0.000331892			8.44216	0.000315724	85.376	0.000264019	0.00398	0.04989													4.4319	0.000299215	138.284	0.000243044	0.00398	0.06686
								6.28061	0.000399938	72.0863	0.000311992			4.39959	0.000278249	26.5287	0.000331765			8.45726	0.000315639	85.4274	0.000263804	0.00391	0.04995													4.43733	0.000299155	138.451	0.000242843	0.00391	0.06685
								6.29385	0.000399886	72.1345	0.000311888			4.40549	0.000278189	26.5396	0.000331638			8.47238	0.000315554	85.4788	0.000263588	0.00384	0.05001													4.44277	0.000299096	138.618	0.000242642	0.00384	0.06684
								6.30712	0.000399835	72.1827	0.000311784			4.41139	0.000278129	26.5504	0.000331511			8.48753	0.000315469	85.5303	0.000263372	0.00377	0.05007													4.44821	0.000299036	138.786	0.000242441	0.00377	0.06683
								6.32042	0.000399784	72.2309	0.000311679			4.41731	0.000278069	26.5613	0.000331383			8.50271	0.000315384	85.5817	0.000263156	0.0037	0.05014													4.45366	0.000298977	138.954	0.00024224	0.0037	0.06682
								6.33375	0.000399733	72.2792	0.000311575			4.42323	0.000278009	26.5722	0.000331256			8.51792	0.000315299	85.6333	0.00026294	0.00363	0.0502													4.45912	0.000298917	139.122	0.000242038	0.00363	0.0668
								6.3471	0.000399681	72.3276	0.00031147			4.42916	0.000277949	26.5831	0.000331129			8.53315	0.000315214	85.6848	0.000262725	0.00356	0.05026													4.46458	0.000298857	139.29	0.000241837	0.00356	0.06679
								6.36048	0.00039963	72.3759	0.000311366			4.4351	0.000277888	26.594	0.000331001			8.54841	0.000315129	85.7364	0.000262509	0.0035	0.05032													4.47005	0.000298798	139.458	0.000241636	0.0035	0.06677
								6.37389	0.000399579	72.4243	0.000311261			4.44105	0.000277828	26.6049	0.000330874			8.56369	0.000315044	85.788	0.000262293	0.00344	0.05038													4.47553	0.000298738	139.627	0.000241435	0.00344	0.06676
								6.38733	0.000399527	72.4727	0.000311157			4.447	0.000277768	26.6158	0.000330747			8.57901	0.000314959	85.8396	0.000262077	0.00337	0.05044													4.48101	0.000298679	139.795	0.000241234	0.00337	0.06674
								6.40079	0.000399476	72.5212	0.000311052			4.45296	0.000277708	26.6267	0.000330619			8.59435	0.000314873	85.8913	0.000261861	0.00331	0.0505													4.4865	0.000298619	139.964	0.000241033	0.00331	0.06672
								6.41429	0.000399425	72.5696	0.000310948			4.45893	0.000277648	26.6376	0.000330492			8.60972	0.000314788	85.943	0.000261646	0.00325	0.05056													4.492	0.00029856	140.134	0.000240831	0.00325	0.0667
								6.42781	0.000399374	72.6181	0.000310843			4.46491	0.000277588	26.6485	0.000330365			8.62512	0.000314703	85.9947	0.00026143	0.00319	0.05062													4.4975	0.0002985	140.303	0.00024063	0.00319	0.06668
								6.44136	0.000399322	72.6667	0.000310739			4.4709	0.000277528	26.6594	0.000330237			8.64054	0.000314618	86.0465	0.000261214	0.00313	0.05068													4.50301	0.00029844	140.473	0.000240429	0.00313	0.06666
								6.45494	0.000399271	72.7153	0.000310634			4.47689	0.000277468	26.6703	0.00033011			8.65599	0.000314533	86.0983	0.000260998	0.00308	0.05075													4.50853	0.000298381	140.642	0.000240228	0.00308	0.06664
								6.46855	0.00039922	72.7639	0.00031053			4.4829	0.000277408	26.6813	0.000329983			8.67147	0.000314448	86.1501	0.000260782	0.00302	0.05081													4.51405	0.000298321	140.812	0.000240027	0.00302	0.06662
								6.48219	0.000399168	72.8125	0.000310425			4.48891	0.000277348	26.6922	0.000329856			8.68698	0.000314363	86.202	0.000260567	0.00296	0.05087													4.51958	0.000298262	140.983	0.000239826	0.00296	0.0666
								6.49586	0.000399117	72.8612	0.000310321			4.49493	0.000277287	26.7031	0.000329728			8.70251	0.000314278	86.2539	0.000260351	0.00291	0.05093													4.52512	0.000298202	141.153	0.000239624	0.00291	0.06658
								6.50955	0.000399066	72.9099	0.000310217			4.50095	0.000277227	26.7141	0.000329601			8.71807	0.000314193	86.3058	0.000260135	0.00286	0.05099													4.53067	0.000298143	141.324	0.000239423	0.00286	0.06656
								6.52328	0.000399015	72.9586	0.000310112			4.50699	0.000277167	26.725	0.000329474			8.73366	0.000314108	86.3577	0.000259919	0.00281	0.05105													4.53622	0.000298083	141.494	0.000239222	0.00281	0.06653
								6.53703	0.000398963	73.0074	0.000310008			4.51303	0.000277107	26.736	0.000329346			8.74928	0.000314023	86.4097	0.000259703	0.00275	0.05111													4.54178	0.000298023	141.665	0.000239021	0.00275	0.06651
								6.55081	0.000398912	73.0562	0.000309903			4.51908	0.000277047	26.7469	0.000329219			8.76493	0.000313938	86.4617	0.000259488	0.0027	0.05117													4.54734	0.000297964	141.837	0.00023882	0.0027	0.06648
								6.56462	0.000398861	73.1051	0.000309799			4.52514	0.000276987	26.7579	0.000329092			8.7806	0.000313853	86.5138	0.000259272	0.00265	0.05123													4.55291	0.000297904	142.008	0.000238619	0.00265	0.06646
								6.57846	0.000398809	73.1539	0.000309694			4.53121	0.000276927	26.7688	0.000328964			8.7963	0.000313768	86.5658	0.000259056	0.00261	0.05129													4.55849	0.000297845	142.18	0.000238417	0.00261	0.06643
								6.59233	0.000398758	73.2028	0.00030959			4.53728	0.000276867	26.7798	0.000328837			8.81203	0.000313682	86.6179	0.00025884	0.00256	0.05135													4.56408	0.000297785	142.352	0.000238216	0.00256	0.0664
								6.60623	0.000398707	73.2518	0.000309485			4.54337	0.000276807	26.7908	0.00032871			8.82779	0.000313597	86.6701	0.000258624	0.00251	0.05141													4.56967	0.000297726	142.524	0.000238015	0.00251	0.06638
								6.62016	0.000398656	73.3007	0.000309381			4.54946	0.000276747	26.8017	0.000328582			8.84358	0.000313512	86.7223	0.000258409	0.00247	0.05146													4.57527	0.000297666	142.696	0.000237814	0.00247	0.06635
								6.63412	0.000398604	73.3497	0.000309276			4.55556	0.000276686	26.8127	0.000328455			8.85939	0.000313427	86.7745	0.000258193	0.00242	0.05152													4.58087	0.000297606	142.868	0.000237613	0.00242	0.06632
								6.6481	0.000398553	73.3988	0.000309172			4.56167	0.000276626	26.8237	0.000328328			8.87524	0.000313342	86.8267	0.000257977	0.00238	0.05158													4.58648	0.000297547	143.041	0.000237412	0.00238	0.06629
								6.66212	0.000398502	73.4479	0.000309067			4.56778	0.000276566	26.8347	0.000328201			8.89111	0.000313257	86.8789	0.000257761	0.00233	0.05164													4.5921	0.000297487	143.214	0.00023721	0.00233	0.06626
								6.67616	0.00039845	73.4969	0.000308963			4.57391	0.000276506	26.8457	0.000328073			8.90701	0.000313172	86.9312	0.000257545	0.00229	0.0517													4.59773	0.000297428	143.387	0.000237009	0.00229	0.06623
								6.69024	0.000398399	73.5461	0.000308859			4.58004	0.000276446	26.8567	0.000327946			8.92294	0.000313087	86.9836	0.00025733	0.00225	0.05176													4.60336	0.000297368	143.56	0.000236808	0.00225	0.06619
								6.70435	0.000398348	73.5952	0.000308754			4.58618	0.000276386	26.8677	0.000327819			8.93889	0.000313002	87.0359	0.000257114	0.00221	0.05182													4.609	0.000297309	143.734	0.000236607	0.00221	0.06616
								6.71848	0.000398297	73.6445	0.00030865			4.59233	0.000276326	26.8787	0.000327691			8.95488	0.000312917	87.0883	0.000256898	0.00217	0.05188													4.61465	0.000297249	143.908	0.000236406	0.00217	0.06613
								6.73264	0.000398245	73.6937	0.000308545			4.59849	0.000276266	26.8897	0.000327564			8.97089	0.000312832	87.1407	0.000256682	0.00213	0.05194													4.6203	0.000297189	144.082	0.000236205	0.00213	0.0661
								6.74684	0.000398194	73.7429	0.000308441			4.60465	0.000276206	26.9007	0.000327437			8.98693	0.000312747	87.1932	0.000256466	0.00209	0.05199													4.62597	0.00029713	144.256	0.000236003	0.00209	0.06606
								6.76106	0.000398143	73.7922	0.000308336			4.61083	0.000276146	26.9118	0.000327309			9.003	0.000312662	87.2457	0.000256251	0.00205	0.05205													4.63163	0.00029707	144.43	0.000235802	0.00205	0.06603
								6.77532	0.000398091	73.8416	0.000308232			4.61701	0.000276085	26.9228	0.000327182			9.0191	0.000312577	87.2982	0.000256035	0.00201	0.05211													4.63731	0.000297011	144.605	0.000235601	0.00201	0.06599
								6.7896	0.00039804	73.8909	0.000308127			4.6232	0.000276025	26.9338	0.000327055			9.03523	0.000312491	87.3507	0.000255819	0.00198	0.05217													4.64299	0.000296951	144.779	0.0002354	0.00198	0.06596
								6.80392	0.000397989	73.9403	0.000308023			4.6294	0.000275965	26.9448	0.000326927			9.05139	0.000312406	87.4033	0.000255603	0.00194	0.05223													4.64868	0.000296892	144.954	0.000235199	0.00194	0.06592
								6.81826	0.000397938	73.9898	0.000307918			4.63561	0.000275905	26.9559	0.0003268			9.06758	0.000312321	87.4559	0.000255387	0.00191	0.05229													4.65437	0.000296832	145.13	0.000234997	0.00191	0.06588
								6.83264	0.000397886	74.0392	0.000307814			4.64182	0.000275845	26.9669	0.000326673			9.08379	0.000312236	87.5086	0.000255172	0.00187	0.05234													4.66008	0.000296772	145.305	0.000234796	0.00187	0.06584
								6.84704	0.000397835	74.0887	0.000307709			4.64805	0.000275785	26.978	0.000326546			9.10004	0.000312151	87.5612	0.000254956	0.00184	0.0524													4.66579	0.000296713	145.481	0.000234595	0.00184	0.06581
								6.86148	0.000397784	74.1382	0.000307605			4.65428	0.000275725	26.989	0.000326418			9.11631	0.000312066	87.6139	0.00025474	0.0018	0.05246													4.6715	0.000296653	145.656	0.000234394	0.0018	0.06577
								6.87594	0.000397732	74.1878	0.0003075			4.66052	0.000275665	27.0001	0.000326291			9.13261	0.000311981	87.6667	0.000254524	0.00177	0.05252													4.67723	0.000296594	145.833	0.000234193	0.00177	0.06573
								6.89044	0.000397681	74.2374	0.000307396			4.66677	0.000275605	27.0112	0.000326164			9.14894	0.000311896	87.7194	0.000254308	0.00174	0.05257													4.68296	0.000296534	146.009	0.000233992	0.00174	0.06569
								6.90497	0.00039763	74.287	0.000307292			4.67302	0.000275545	27.0222	0.000326036			9.1653	0.000311811	87.7722	0.000254093	0.00171	0.05263													4.6887	0.000296475	146.185	0.00023379	0.00171	0.06565
								6.91952	0.000397579	74.3367	0.000307187			4.67929	0.000275484	27.0333	0.000325909			9.18169	0.000311726	87.8251	0.000253877	0.00167	0.05269													4.69444	0.000296415	146.362	0.000233589	0.00167	0.06561
								6.93411	0.000397527	74.3864	0.000307083			4.68556	0.000275424	27.0444	0.000325782			9.19811	0.000311641	87.8779	0.000253661	0.00164	0.05275													4.70019	0.000296356	146.539	0.000233388	0.00164	0.06556
								6.94873	0.000397476	74.4361	0.000306978			4.69185	0.000275364	27.0554	0.000325654			9.21456	0.000311556	87.9308	0.000253445	0.00161	0.0528													4.70595	0.000296296	146.716	0.000233187	0.00161	0.06552
								6.96338	0.000397425	74.4859	0.000306874			4.69814	0.000275304	27.0665	0.000325527			9.23104	0.000311471	87.9838	0.000253229	0.00158	0.05286													4.71172	0.000296236	146.893	0.000232986	0.00158	0.06548
								6.97806	0.000397373	74.5357	0.000306769			4.70444	0.000275244	27.0776	0.0003254			9.24755	0.000311386	88.0367	0.000253014	0.00156	0.05292													4.71749	0.000296177	147.071	0.000232785	0.00156	0.06543
								6.99277	0.000397322	74.5855	0.000306665			4.71074	0.000275184	27.0887	0.000325272			9.26408	0.0003113	88.0897	0.000252798	0.00153	0.05297													4.72327	0.000296117	147.249	0.000232583	0.00153	0.06539
								7.00752	0.000397271	74.6354	0.00030656			4.71706	0.000275124	27.0998	0.000325145			9.28065	0.000311215	88.1427	0.000252582	0.0015	0.05303													4.72906	0.000296058	147.427	0.000232382	0.0015	0.06535
								7.02229	0.00039722	74.6852	0.000306456			4.72339	0.000275064	27.1109	0.000325018			9.29725	0.00031113	88.1958	0.000252366	0.00147	0.05309													4.73485	0.000295998	147.605	0.000232181	0.00147	0.0653
								7.0371	0.000397168	74.7352	0.000306351			4.72972	0.000275004	27.122	0.000324891			9.31387	0.000311045	88.2489	0.00025215	0.00145	0.05314													4.74065	0.000295939	147.783	0.00023198	0.00145	0.06525
								7.05193	0.000397117	74.7851	0.000306247			4.73606	0.000274944	27.1331	0.000324763			9.33053	0.00031096	88.302	0.000251935	0.00142	0.0532													4.74646	0.000295879	147.962	0.000231779	0.00142	0.06521
								7.0668	0.000397066	74.8351	0.000306142			4.74241	0.000274883	27.1442	0.000324636			9.34721	0.000310875	88.3551	0.000251719	0.00139	0.05326													4.75228	0.000295819	148.141	0.000231578	0.00139	0.06516
								7.0817	0.000397014	74.8852	0.000306038			4.74877	0.000274823	27.1554	0.000324509			9.36393	0.00031079	88.4083	0.000251503	0.00137	0.05331													4.7581	0.00029576	148.32	0.000231376	0.00137	0.06511
								7.09663	0.000396963	74.9352	0.000305933			4.75514	0.000274763	27.1665	0.000324381			9.38067	0.000310705	88.4616	0.000251287	0.00134	0.05337													4.76393	0.0002957	148.499	0.000231175	0.00134	0.06507
								7.11159	0.000396912	74.9853	0.000305829			4.76151	0.000274703	27.1776	0.000324254			9.39745	0.00031062	88.5148	0.000251071	0.00132	0.05342													4.76977	0.000295641	148.678	0.000230974	0.00132	0.06502
								7.12658	0.000396861	75.0354	0.000305725			4.7679	0.000274643	27.1887	0.000324127			9.41425	0.000310535	88.5681	0.000250856	0.00129	0.05348													4.77561	0.000295581	148.858	0.000230773	0.00129	0.06497
								7.14161	0.000396809	75.0856	0.00030562			4.77429	0.000274583	27.1999	0.000323999			9.43109	0.00031045	88.6214	0.00025064	0.00127	0.05354													4.78146	0.000295522	149.038	0.000230572	0.00127	0.06492
								7.15667	0.000396758	75.1358	0.000305516			4.78069	0.000274523	27.211	0.000323872			9.44795	0.000310365	88.6747	0.000250424	0.00125	0.05359													4.78732	0.000295462	149.218	0.000230371	0.00125	0.06487
								7.17175	0.000396707	75.186	0.000305411			4.7871	0.000274463	27.2222	0.000323745			9.46485	0.00031028	88.7281	0.000250208	0.00122	0.05365													4.79318	0.000295402	149.399	0.000230169	0.00122	0.06482
								7.18688	0.000396655	75.2363	0.000305307			4.79352	0.000274403	27.2333	0.000323617			9.48178	0.000310195	88.7815	0.000249992	0.0012	0.0537													4.79906	0.000295343	149.579	0.000229968	0.0012	0.06477
								7.20203	0.000396604	75.2866	0.000305202			4.79995	0.000274343	27.2445	0.00032349			9.49873	0.000310109	88.835	0.000249777	0.00118	0.05376													4.80494	0.000295283	149.76	0.000229767	0.00118	0.06472
								7.21721	0.000396553	75.3369	0.000305098			4.80638	0.000274282	27.2556	0.000323363			9.51572	0.000310024	88.8884	0.000249561	0.00116	0.05381													4.81082	0.000295224	149.941	0.000229566	0.00116	0.06466
								7.23243	0.000396502	75.3873	0.000304993			4.81283	0.000274222	27.2668	0.000323236			9.53273	0.000309939	88.9419	0.000249345	0.00114	0.05387													4.81672	0.000295164	150.122	0.000229365	0.00114	0.06461
								7.24768	0.00039645	75.4377	0.000304889			4.81928	0.000274162	27.278	0.000323108			9.54978	0.000309854	88.9955	0.000249129	0.00112	0.05392													4.82262	0.000295105	150.304	0.000229164	0.00112	0.06456
								7.26296	0.000396399	75.4881	0.000304784			4.82574	0.000274102	27.2892	0.000322981			9.56686	0.000309769	89.049	0.000248914	0.0011	0.05398													4.82853	0.000295045	150.485	0.000228962	0.0011	0.06451
								7.27827	0.000396348	75.5386	0.00030468			4.83221	0.000274042	27.3003	0.000322854			9.58397	0.000309684	89.1026	0.000248698	0.00108	0.05403													4.83445	0.000294985	150.667	0.000228761	0.00108	0.06445
								7.29361	0.000396296	75.5891	0.000304575			4.83869	0.000273982	27.3115	0.000322726			9.60111	0.000309599	89.1563	0.000248482	0.00106	0.05409													4.84037	0.000294926	150.849	0.00022856	0.00106	0.0644
								7.30899	0.000396245	75.6396	0.000304471			4.84518	0.000273922	27.3227	0.000322599			9.61827	0.000309514	89.2099	0.000248266	0.00104	0.05414													4.8463	0.000294866	151.032	0.000228359	0.00104	0.06434
								7.3244	0.000396194	75.6902	0.000304367			4.85167	0.000273862	27.3339	0.000322472			9.63547	0.000309429	89.2636	0.00024805	0.00102	0.0542													4.85224	0.000294807	151.214	0.000228158	0.00102	0.06429
								7.33984	0.000396143	75.7408	0.000304262			4.85818	0.000273802	27.3451	0.000322344			9.65271	0.000309344	89.3174	0.000247835	0.001	0.05425													4.85818	0.000294747	151.397	0.000227957	0.001	0.06423
								7.35532	0.000396091	75.7914	0.000304158			4.86469	0.000273742	27.3563	0.000322217			9.66997	0.000309259	89.3711	0.000247619	0.000981748	0.0543													4.86413	0.000294688	151.58	0.000227755	0.000981748	0.06418
								7.37082	0.00039604	75.8421	0.000304053			4.87122	0.000273681	27.3675	0.00032209			9.68726	0.000309174	89.4249	0.000247403	0.000963829	0.05436													4.87009	0.000294628	151.763	0.000227554	0.000963829	0.06412
								7.38636	0.000395989	75.8928	0.000303949			4.87775	0.000273621	27.3787	0.000321963			9.70458	0.000309089	89.4788	0.000247187	0.000946237	0.05441													4.87606	0.000294568	151.947	0.000227353	0.000946237	0.06406
								7.40194	0.000395937	75.9435	0.000303844			4.88429	0.000273561	27.3899	0.000321835			9.72194	0.000309003	89.5326	0.000246971	0.000928966	0.05447													4.88204	0.000294509	152.13	0.000227152	0.000928966	0.064
								7.41754	0.000395886	75.9943	0.00030374			4.89084	0.000273501	27.4012	0.000321708			9.73932	0.000308918	89.5865	0.000246756	0.000912011	0.05452													4.88802	0.000294449	152.314	0.000226951	0.000912011	0.06395
								7.43318	0.000395835	76.0451	0.000303635			4.89739	0.000273441	27.4124	0.000321581			9.75674	0.000308833	89.6404	0.00024654	0.000895365	0.05457													4.89401	0.00029439	152.498	0.00022675	0.000895365	0.06389
								7.44885	0.000395784	76.0959	0.000303531			4.90396	0.000273381	27.4236	0.000321453			9.77419	0.000308748	89.6944	0.000246324	0.000879023	0.05463													4.9	0.00029433	152.683	0.000226548	0.000879023	0.06383
								7.46456	0.000395732	76.1468	0.000303426			4.91054	0.000273321	27.4349	0.000321326			9.79167	0.000308663	89.7484	0.000246108	0.000862979	0.05468													4.90601	0.000294271	152.867	0.000226347	0.000862979	0.06377
								7.48029	0.000395681	76.1977	0.000303322			4.91712	0.000273261	27.4461	0.000321199			9.80918	0.000308578	89.8024	0.000245892	0.000847227	0.05473													4.91202	0.000294211	153.052	0.000226146	0.000847227	0.06371
								7.49606	0.00039563	76.2486	0.000303217			4.92371	0.000273201	27.4573	0.000321071			9.82672	0.000308493	89.8564	0.000245677	0.000831764	0.05479													4.91804	0.000294151	153.237	0.000225945	0.000831764	0.06365
								7.51187	0.000395578	76.2996	0.000303113			4.93031	0.000273141	27.4686	0.000320944			9.84429	0.000308408	89.9105	0.000245461	0.000816582	0.05484													4.92406	0.000294092	153.422	0.000225744	0.000816582	0.06359
								7.5277	0.000395527	76.3506	0.000303008			4.93692	0.00027308	27.4798	0.000320817			9.86189	0.000308323	89.9647	0.000245245	0.000801678	0.05489													4.93009	0.000294032	153.608	0.000225543	0.000801678	0.06353
								7.54358	0.000395476	76.4017	0.000302904			4.94354	0.00027302	27.4911	0.000320689			9.87953	0.000308238	90.0188	0.000245029	0.000787046	0.05495													4.93613	0.000293973	153.793	0.000225341	0.000787046	0.06347
								7.55948	0.000395425	76.4527	0.0003028			4.95017	0.00027296	27.5024	0.000320562			9.8972	0.000308153	90.073	0.000244813	0.000772681	0.055													4.94218	0.000293913	153.979	0.00022514	0.000772681	0.0634
								7.57542	0.000395373	76.5038	0.000302695			4.95681	0.0002729	27.5136	0.000320435			9.9149	0.000308068	90.1272	0.000244598	0.000758578	0.05505													4.94824	0.000293854	154.165	0.000224939	0.000758578	0.06334
								7.59139	0.000395322	76.555	0.000302591			4.96346	0.00027284	27.5249	0.000320308			9.93263	0.000307983	90.1815	0.000244382	0.000744732	0.0551													4.9543	0.000293794	154.352	0.000224738	0.000744732	0.06328
								7.60739	0.000395271	76.6061	0.000302486			4.97011	0.00027278	27.5362	0.00032018			9.95039	0.000307898	90.2357	0.000244166	0.000731139	0.05516													4.96037	0.000293735	154.538	0.000224537	0.000731139	0.06322
								7.62343	0.000395219	76.6574	0.000302382			4.97677	0.00027272	27.5475	0.000320053			9.96818	0.000307812	90.29	0.00024395	0.000717794	0.05521													4.96645	0.000293675	154.725	0.000224336	0.000717794	0.06315
								7.6395	0.000395168	76.7086	0.000302277			4.98345	0.00027266	27.5587	0.000319926			9.98601	0.000307727	90.3444	0.000243734	0.000704693	0.05526													4.97253	0.000293615	154.912	0.000224134	0.000704693	0.06309
								7.65561	0.000395117	76.7599	0.000302173			4.99013	0.0002726	27.57	0.000319798			10.0039	0.000307642	90.3988	0.000243519	0.000691831	0.05531													4.97863	0.000293556	155.099	0.000223933	0.000691831	0.06302
								7.67175	0.000395066	76.8112	0.000302068			4.99682	0.00027254	27.5813	0.000319671			10.0218	0.000307557	90.4532	0.000243303	0.000679204	0.05537													4.98473	0.000293496	155.287	0.000223732	0.000679204	0.06296
								7.68793	0.000395014	76.8625	0.000301964			5.00352	0.000272479	27.5926	0.000319544			10.0397	0.000307472	90.5076	0.000243087	0.000666807	0.05542													4.99083	0.000293437	155.474	0.000223531	0.000666807	0.06289
								7.70413	0.000394963	76.9139	0.000301859			5.01023	0.000272419	27.6039	0.000319416			10.0576	0.000307387	90.5621	0.000242871	0.000654636	0.05547													4.99695	0.000293377	155.662	0.00022333	0.000654636	0.06283
								7.72038	0.000394912	76.9654	0.000301755			5.01695	0.000272359	27.6152	0.000319289			10.0756	0.000307302	90.6166	0.000242655	0.000642688	0.05552													5.00307	0.000293318	155.85	0.000223129	0.000642688	0.06276
								7.73665	0.00039486	77.0168	0.00030165			5.02367	0.000272299	27.6266	0.000319162			10.0936	0.000307217	90.6712	0.00024244	0.000630957	0.05557													5.0092	0.000293258	156.039	0.000222927	0.000630957	0.0627
								7.75296	0.000394809	77.0683	0.000301546			5.03041	0.000272239	27.6379	0.000319034			10.1117	0.000307132	90.7258	0.000242224	0.000619441	0.05562													5.01534	0.000293198	156.227	0.000222726	0.000619441	0.06263
								7.76931	0.000394758	77.1198	0.000301442			5.03715	0.000272179	27.6492	0.000318907			10.1298	0.000307047	90.7804	0.000242008	0.000608135	0.05567													5.02148	0.000293139	156.416	0.000222525	0.000608135	0.06256
								7.78569	0.000394707	77.1714	0.000301337			5.04391	0.000272119	27.6605	0.00031878			10.1479	0.000306962	90.835	0.000241792	0.000597035	0.05573													5.02764	0.000293079	156.605	0.000222324	0.000597035	0.0625
								7.8021	0.000394655	77.223	0.000301233			5.05067	0.000272059	27.6719	0.000318653			10.166	0.000306877	90.8897	0.000241576	0.000586138	0.05578													5.0338	0.00029302	156.795	0.000222123	0.000586138	0.06243
								7.81855	0.000394604	77.2746	0.000301128			5.05744	0.000271999	27.6832	0.000318525			10.1842	0.000306792	90.9444	0.000241361	0.00057544	0.05583													5.03996	0.00029296	156.984	0.000221921	0.00057544	0.06236
								7.83504	0.000394553	77.3262	0.000301024			5.06422	0.000271939	27.6945	0.000318398			10.2024	0.000306707	90.9991	0.000241145	0.000564937	0.05588													5.04614	0.000292901	157.174	0.00022172	0.000564937	0.06229
								7.85156	0.000394501	77.3779	0.000300919			5.07101	0.000271878	27.7059	0.000318271			10.2207	0.000306621	91.0539	0.000240929	0.000554626	0.05593													5.05232	0.000292841	157.364	0.000221519	0.000554626	0.06222
								7.86811	0.00039445	77.4297	0.000300815			5.07781	0.000271818	27.7172	0.000318143			10.2389	0.000306536	91.1087	0.000240713	0.000544503	0.05598													5.05851	0.000292781	157.554	0.000221318	0.000544503	0.06215
								7.8847	0.000394399	77.4814	0.00030071			5.08462	0.000271758	27.7286	0.000318016			10.2573	0.000306451	91.1636	0.000240497	0.000534564	0.05603													5.06471	0.000292722	157.744	0.000221117	0.000534564	0.06208
								7.90132	0.000394348	77.5332	0.000300606			5.09144	0.000271698	27.74	0.000317889			10.2756	0.000306366	91.2184	0.000240282	0.000524807	0.05608													5.07091	0.000292662	157.935	0.000220916	0.000524807	0.06201
								7.91798	0.000394296	77.585	0.000300501			5.09827	0.000271638	27.7513	0.000317761			10.294	0.000306281	91.2733	0.000240066	0.000515229	0.05613													5.07713	0.000292603	158.126	0.000220714	0.000515229	0.06194
								7.93467	0.000394245	77.6369	0.000300397			5.1051	0.000271578	27.7627	0.000317634			10.3124	0.000306196	91.3283	0.00023985	0.000505825	0.05618													5.08335	0.000292543	158.317	0.000220513	0.000505825	0.06187
								7.9514	0.000394194	77.6888	0.000300292			5.11195	0.000271518	27.7741	0.000317507			10.3308	0.000306111	91.3833	0.000239634	0.000496592	0.05623													5.08958	0.000292484	158.508	0.000220312	0.000496592	0.0618
								7.96817	0.000394142	77.7408	0.000300188			5.1188	0.000271458	27.7854	0.000317379			10.3493	0.000306026	91.4382	0.000239418	0.000487528	0.05628													5.09581	0.000292424	158.7	0.000220111	0.000487528	0.06173
								7.98497	0.000394091	77.7927	0.000300083			5.12566	0.000271398	27.7968	0.000317252			10.3678	0.000305941	91.4933	0.000239203	0.00047863	0.05633													5.10206	0.000292364	158.892	0.00021991	0.00047863	0.06166
								8.0018	0.00039404	77.8447	0.000299979			5.13254	0.000271338	27.8082	0.000317125			10.3863	0.000305856	91.5484	0.000238987	0.000469894	0.05638													5.10831	0.000292305	159.084	0.000219709	0.000469894	0.06159
								8.01867	0.000393988	77.8968	0.000299875			5.13942	0.000271277	27.8196	0.000316998			10.4049	0.000305771	91.6035	0.000238771	0.000461318	0.05643													5.11457	0.000292245	159.276	0.000219507	0.000461318	0.06152
								8.03558	0.000393937	77.9488	0.00029977			5.14631	0.000271217	27.831	0.00031687			10.4235	0.000305686	91.6586	0.000238555	0.000452898	0.05648													5.12083	0.000292186	159.469	0.000219306	0.000452898	0.06144
								8.05252	0.000393886	78.001	0.000299666			5.15321	0.000271157	27.8424	0.000316743			10.4422	0.000305601	91.7138	0.000238339	0.000444631	0.05653													5.12711	0.000292126	159.661	0.000219105	0.000444631	0.06137
								8.06949	0.000393835	78.0531	0.000299561			5.16012	0.000271097	27.8538	0.000316616			10.4608	0.000305516	91.769	0.000238124	0.000436516	0.05658													5.13339	0.000292067	159.854	0.000218904	0.000436516	0.0613
								8.08651	0.000393783	78.1053	0.000299457			5.16704	0.000271037	27.8652	0.000316488			10.4795	0.00030543	91.8242	0.000237908	0.000428549	0.05663													5.13968	0.000292007	160.048	0.000218703	0.000428549	0.06122
								8.10356	0.000393732	78.1575	0.000299352			5.17397	0.000270977	27.8766	0.000316361			10.4983	0.000305345	91.8795	0.000237692	0.000420727	0.05668													5.14597	0.000291947	160.241	0.000218502	0.000420727	0.06115
								8.12064	0.000393681	78.2097	0.000299248			5.1809	0.000270917	27.888	0.000316234			10.5171	0.00030526	91.9348	0.000237476	0.000413048	0.05673													5.15228	0.000291888	160.435	0.0002183	0.000413048	0.06108
								8.13776	0.000393629	78.262	0.000299143			5.18785	0.000270857	27.8995	0.000316106			10.5359	0.000305175	91.9901	0.00023726	0.000405509	0.05677													5.15859	0.000291828	160.629	0.000218099	0.000405509	0.061
								8.15492	0.000393578	78.3143	0.000299039			5.19481	0.000270797	27.9109	0.000315979			10.5547	0.00030509	92.0455	0.000237045	0.000398107	0.05682													5.16491	0.000291769	160.823	0.000217898	0.000398107	0.06093
								8.17211	0.000393527	78.3667	0.000298934			5.20177	0.000270737	27.9223	0.000315852			10.5736	0.000305005	92.1009	0.000236829	0.000390841	0.05687													5.17124	0.000291709	161.017	0.000217697	0.000390841	0.06085
								8.18934	0.000393476	78.4191	0.00029883			5.20874	0.000270676	27.9338	0.000315724			10.5925	0.00030492	92.1564	0.000236613	0.000383707	0.05692													5.17758	0.00029165	161.212	0.000217496	0.000383707	0.06078
								8.20661	0.000393424	78.4715	0.000298725			5.21573	0.000270616	27.9452	0.000315597			10.6114	0.000304835	92.2118	0.000236397	0.000376704	0.05697													5.18392	0.00029159	161.407	0.000217295	0.000376704	0.0607
								8.22391	0.000393373	78.524	0.000298621			5.22272	0.000270556	27.9567	0.00031547			10.6304	0.00030475	92.2673	0.000236181	0.000369828	0.05702													5.19027	0.00029153	161.602	0.000217093	0.000369828	0.06063
								8.24125	0.000393322	78.5764	0.000298517			5.22972	0.000270496	27.9681	0.000315343			10.6494	0.000304665	92.3229	0.000235966	0.000363078	0.05707													5.19663	0.000291471	161.797	0.000216892	0.000363078	0.06055
								8.25862	0.00039327	78.629	0.000298412			5.23674	0.000270436	27.9796	0.000315215			10.6685	0.00030458	92.3784	0.00023575	0.000356451	0.05711													5.203	0.000291411	161.993	0.000216691	0.000356451	0.06047
								8.27603	0.000393219	78.6816	0.000298308			5.24376	0.000270376	27.9911	0.000315088			10.6875	0.000304495	92.434	0.000235534	0.000349945	0.05716													5.20937	0.000291352	162.188	0.00021649	0.000349945	0.0604
								8.29348	0.000393168	78.7341	0.000298203			5.25079	0.000270316	28.0025	0.000314961			10.7066	0.00030441	92.4897	0.000235318	0.000343558	0.05721													5.21576	0.000291292	162.385	0.000216289	0.000343558	0.06032
								8.31097	0.000393117	78.7868	0.000298099			5.25783	0.000270256	28.014	0.000314833			10.7258	0.000304325	92.5453	0.000235102	0.000337287	0.05726													5.22215	0.000291233	162.581	0.000216088	0.000337287	0.06024
								8.32849	0.000393065	78.8394	0.000297994			5.26488	0.000270196	28.0255	0.000314706			10.745	0.000304239	92.6011	0.000234887	0.000331131	0.0573													5.22855	0.000291173	162.777	0.000215886	0.000331131	0.06017
								8.34605	0.000393014	78.8922	0.00029789			5.27194	0.000270136	28.037	0.000314579			10.7642	0.000304154	92.6568	0.000234671	0.000325087	0.05735													5.23495	0.000291114	162.974	0.000215685	0.000325087	0.06009
								8.36364	0.000392963	78.9449	0.000297785			5.27901	0.000270075	28.0484	0.000314451			10.7834	0.000304069	92.7126	0.000234455	0.000319154	0.0574													5.24137	0.000291054	163.171	0.000215484	0.000319154	0.06001
								8.38128	0.000392911	78.9977	0.000297681			5.28608	0.000270015	28.0599	0.000314324			10.8027	0.000303984	92.7684	0.000234239	0.000313329	0.05745													5.24779	0.000290994	163.368	0.000215283	0.000313329	0.05993
								8.39895	0.00039286	79.0505	0.000297576			5.29317	0.000269955	28.0714	0.000314197			10.822	0.000303899	92.8242	0.000234024	0.00030761	0.05749													5.25422	0.000290935	163.566	0.000215082	0.00030761	0.05985
								8.41665	0.000392809	79.1033	0.000297472			5.30027	0.000269895	28.0829	0.000314069			10.8414	0.000303814	92.8801	0.000233808	0.000301995	0.05754													5.26065	0.000290875	163.763	0.000214881	0.000301995	0.05977
								8.4344	0.000392758	79.1562	0.000297367			5.30738	0.000269835	28.0944	0.000313942			10.8608	0.000303729	92.936	0.000233592	0.000296483	0.05759													5.2671	0.000290816	163.961	0.000214679	0.000296483	0.0597
								8.45218	0.000392706	79.2091	0.000297263			5.31449	0.000269775	28.1059	0.000313815			10.8802	0.000303644	92.9919	0.000233376	0.000291072	0.05763													5.27355	0.000290756	164.16	0.000214478	0.000291072	0.05962
								8.47	0.000392655	79.2621	0.000297158			5.32162	0.000269715	28.1175	0.000313688			10.8997	0.000303559	93.0479	0.00023316	0.000285759	0.05768													5.28001	0.000290697	164.358	0.000214277	0.000285759	0.05954
								8.48786	0.000392604	79.3151	0.000297054			5.32875	0.000269655	28.129	0.00031356			10.9192	0.000303474	93.1039	0.000232945	0.000280543	0.05773													5.28648	0.000290637	164.557	0.000214076	0.000280543	0.05946
								8.50575	0.000392552	79.3681	0.00029695			5.3359	0.000269595	28.1405	0.000313433			10.9387	0.000303389	93.16	0.000232729	0.000275423	0.05777													5.29296	0.000290577	164.756	0.000213875	0.000275423	0.05938
								8.52369	0.000392501	79.4211	0.000296845			5.34305	0.000269535	28.152	0.000313306			10.9582	0.000303304	93.216	0.000232513	0.000270396	0.05782													5.29945	0.000290518	164.955	0.000213674	0.000270396	0.0593
								8.54166	0.00039245	79.4742	0.000296741			5.35022	0.000269474	28.1636	0.000313178			10.9778	0.000303219	93.2721	0.000232297	0.000265461	0.05786													5.30594	0.000290458	165.154	0.000213472	0.000265461	0.05922
								8.55966	0.000392399	79.5274	0.000296636			5.35739	0.000269414	28.1751	0.000313051			10.9975	0.000303133	93.3283	0.000232081	0.000260615	0.05791													5.31244	0.000290399	165.354	0.000213271	0.000260615	0.05914
								8.57771	0.000392347	79.5805	0.000296532			5.36457	0.000269354	28.1866	0.000312924			11.0171	0.000303048	93.3845	0.000231866	0.000255859	0.05796													5.31895	0.000290339	165.554	0.00021307	0.000255859	0.05906
								8.5958	0.000392296	79.6337	0.000296427			5.37177	0.000269294	28.1982	0.000312796			11.0368	0.000302963	93.4407	0.00023165	0.000251189	0.058													5.32547	0.00029028	165.754	0.000212869	0.000251189	0.05897
								8.61392	0.000392245	79.687	0.000296323			5.37897	0.000269234	28.2097	0.000312669			11.0566	0.000302878	93.4969	0.000231434	0.000246604	0.05805													5.33199	0.00029022	165.954	0.000212668	0.000246604	0.05889
								8.63208	0.000392193	79.7402	0.000296218			5.38618	0.000269174	28.2213	0.000312542			11.0763	0.000302793	93.5532	0.000231218	0.000242103	0.05809													5.33852	0.00029016	166.155	0.000212467	0.000242103	0.05881
								8.65028	0.000392142	79.7935	0.000296114			5.3934	0.000269114	28.2329	0.000312414			11.0961	0.000302708	93.6095	0.000231002	0.000237684	0.05814													5.34506	0.000290101	166.355	0.000212265	0.000237684	0.05873
								8.66851	0.000392091	79.8469	0.000296009			5.40063	0.000269054	28.2444	0.000312287			11.116	0.000302623	93.6659	0.000230787	0.000233346	0.05818													5.35161	0.000290041	166.556	0.000212064	0.000233346	0.05865
								8.68679	0.00039204	79.9003	0.000295905			5.40788	0.000268994	28.256	0.00031216			11.1359	0.000302538	93.7222	0.000230571	0.000229087	0.05823													5.35817	0.000289982	166.758	0.000211863	0.000229087	0.05857
								8.70511	0.000391988	79.9537	0.0002958			5.41513	0.000268934	28.2676	0.000312033			11.1558	0.000302453	93.7786	0.000230355	0.000224905	0.05827													5.36474	0.000289922	166.959	0.000211662	0.000224905	0.05848
								8.72346	0.000391937	80.0071	0.000295696			5.42239	0.000268873	28.2792	0.000311905			11.1757	0.000302368	93.8351	0.000230139	0.0002208	0.05832													5.37131	0.000289863	167.161	0.000211461	0.0002208	0.0584
								8.74185	0.000391886	80.0606	0.000295592			5.42966	0.000268813	28.2907	0.000311778			11.1957	0.000302283	93.8916	0.000229923	0.00021677	0.05836													5.37789	0.000289803	167.363	0.00021126	0.00021677	0.05832
								8.76028	0.000391834	80.1141	0.000295487			5.43694	0.000268753	28.3023	0.000311651			11.2157	0.000302198	93.9481	0.000229708	0.000212814	0.05841													5.38448	0.000289743	167.565	0.000211058	0.000212814	0.05823
								8.77875	0.000391783	80.1677	0.000295383			5.44423	0.000268693	28.3139	0.000311523			11.2358	0.000302113	94.0046	0.000229492	0.00020893	0.05845													5.39108	0.000289684	167.768	0.000210857	0.00020893	0.05815
								8.79726	0.000391732	80.2213	0.000295278			5.45153	0.000268633	28.3255	0.000311396			11.2559	0.000302028	94.0612	0.000229276	0.000205116	0.0585													5.39768	0.000289624	167.971	0.000210656	0.000205116	0.05807
								8.8158	0.000391681	80.2749	0.000295174			5.45884	0.000268573	28.3371	0.000311269			11.276	0.000301942	94.1178	0.00022906	0.000201372	0.05854													5.4043	0.000289565	168.174	0.000210455	0.000201372	0.05798
								8.83439	0.000391629	80.3286	0.000295069			5.46616	0.000268513	28.3487	0.000311141			11.2962	0.000301857	94.1745	0.000228844	0.000197697	0.05859													5.41092	0.000289505	168.377	0.000210254	0.000197697	0.0579
								8.85302	0.000391578	80.3823	0.000294965			5.47348	0.000268453	28.3604	0.000311014			11.3164	0.000301772	94.2312	0.000228629	0.000194089	0.05863													5.41755	0.000289446	168.581	0.000210052	0.000194089	0.05782
								8.87168	0.000391527	80.436	0.00029486			5.48082	0.000268393	28.372	0.000310887			11.3366	0.000301687	94.2879	0.000228413	0.000190546	0.05867													5.42418	0.000289386	168.784	0.000209851	0.000190546	0.05773
								8.89039	0.000391475	80.4898	0.000294756			5.48817	0.000268333	28.3836	0.000310759			11.3569	0.000301602	94.3447	0.000228197	0.000187068	0.05872													5.43083	0.000289326	168.988	0.00020965	0.000187068	0.05765
								8.90913	0.000391424	80.5436	0.000294651			5.49553	0.000268272	28.3952	0.000310632			11.3772	0.000301517	94.4014	0.000227981	0.000183654	0.05876													5.43748	0.000289267	169.193	0.000209449	0.000183654	0.05756
								8.92791	0.000391373	80.5974	0.000294547			5.5029	0.000268212	28.4068	0.000310505			11.3976	0.000301432	94.4583	0.000227765	0.000180302	0.05881													5.44415	0.000289207	169.397	0.000209248	0.000180302	0.05748
								8.94674	0.000391322	80.6513	0.000294442			5.51028	0.000268152	28.4185	0.000310378			11.4179	0.000301347	94.5151	0.00022755	0.000177011	0.05885													5.45082	0.000289148	169.602	0.000209047	0.000177011	0.05739
								8.9656	0.00039127	80.7052	0.000294338			5.51767	0.000268092	28.4301	0.00031025			11.4383	0.000301262	94.572	0.000227334	0.00017378	0.05889													5.45749	0.000289088	169.807	0.000208845	0.00017378	0.05731
								8.9845	0.000391219	80.7592	0.000294233			5.52506	0.000268032	28.4418	0.000310123			11.4588	0.000301177	94.6289	0.000227118	0.000170608	0.05894													5.46418	0.000289029	170.012	0.000208644	0.000170608	0.05722
								9.00344	0.000391168	80.8132	0.000294129			5.53247	0.000267972	28.4534	0.000309996			11.4793	0.000301092	94.6859	0.000226902	0.000167494	0.05898													5.47088	0.000288969	170.218	0.000208443	0.000167494	0.05714
								9.02242	0.000391116	80.8672	0.000294025			5.53989	0.000267912	28.4651	0.000309868			11.4998	0.000301007	94.7429	0.000226686	0.000164437	0.05902													5.47758	0.000288909	170.423	0.000208242	0.000164437	0.05705
								9.04145	0.000391065	80.9213	0.00029392			5.54732	0.000267852	28.4767	0.000309741			11.5204	0.000300922	94.7999	0.000226471	0.000161436	0.05906													5.48429	0.00028885	170.629	0.000208041	0.000161436	0.05697
								9.06051	0.000391014	80.9754	0.000293816			5.55476	0.000267792	28.4884	0.000309614			11.541	0.000300837	94.857	0.000226255	0.000158489	0.05911													5.49101	0.00028879	170.836	0.00020784	0.000158489	0.05688
								9.07961	0.000390963	81.0295	0.000293711			5.5622	0.000267732	28.5001	0.000309486			11.5616	0.000300751	94.9141	0.000226039	0.000155597	0.05915													5.49774	0.000288731	171.042	0.000207638	0.000155597	0.0568
								9.09875	0.000390911	81.0837	0.000293607			5.56966	0.000267671	28.5118	0.000309359			11.5823	0.000300666	94.9712	0.000225823	0.000152757	0.05919													5.50447	0.000288671	171.249	0.000207437	0.000152757	0.05671
								9.11794	0.00039086	81.1379	0.000293502			5.57713	0.000267611	28.5235	0.000309232			11.603	0.000300581	95.0284	0.000225607	0.000149968	0.05923													5.51122	0.000288612	171.456	0.000207236	0.000149968	0.05662
								9.13716	0.000390809	81.1921	0.000293398			5.58461	0.000267551	28.5351	0.000309105			11.6238	0.000300496	95.0856	0.000225392	0.000147231	0.05928													5.51797	0.000288552	171.663	0.000207035	0.000147231	0.05654
								9.15642	0.000390757	81.2464	0.000293293			5.59209	0.000267491	28.5468	0.000308977			11.6446	0.000300411	95.1428	0.000225176	0.000144544	0.05932													5.52473	0.000288492	171.87	0.000206834	0.000144544	0.05645
								9.17573	0.000390706	81.3007	0.000293189			5.59959	0.000267431	28.5585	0.00030885			11.6654	0.000300326	95.2001	0.00022496	0.000141906	0.05936													5.5315	0.000288433	172.078	0.000206633	0.000141906	0.05636
								9.19507	0.000390655	81.355	0.000293084			5.6071	0.000267371	28.5702	0.000308723			11.6862	0.000300241	95.2574	0.000224744	0.000139316	0.0594													5.53828	0.000288373	172.286	0.000206431	0.000139316	0.05628
								9.21446	0.000390604	81.4094	0.00029298			5.61462	0.000267311	28.5819	0.000308595			11.7071	0.000300156	95.3147	0.000224528	0.000136773	0.05945													5.54506	0.000288314	172.494	0.00020623	0.000136773	0.05619
								9.23388	0.000390552	81.4638	0.000292875			5.62215	0.000267251	28.5936	0.000308468			11.7281	0.000300071	95.3721	0.000224313	0.000134276	0.05949													5.55186	0.000288254	172.703	0.000206029	0.000134276	0.0561
								9.25335	0.000390501	81.5183	0.000292771			5.62968	0.000267191	28.6053	0.000308341			11.749	0.000299986	95.4295	0.000224097	0.000131826	0.05953													5.55866	0.000288195	172.912	0.000205828	0.000131826	0.05601
								9.27286	0.00039045	81.5728	0.000292667			5.63723	0.000267131	28.6171	0.000308213			11.77	0.000299901	95.4869	0.000223881	0.00012942	0.05957													5.56547	0.000288135	173.121	0.000205627	0.00012942	0.05593
								9.29241	0.000390398	81.6273	0.000292562			5.64479	0.00026707	28.6288	0.000308086			11.7911	0.000299816	95.5444	0.000223665	0.000127057	0.05961													5.57229	0.000288076	173.33	0.000205426	0.000127057	0.05584
								9.312	0.000390347	81.6819	0.000292458			5.65236	0.00026701	28.6405	0.000307959			11.8122	0.000299731	95.6019	0.000223449	0.000124738	0.05965													5.57912	0.000288016	173.539	0.000205224	0.000124738	0.05575
								9.33164	0.000390296	81.7365	0.000292353			5.65994	0.00026695	28.6522	0.000307831			11.8333	0.000299646	95.6595	0.000223234	0.000122462	0.05969													5.58595	0.000287956	173.749	0.000205023	0.000122462	0.05566
								9.35131	0.000390245	81.7912	0.000292249			5.66753	0.00026689	28.664	0.000307704			11.8545	0.00029956	95.7171	0.000223018	0.000120226	0.05973													5.5928	0.000287897	173.959	0.000204822	0.000120226	0.05558
								9.37102	0.000390193	81.8458	0.000292144			5.67513	0.00026683	28.6757	0.000307577			11.8757	0.000299475	95.7747	0.000222802	0.000118032	0.05978													5.59965	0.000287837	174.169	0.000204621	0.000118032	0.05549
								9.39078	0.000390142	81.9005	0.00029204			5.68274	0.00026677	28.6875	0.00030745			11.8969	0.00029939	95.8323	0.000222586	0.000115878	0.05982													5.60651	0.000287778	174.38	0.00020442	0.000115878	0.0554
								9.41058	0.000390091	81.9553	0.000291935			5.69036	0.00026671	28.6992	0.000307322			11.9182	0.000299305	95.89	0.00022237	0.000113763	0.05986													5.61338	0.000287718	174.591	0.000204219	0.000113763	0.05531
								9.43042	0.000390039	82.0101	0.000291831			5.69799	0.00026665	28.711	0.000307195			11.9395	0.00029922	95.9477	0.000222155	0.000111686	0.0599													5.62026	0.000287659	174.802	0.000204017	0.000111686	0.05522
								9.4503	0.000389988	82.0649	0.000291726			5.70563	0.00026659	28.7228	0.000307068			11.9608	0.000299135	96.0055	0.000221939	0.000109648	0.05994													5.62714	0.000287599	175.013	0.000203816	0.000109648	0.05513
								9.47023	0.000389937	82.1198	0.000291622			5.71328	0.00026653	28.7345	0.00030694			11.9822	0.00029905	96.0633	0.000221723	0.000107647	0.05998													5.63404	0.000287539	175.225	0.000203615	0.000107647	0.05505
								9.49019	0.000389886	82.1747	0.000291517			5.72094	0.000266469	28.7463	0.000306813			12.0037	0.000298965	96.1211	0.000221507	0.000105682	0.06002													5.64094	0.00028748	175.436	0.000203414	0.000105682	0.05496
								9.5102	0.000389834	82.2296	0.000291413			5.72861	0.000266409	28.7581	0.000306686			12.0251	0.00029888	96.1789	0.000221291	0.000103753	0.06006													5.64785	0.00028742	175.648	0.000203213	0.000103753	0.05487
								9.53025	0.000389783	82.2846	0.000291308			5.73629	0.000266349	28.7699	0.000306558			12.0466	0.000298795	96.2368	0.000221076	0.000101859	0.0601													5.65477	0.000287361	175.861	0.000203012	0.000101859	0.05478
								9.55034	0.000389732	82.3396	0.000291204			5.74398	0.000266289	28.7816	0.000306431			12.0682	0.00029871	96.2948	0.00022086	0.0001	0.06014													5.6617	0.000287301	176.073	0.00020281	0.0001	0.05469
								9.57048	0.00038968	82.3946	0.0002911			5.75168	0.000266229	28.7934	0.000306304			12.0898	0.000298625	96.3527	0.000220644	9.81748e-05	0.06018													5.66864	0.000287242	176.286	0.000202609	9.81748e-05	0.0546
								9.59066	0.000389629	82.4497	0.000290995			5.75939	0.000266169	28.8052	0.000306176			12.1114	0.00029854	96.4107	0.000220428	9.63829e-05	0.06022													5.67558	0.000287182	176.499	0.000202408	9.63829e-05	0.05451
								9.61088	0.000389578	82.5048	0.000290891			5.76711	0.000266109	28.817	0.000306049			12.133	0.000298455	96.4688	0.000220213	9.46237e-05	0.06026													5.68254	0.000287122	176.713	0.000202207	9.46237e-05	0.05442
								9.63114	0.000389527	82.56	0.000290786			5.77485	0.000266049	28.8288	0.000305922			12.1547	0.000298369	96.5268	0.000219997	9.28966e-05	0.0603													5.6895	0.000287063	176.926	0.000202006	9.28966e-05	0.05433
								9.65144	0.000389475	82.6152	0.000290682			5.78259	0.000265989	28.8406	0.000305795			12.1765	0.000298284	96.5849	0.000219781	9.12011e-05	0.06033													5.69647	0.000287003	177.14	0.000201805	9.12011e-05	0.05424
								9.67179	0.000389424	82.6704	0.000290577			5.79034	0.000265929	28.8525	0.000305667			12.1982	0.000298199	96.6431	0.000219565	8.95365e-05	0.06037													5.70345	0.000286944	177.354	0.000201603	8.95365e-05	0.05415
								9.69218	0.000389373	82.7257	0.000290473			5.79811	0.000265868	28.8643	0.00030554			12.2201	0.000298114	96.7012	0.000219349	8.79023e-05	0.06041													5.71044	0.000286884	177.568	0.000201402	8.79023e-05	0.05406
								9.71262	0.000389321	82.781	0.000290368			5.80588	0.000265808	28.8761	0.000305413			12.2419	0.000298029	96.7594	0.000219134	8.62979e-05	0.06045													5.71743	0.000286825	177.783	0.000201201	8.62979e-05	0.05397
								9.73309	0.00038927	82.8363	0.000290264			5.81367	0.000265748	28.8879	0.000305285			12.2638	0.000297944	96.8177	0.000218918	8.47227e-05	0.06049													5.72444	0.000286765	177.998	0.000201	8.47227e-05	0.05388
								9.75361	0.000389219	82.8917	0.000290159			5.82146	0.000265688	28.8998	0.000305158			12.2857	0.000297859	96.876	0.000218702	8.31764e-05	0.06053													5.73145	0.000286705	178.213	0.000200799	8.31764e-05	0.05379
								9.77418	0.000389168	82.9471	0.000290055			5.82927	0.000265628	28.9116	0.000305031			12.3077	0.000297774	96.9343	0.000218486	8.16582e-05	0.06057													5.73847	0.000286646	178.429	0.000200598	8.16582e-05	0.0537
								9.79478	0.000389116	83.0025	0.00028995			5.83708	0.000265568	28.9234	0.000304903			12.3297	0.000297689	96.9926	0.00021827	8.01678e-05	0.06061													5.74551	0.000286586	178.644	0.000200396	8.01678e-05	0.05361
								9.81544	0.000389065	83.058	0.000289846			5.84491	0.000265508	28.9353	0.000304776			12.3518	0.000297604	97.051	0.000218055	7.87046e-05	0.06064													5.75255	0.000286527	178.86	0.000200195	7.87046e-05	0.05352
								9.83613	0.000389014	83.1136	0.000289742			5.85274	0.000265448	28.9472	0.000304649			12.3738	0.000297519	97.1094	0.000217839	7.72681e-05	0.06068													5.75959	0.000286467	179.076	0.000199994	7.72681e-05	0.05343
								9.85687	0.000388962	83.1691	0.000289637			5.86059	0.000265388	28.959	0.000304521			12.396	0.000297434	97.1679	0.000217623	7.58578e-05	0.06072													5.76665	0.000286408	179.293	0.000199793	7.58578e-05	0.05334
								9.87765	0.000388911	83.2247	0.000289533			5.86845	0.000265328	28.9709	0.000304394			12.4181	0.000297349	97.2263	0.000217407	7.44732e-05	0.06076													5.77372	0.000286348	179.509	0.000199592	7.44732e-05	0.05325
								9.89847	0.00038886	83.2803	0.000289428			5.87632	0.000265267	28.9827	0.000304267			12.4404	0.000297264	97.2849	0.000217191	7.31139e-05	0.0608													5.78079	0.000286288	179.726	0.000199391	7.31139e-05	0.05316
								9.91934	0.000388809	83.336	0.000289324			5.8842	0.000265207	28.9946	0.00030414			12.4626	0.000297178	97.3434	0.000216976	7.17794e-05	0.06083													5.78787	0.000286229	179.944	0.000199189	7.17794e-05	0.05307
								9.94025	0.000388757	83.3917	0.000289219			5.89209	0.000265147	29.0065	0.000304012			12.4849	0.000297093	97.402	0.00021676	7.04693e-05	0.06087													5.79496	0.000286169	180.161	0.000198988	7.04693e-05	0.05298
								9.96121	0.000388706	83.4475	0.000289115			5.89999	0.000265087	29.0184	0.000303885			12.5072	0.000297008	97.4607	0.000216544	6.91831e-05	0.06091													5.80206	0.00028611	180.379	0.000198787	6.91831e-05	0.05289
								9.98221	0.000388655	83.5033	0.00028901			5.9079	0.000265027	29.0303	0.000303758			12.5296	0.000296923	97.5193	0.000216328	6.79204e-05	0.06094													5.80917	0.00028605	180.597	0.000198586	6.79204e-05	0.0528
								10.0033	0.000388603	83.5591	0.000288906			5.91582	0.000264967	29.0422	0.00030363			12.552	0.000296838	97.578	0.000216112	6.66807e-05	0.06098													5.81629	0.000285991	180.815	0.000198385	6.66807e-05	0.05271
								10.0244	0.000388552	83.6149	0.000288801			5.92375	0.000264907	29.0541	0.000303503			12.5744	0.000296753	97.6368	0.000215897	6.54636e-05	0.06102													5.82342	0.000285931	181.034	0.000198184	6.54636e-05	0.05262
								10.0455	0.000388501	83.6709	0.000288697			5.93169	0.000264847	29.066	0.000303376			12.5969	0.000296668	97.6955	0.000215681	6.42688e-05	0.06106													5.83055	0.000285871	181.253	0.000197982	6.42688e-05	0.05252
								10.0667	0.00038845	83.7268	0.000288592			5.93965	0.000264787	29.0779	0.000303248			12.6194	0.000296583	97.7543	0.000215465	6.30957e-05	0.06109													5.8377	0.000285812	181.472	0.000197781	6.30957e-05	0.05243
								10.0879	0.000388398	83.7827	0.000288488			5.94761	0.000264727	29.0898	0.000303121			12.642	0.000296498	97.8132	0.000215249	6.19441e-05	0.06113													5.84485	0.000285752	181.691	0.00019758	6.19441e-05	0.05234
								10.1091	0.000388347	83.8388	0.000288383			5.95559	0.000264666	29.1017	0.000302994			12.6646	0.000296413	97.8721	0.000215033	6.08135e-05	0.06117													5.85201	0.000285693	181.911	0.000197379	6.08135e-05	0.05225
								10.1305	0.000388296	83.8948	0.000288279			5.96357	0.000264606	29.1136	0.000302866			12.6873	0.000296328	97.931	0.000214818	5.97035e-05	0.0612													5.85918	0.000285633	182.13	0.000197178	5.97035e-05	0.05216
								10.1518	0.000388244	83.9509	0.000288175			5.97157	0.000264546	29.1256	0.000302739			12.7099	0.000296243	97.9899	0.000214602	5.86138e-05	0.06124													5.86636	0.000285574	182.351	0.000196976	5.86138e-05	0.05207
								10.1732	0.000388193	84.007	0.00028807			5.97957	0.000264486	29.1375	0.000302612			12.7327	0.000296158	98.0489	0.000214386	5.7544e-05	0.06127													5.87355	0.000285514	182.571	0.000196775	5.7544e-05	0.05198
								10.1947	0.000388142	84.0632	0.000287966			5.98759	0.000264426	29.1494	0.000302485			12.7554	0.000296072	98.1079	0.00021417	5.64937e-05	0.06131													5.88074	0.000285455	182.792	0.000196574	5.64937e-05	0.05189
								10.2162	0.000388091	84.1194	0.000287861			5.99562	0.000264366	29.1614	0.000302357			12.7782	0.000295987	98.167	0.000213954	5.54626e-05	0.06135													5.88795	0.000285395	183.013	0.000196373	5.54626e-05	0.05179
								10.2377	0.000388039	84.1756	0.000287757			6.00366	0.000264306	29.1733	0.00030223			12.8011	0.000295902	98.2261	0.000213739	5.44503e-05	0.06138													5.89516	0.000285335	183.234	0.000196172	5.44503e-05	0.0517
								10.2593	0.000387988	84.2319	0.000287652			6.01171	0.000264246	29.1853	0.000302103			12.824	0.000295817	98.2852	0.000213523	5.34564e-05	0.06142													5.90239	0.000285276	183.455	0.000195971	5.34564e-05	0.05161
								10.2809	0.000387937	84.2882	0.000287548			6.01977	0.000264186	29.1972	0.000301975			12.8469	0.000295732	98.3443	0.000213307	5.24807e-05	0.06145													5.90962	0.000285216	183.677	0.000195769	5.24807e-05	0.05152
								10.3026	0.000387885	84.3445	0.000287443			6.02784	0.000264126	29.2092	0.000301848			12.8699	0.000295647	98.4035	0.000213091	5.15229e-05	0.06149													5.91686	0.000285157	183.899	0.000195568	5.15229e-05	0.05143
								10.3243	0.000387834	84.4009	0.000287339			6.03592	0.000264065	29.2212	0.000301721			12.8929	0.000295562	98.4628	0.000212875	5.05825e-05	0.06152													5.92411	0.000285097	184.121	0.000195367	5.05825e-05	0.05134
								10.3461	0.000387783	84.4573	0.000287234			6.04401	0.000264005	29.2331	0.000301593			12.916	0.000295477	98.522	0.00021266	4.96592e-05	0.06156													5.93137	0.000285038	184.344	0.000195166	4.96592e-05	0.05124
								10.3679	0.000387731	84.5138	0.00028713			6.05212	0.000263945	29.2451	0.000301466			12.9391	0.000295392	98.5813	0.000212444	4.87528e-05	0.06159													5.93863	0.000284978	184.567	0.000194965	4.87528e-05	0.05115
								10.3898	0.00038768	84.5703	0.000287025			6.06023	0.000263885	29.2571	0.000301339			12.9622	0.000295307	98.6407	0.000212228	4.7863e-05	0.06163													5.94591	0.000284918	184.79	0.000194764	4.7863e-05	0.05106
								10.4117	0.000387629	84.6268	0.000286921			6.06836	0.000263825	29.2691	0.000301211			12.9854	0.000295222	98.7	0.000212012	4.69894e-05	0.06166													5.95319	0.000284859	185.013	0.000194562	4.69894e-05	0.05097
								10.4336	0.000387578	84.6834	0.000286816			6.0765	0.000263765	29.2811	0.000301084			13.0086	0.000295137	98.7595	0.000211796	4.61318e-05	0.0617													5.96049	0.000284799	185.237	0.000194361	4.61318e-05	0.05088
								10.4556	0.000387526	84.74	0.000286712			6.08464	0.000263705	29.2931	0.000300957			13.0319	0.000295052	98.8189	0.000211581	4.52898e-05	0.06173													5.96779	0.00028474	185.461	0.00019416	4.52898e-05	0.05079
								10.4777	0.000387475	84.7967	0.000286608			6.0928	0.000263645	29.3051	0.00030083			13.0552	0.000294967	98.8784	0.000211365	4.44631e-05	0.06177													5.9751	0.00028468	185.685	0.000193959	4.44631e-05	0.05069
								10.4997	0.000387424	84.8534	0.000286503			6.10097	0.000263585	29.3171	0.000300702			13.0785	0.000294881	98.9379	0.000211149	4.36516e-05	0.0618													5.98242	0.000284621	185.909	0.000193758	4.36516e-05	0.0506
								10.5219	0.000387372	84.9101	0.000286399			6.10915	0.000263525	29.3291	0.000300575			13.1019	0.000294796	98.9975	0.000210933	4.28549e-05	0.06184													5.98975	0.000284561	186.134	0.000193557	4.28549e-05	0.05051
								10.5441	0.000387321	84.9668	0.000286294			6.11734	0.000263464	29.3411	0.000300448			13.1253	0.000294711	99.057	0.000210717	4.20727e-05	0.06187													5.99709	0.000284501	186.359	0.000193355	4.20727e-05	0.05042
								10.5663	0.00038727	85.0237	0.00028619			6.12554	0.000263404	29.3531	0.00030032			13.1488	0.000294626	99.1167	0.000210502	4.13048e-05	0.0619													6.00444	0.000284442	186.584	0.000193154	4.13048e-05	0.05033
								10.5886	0.000387219	85.0805	0.000286085			6.13376	0.000263344	29.3651	0.000300193			13.1723	0.000294541	99.1763	0.000210286	4.05509e-05	0.06194													6.0118	0.000284382	186.81	0.000192953	4.05509e-05	0.05023
								10.6109	0.000387167	85.1374	0.000285981			6.14198	0.000263284	29.3772	0.000300066			13.1959	0.000294456	99.236	0.00021007	3.98107e-05	0.06197													6.01916	0.000284323	187.035	0.000192752	3.98107e-05	0.05014
								10.6333	0.000387116	85.1943	0.000285876			6.15022	0.000263224	29.3892	0.000299938			13.2195	0.000294371	99.2958	0.000209854	3.90841e-05	0.06201													6.02654	0.000284263	187.262	0.000192551	3.90841e-05	0.05005
								10.6557	0.000387065	85.2512	0.000285772			6.15846	0.000263164	29.4012	0.000299811			13.2431	0.000294286	99.3555	0.000209638	3.83707e-05	0.06204													6.03392	0.000284204	187.488	0.00019235	3.83707e-05	0.04996
								10.6782	0.000387013	85.3082	0.000285667			6.16672	0.000263104	29.4133	0.000299684			13.2668	0.000294201	99.4153	0.000209423	3.76704e-05	0.06207													6.04131	0.000284144	187.715	0.000192148	3.76704e-05	0.04987
								10.7007	0.000386962	85.3653	0.000285563			6.17499	0.000263044	29.4253	0.000299556			13.2905	0.000294116	99.4752	0.000209207	3.69828e-05	0.06211													6.04872	0.000284084	187.941	0.000191947	3.69828e-05	0.04977
								10.7232	0.000386911	85.4223	0.000285458			6.18327	0.000262984	29.4374	0.000299429			13.3143	0.000294031	99.535	0.000208991	3.63078e-05	0.06214													6.05613	0.000284025	188.169	0.000191746	3.63078e-05	0.04968
								10.7458	0.00038686	85.4794	0.000285354			6.19156	0.000262924	29.4494	0.000299302			13.3381	0.000293946	99.595	0.000208775	3.56451e-05	0.06217													6.06355	0.000283965	188.396	0.000191545	3.56451e-05	0.04959
								10.7685	0.000386808	85.5366	0.00028525			6.19986	0.000262863	29.4615	0.000299175			13.362	0.000293861	99.6549	0.000208559	3.49945e-05	0.0622													6.07098	0.000283906	188.624	0.000191344	3.49945e-05	0.0495
								10.7912	0.000386757	85.5938	0.000285145			6.20817	0.000262803	29.4736	0.000299047			13.3858	0.000293776	99.7149	0.000208344	3.43558e-05	0.06224													6.07842	0.000283846	188.852	0.000191143	3.43558e-05	0.04941
								10.8139	0.000386706	85.651	0.000285041			6.2165	0.000262743	29.4857	0.00029892			13.4098	0.00029369	99.7749	0.000208128	3.37287e-05	0.06227													6.08586	0.000283787	189.08	0.000190941	3.37287e-05	0.04931
								10.8367	0.000386654	85.7082	0.000284936			6.22483	0.000262683	29.4977	0.000298793			13.4338	0.000293605	99.835	0.000207912	3.31131e-05	0.0623													6.09332	0.000283727	189.309	0.00019074	3.31131e-05	0.04922
								10.8596	0.000386603	85.7655	0.000284832			6.23318	0.000262623	29.5098	0.000298665			13.4578	0.00029352	99.8951	0.000207696	3.25087e-05	0.06233													6.10079	0.000283667	189.537	0.000190539	3.25087e-05	0.04913
								10.8825	0.000386552	85.8229	0.000284727			6.24154	0.000262563	29.5219	0.000298538			13.4819	0.000293435	99.9552	0.00020748	3.19154e-05	0.06237													6.10826	0.000283608	189.766	0.000190338	3.19154e-05	0.04904
								10.9054	0.000386501	85.8802	0.000284623			6.2499	0.000262503	29.534	0.000298411			13.506	0.00029335	100.015	0.000207265	3.13329e-05	0.0624													6.11574	0.000283548	189.996	0.000190137	3.13329e-05	0.04894
								10.9284	0.000386449	85.9376	0.000284518			6.25828	0.000262443	29.5461	0.000298283			13.5301	0.000293265	100.076	0.000207049	3.0761e-05	0.06243													6.12324	0.000283489	190.225	0.000189936	3.0761e-05	0.04885
								10.9514	0.000386398	85.9951	0.000284414			6.26668	0.000262383	29.5582	0.000298156			13.5543	0.00029318	100.136	0.000206833	3.01995e-05	0.06246													6.13074	0.000283429	190.455	0.000189734	3.01995e-05	0.04876
								10.9745	0.000386347	86.0526	0.000284309			6.27508	0.000262323	29.5703	0.000298029			13.5785	0.000293095	100.196	0.000206617	2.96483e-05	0.0625													6.13825	0.00028337	190.686	0.000189533	2.96483e-05	0.04867
								10.9977	0.000386295	86.1101	0.000284205			6.28349	0.000262262	29.5824	0.000297901			13.6028	0.00029301	100.256	0.000206401	2.91072e-05	0.06253													6.14577	0.00028331	190.916	0.000189332	2.91072e-05	0.04858
								11.0209	0.000386244	86.1677	0.0002841			6.29192	0.000262202	29.5946	0.000297774			13.6272	0.000292925	100.317	0.000206186	2.85759e-05	0.06256													6.1533	0.00028325	191.147	0.000189131	2.85759e-05	0.04848
								11.0441	0.000386193	86.2253	0.000283996			6.30035	0.000262142	29.6067	0.000297647			13.6515	0.00029284	100.377	0.00020597	2.80543e-05	0.06259													6.16084	0.000283191	191.378	0.00018893	2.80543e-05	0.04839
								11.0674	0.000386142	86.2829	0.000283891			6.3088	0.000262082	29.6188	0.00029752			13.6759	0.000292755	100.438	0.000205754	2.75423e-05	0.06262													6.16839	0.000283131	191.609	0.000188729	2.75423e-05	0.0483
								11.0907	0.00038609	86.3406	0.000283787			6.31726	0.000262022	29.6309	0.000297392			13.7004	0.00029267	100.498	0.000205538	2.70396e-05	0.06265													6.17595	0.000283072	191.841	0.000188527	2.70396e-05	0.04821
								11.1141	0.000386039	86.3983	0.000283683			6.32573	0.000261962	29.6431	0.000297265			13.7249	0.000292585	100.558	0.000205323	2.65461e-05	0.06268													6.18351	0.000283012	192.073	0.000188326	2.65461e-05	0.04812
								11.1375	0.000385988	86.4561	0.000283578			6.33421	0.000261902	29.6552	0.000297138			13.7494	0.000292499	100.619	0.000205107	2.60615e-05	0.06271													6.19109	0.000282953	192.305	0.000188125	2.60615e-05	0.04802
								11.161	0.000385936	86.5139	0.000283474			6.3427	0.000261842	29.6674	0.00029701			13.774	0.000292414	100.68	0.000204891	2.55859e-05	0.06275													6.19868	0.000282893	192.537	0.000187924	2.55859e-05	0.04793
								11.1845	0.000385885	86.5717	0.000283369			6.35121	0.000261782	29.6795	0.000296883			13.7987	0.000292329	100.74	0.000204675	2.51189e-05	0.06278													6.20627	0.000282834	192.77	0.000187723	2.51189e-05	0.04784
								11.2081	0.000385834	86.6296	0.000283265			6.35972	0.000261722	29.6917	0.000296756			13.8233	0.000292244	100.801	0.000204459	2.46604e-05	0.06281													6.21387	0.000282774	193.003	0.000187522	2.46604e-05	0.04775
								11.2318	0.000385783	86.6875	0.00028316			6.36825	0.000261661	29.7038	0.000296628			13.8481	0.000292159	100.861	0.000204244	2.42103e-05	0.06284													6.22149	0.000282714	193.236	0.00018732	2.42103e-05	0.04766
								11.2554	0.000385731	86.7454	0.000283056			6.37679	0.000261601	29.716	0.000296501			13.8728	0.000292074	100.922	0.000204028	2.37684e-05	0.06287													6.22911	0.000282655	193.47	0.000187119	2.37684e-05	0.04756
								11.2792	0.00038568	86.8034	0.000282951			6.38534	0.000261541	29.7282	0.000296374			13.8976	0.000291989	100.983	0.000203812	2.33346e-05	0.0629													6.23674	0.000282595	193.704	0.000186918	2.33346e-05	0.04747
								11.3029	0.000385629	86.8615	0.000282847			6.3939	0.000261481	29.7404	0.000296246			13.9225	0.000291904	101.044	0.000203596	2.29087e-05	0.06293													6.24438	0.000282536	193.938	0.000186717	2.29087e-05	0.04738
								11.3268	0.000385577	86.9195	0.000282742			6.40247	0.000261421	29.7526	0.000296119			13.9474	0.000291819	101.105	0.00020338	2.24905e-05	0.06296													6.25204	0.000282476	194.172	0.000186516	2.24905e-05	0.04729
								11.3507	0.000385526	86.9776	0.000282638			6.41106	0.000261361	29.7647	0.000295992			13.9723	0.000291734	101.165	0.000203165	2.208e-05	0.06299													6.2597	0.000282417	194.407	0.000186315	2.208e-05	0.0472
								11.3746	0.000385475	87.0358	0.000282533			6.41965	0.000261301	29.7769	0.000295865			13.9973	0.000291649	101.226	0.000202949	2.1677e-05	0.06302													6.26736	0.000282357	194.642	0.000186113	2.1677e-05	0.04711
								11.3986	0.000385424	87.094	0.000282429			6.42826	0.000261241	29.7891	0.000295737			14.0223	0.000291564	101.287	0.000202733	2.12814e-05	0.06305													6.27504	0.000282297	194.877	0.000185912	2.12814e-05	0.04701
								11.4226	0.000385372	87.1522	0.000282325			6.43688	0.000261181	29.8013	0.00029561			14.0474	0.000291479	101.348	0.000202517	2.0893e-05	0.06308													6.28273	0.000282238	195.113	0.000185711	2.0893e-05	0.04692
								11.4467	0.000385321	87.2104	0.00028222			6.44551	0.000261121	29.8135	0.000295483			14.0725	0.000291394	101.409	0.000202301	2.05116e-05	0.06311													6.29043	0.000282178	195.348	0.00018551	2.05116e-05	0.04683
								11.4708	0.00038527	87.2687	0.000282116			6.45415	0.00026106	29.8258	0.000295355			14.0977	0.000291308	101.47	0.000202086	2.01372e-05	0.06314													6.29814	0.000282119	195.585	0.000185309	2.01372e-05	0.04674
								11.495	0.000385218	87.3271	0.000282011			6.46281	0.000261	29.838	0.000295228			14.1229	0.000291223	101.531	0.00020187	1.97697e-05	0.06316													6.30585	0.000282059	195.821	0.000185108	1.97697e-05	0.04665
								11.5192	0.000385167	87.3855	0.000281907			6.47147	0.00026094	29.8502	0.000295101			14.1482	0.000291138	101.592	0.000201654	1.94089e-05	0.06319													6.31358	0.000282	196.058	0.000184906	1.94089e-05	0.04656
								11.5435	0.000385116	87.4439	0.000281802			6.48015	0.00026088	29.8624	0.000294973			14.1735	0.000291053	101.654	0.000201438	1.90546e-05	0.06322													6.32132	0.00028194	196.295	0.000184705	1.90546e-05	0.04646
								11.5679	0.000385065	87.5023	0.000281698			6.48884	0.00026082	29.8747	0.000294846			14.1988	0.000290968	101.715	0.000201222	1.87068e-05	0.06325													6.32906	0.00028188	196.532	0.000184504	1.87068e-05	0.04637
								11.5922	0.000385013	87.5608	0.000281593			6.49754	0.00026076	29.8869	0.000294719			14.2242	0.000290883	101.776	0.000201007	1.83654e-05	0.06328													6.33682	0.000281821	196.769	0.000184303	1.83654e-05	0.04628
								11.6167	0.000384962	87.6194	0.000281489			6.50625	0.0002607	29.8992	0.000294592			14.2496	0.000290798	101.837	0.000200791	1.80302e-05	0.06331													6.34458	0.000281761	197.007	0.000184102	1.80302e-05	0.04619
								11.6412	0.000384911	87.6779	0.000281384			6.51497	0.00026064	29.9114	0.000294464			14.2751	0.000290713	101.899	0.000200575	1.77011e-05	0.06334													6.35235	0.000281702	197.245	0.0001839	1.77011e-05	0.0461
								11.6657	0.000384859	87.7366	0.00028128			6.52371	0.00026058	29.9237	0.000294337			14.3006	0.000290628	101.96	0.000200359	1.7378e-05	0.06337													6.36014	0.000281642	197.484	0.000183699	1.7378e-05	0.04601
								11.6903	0.000384808	87.7952	0.000281175			6.53246	0.00026052	29.9359	0.00029421			14.3262	0.000290543	102.021	0.000200143	1.70608e-05	0.06339													6.36793	0.000281583	197.722	0.000183498	1.70608e-05	0.04592
								11.715	0.000384757	87.8539	0.000281071			6.54122	0.000260459	29.9482	0.000294082			14.3518	0.000290458	102.083	0.000199928	1.67494e-05	0.06342													6.37573	0.000281523	197.961	0.000183297	1.67494e-05	0.04582
								11.7397	0.000384706	87.9126	0.000280966			6.54999	0.000260399	29.9605	0.000293955			14.3775	0.000290373	102.144	0.000199712	1.64437e-05	0.06345													6.38354	0.000281463	198.201	0.000183096	1.64437e-05	0.04573
								11.7644	0.000384654	87.9714	0.000280862			6.55877	0.000260339	29.9727	0.000293828			14.4032	0.000290288	102.206	0.000199496	1.61436e-05	0.06348													6.39136	0.000281404	198.44	0.000182895	1.61436e-05	0.04564
								11.7892	0.000384603	88.0302	0.000280758			6.56756	0.000260279	29.985	0.0002937			14.429	0.000290202	102.267	0.00019928	1.58489e-05	0.0635													6.39919	0.000281344	198.68	0.000182693	1.58489e-05	0.04555
								11.8141	0.000384552	88.0891	0.000280653			6.57637	0.000260219	29.9973	0.000293573			14.4548	0.000290117	102.329	0.000199064	1.55597e-05	0.06353													6.40704	0.000281285	198.92	0.000182492	1.55597e-05	0.04546
								11.839	0.0003845	88.1479	0.000280549			6.58519	0.000260159	30.0096	0.000293446			14.4806	0.000290032	102.39	0.000198849	1.52757e-05	0.06356													6.41489	0.000281225	199.161	0.000182291	1.52757e-05	0.04537
								11.8639	0.000384449	88.2069	0.000280444			6.59402	0.000260099	30.0219	0.000293318			14.5065	0.000289947	102.452	0.000198633	1.49968e-05	0.06359													6.42274	0.000281166	199.401	0.00018209	1.49968e-05	0.04528
								11.8889	0.000384398	88.2658	0.00028034			6.60286	0.000260039	30.0342	0.000293191			14.5325	0.000289862	102.514	0.000198417	1.47231e-05	0.06361													6.43061	0.000281106	199.642	0.000181889	1.47231e-05	0.04519
								11.914	0.000384347	88.3248	0.000280235			6.61171	0.000259979	30.0465	0.000293064			14.5585	0.000289777	102.575	0.000198201	1.44544e-05	0.06364													6.43849	0.000281046	199.884	0.000181688	1.44544e-05	0.0451
								11.9391	0.000384295	88.3839	0.000280131			6.62057	0.000259919	30.0588	0.000292937			14.5845	0.000289692	102.637	0.000197985	1.41906e-05	0.06367													6.44638	0.000280987	200.125	0.000181486	1.41906e-05	0.04501
								11.9643	0.000384244	88.443	0.000280026			6.62945	0.000259858	30.0711	0.000292809			14.6106	0.000289607	102.699	0.00019777	1.39316e-05	0.0637													6.45428	0.000280927	200.367	0.000181285	1.39316e-05	0.04491
								11.9895	0.000384193	88.5021	0.000279922			6.63834	0.000259798	30.0834	0.000292682			14.6367	0.000289522	102.761	0.000197554	1.36773e-05	0.06372													6.46219	0.000280868	200.609	0.000181084	1.36773e-05	0.04482
								12.0148	0.000384141	88.5613	0.000279817			6.64724	0.000259738	30.0957	0.000292555			14.6629	0.000289437	102.822	0.000197338	1.34276e-05	0.06375													6.47011	0.000280808	200.852	0.000180883	1.34276e-05	0.04473
								12.0401	0.00038409	88.6205	0.000279713			6.65615	0.000259678	30.1081	0.000292427			14.6891	0.000289352	102.884	0.000197122	1.31826e-05	0.06378													6.47803	0.000280749	201.095	0.000180682	1.31826e-05	0.04464
								12.0655	0.000384039	88.6797	0.000279608			6.66508	0.000259618	30.1204	0.0002923			14.7154	0.000289267	102.946	0.000196906	1.2942e-05	0.0638													6.48597	0.000280689	201.338	0.000180481	1.2942e-05	0.04455
								12.091	0.000383988	88.739	0.000279504			6.67401	0.000259558	30.1328	0.000292173			14.7417	0.000289182	103.008	0.000196691	1.27057e-05	0.06383													6.49392	0.000280629	201.581	0.000180279	1.27057e-05	0.04446
								12.1165	0.000383936	88.7983	0.0002794			6.68296	0.000259498	30.1451	0.000292045			14.768	0.000289097	103.07	0.000196475	1.24738e-05	0.06385													6.50187	0.00028057	201.825	0.000180078	1.24738e-05	0.04437
								12.142	0.000383885	88.8577	0.000279295			6.69192	0.000259438	30.1575	0.000291918			14.7944	0.000289011	103.132	0.000196259	1.22462e-05	0.06388													6.50984	0.00028051	202.069	0.000179877	1.22462e-05	0.04428
								12.1676	0.000383834	88.9171	0.000279191			6.7009	0.000259378	30.1698	0.000291791			14.8209	0.000288926	103.194	0.000196043	1.20226e-05	0.06391													6.51782	0.000280451	202.313	0.000179676	1.20226e-05	0.04419
								12.1933	0.000383782	88.9765	0.000279086			6.70988	0.000259318	30.1822	0.000291663			14.8474	0.000288841	103.257	0.000195827	1.18032e-05	0.06393													6.5258	0.000280391	202.557	0.000179475	1.18032e-05	0.0441
								12.2189	0.000383731	89.036	0.000278982			6.71888	0.000259257	30.1945	0.000291536			14.874	0.000288756	103.319	0.000195612	1.15878e-05	0.06396													6.5338	0.000280332	202.802	0.000179274	1.15878e-05	0.04401
								12.2447	0.00038368	89.0955	0.000278877			6.72789	0.000259197	30.2069	0.000291409			14.9006	0.000288671	103.381	0.000195396	1.13763e-05	0.06398													6.5418	0.000280272	203.047	0.000179072	1.13763e-05	0.04392
								12.2705	0.000383629	89.1551	0.000278773			6.73691	0.000259137	30.2193	0.000291282			14.9272	0.000288586	103.443	0.00019518	1.11686e-05	0.06401													6.54982	0.000280213	203.293	0.000178871	1.11686e-05	0.04383
								12.2964	0.000383577	89.2147	0.000278668			6.74594	0.000259077	30.2316	0.000291154			14.9539	0.000288501	103.505	0.000194964	1.09648e-05	0.06403													6.55784	0.000280153	203.539	0.00017867	1.09648e-05	0.04374
								12.3223	0.000383526	89.2743	0.000278564			6.75499	0.000259017	30.244	0.000291027			14.9806	0.000288416	103.568	0.000194748	1.07647e-05	0.06406													6.56588	0.000280093	203.785	0.000178469	1.07647e-05	0.04365
								12.3483	0.000383475	89.334	0.000278459			6.76404	0.000258957	30.2564	0.0002909			15.0074	0.000288331	103.63	0.000194533	1.05682e-05	0.06408													6.57392	0.000280034	204.031	0.000178268	1.05682e-05	0.04356
								12.3743	0.000383423	89.3937	0.000278355			6.77311	0.000258897	30.2688	0.000290772			15.0343	0.000288246	103.692	0.000194317	1.03753e-05	0.06411													6.58198	0.000279974	204.278	0.000178067	1.03753e-05	0.04347
								12.4004	0.000383372	89.4535	0.00027825			6.78219	0.000258837	30.2812	0.000290645			15.0611	0.000288161	103.755	0.000194101	1.01859e-05	0.06413													6.59004	0.000279915	204.524	0.000177865	1.01859e-05	0.04338
								12.4266	0.000383321	89.5133	0.000278146			6.79129	0.000258777	30.2936	0.000290518			15.0881	0.000288076	103.817	0.000193885	1e-05	0.06416													6.59812	0.000279855	204.772	0.000177664	1e-05	0.04329
								12.4528	0.00038327	89.5731	0.000278041			6.80039	0.000258717	30.306	0.00029039			15.1151	0.000287991	103.88	0.000193669	9.81748e-06	0.06418													6.6062	0.000279796	205.019	0.000177463	9.81748e-06	0.0432
								12.479	0.000383218	89.633	0.000277937			6.80951	0.000258656	30.3185	0.000290263			15.1421	0.000287906	103.942	0.000193454	9.63829e-06	0.06421													6.61429	0.000279736	205.267	0.000177262	9.63829e-06	0.04311
								12.5053	0.000383167	89.6929	0.000277833			6.81864	0.000258596	30.3309	0.000290136			15.1692	0.00028782	104.005	0.000193238	9.46237e-06	0.06423													6.6224	0.000279676	205.515	0.000177061	9.46237e-06	0.04302
								12.5317	0.000383116	89.7529	0.000277728			6.82778	0.000258536	30.3433	0.000290008			15.1963	0.000287735	104.067	0.000193022	9.28966e-06	0.06426													6.63051	0.000279617	205.763	0.00017686	9.28966e-06	0.04293
								12.5581	0.000383064	89.8129	0.000277624			6.83694	0.000258476	30.3557	0.000289881			15.2235	0.00028765	104.13	0.000192806	9.12011e-06	0.06428													6.63864	0.000279557	206.012	0.000176658	9.12011e-06	0.04284
								12.5846	0.000383013	89.8729	0.000277519			6.8461	0.000258416	30.3682	0.000289754			15.2507	0.000287565	104.193	0.00019259	8.95365e-06	0.06431													6.64677	0.000279498	206.261	0.000176457	8.95365e-06	0.04275
								12.6111	0.000382962	89.933	0.000277415			6.85528	0.000258356	30.3806	0.000289627			15.278	0.00028748	104.255	0.000192375	8.79023e-06	0.06433													6.65491	0.000279438	206.51	0.000176256	8.79023e-06	0.04267
								12.6377	0.000382911	89.9931	0.00027731			6.86448	0.000258296	30.3931	0.000289499			15.3053	0.000287395	104.318	0.000192159	8.62979e-06	0.06435													6.66307	0.000279379	206.76	0.000176055	8.62979e-06	0.04258
								12.6644	0.000382859	90.0533	0.000277206			6.87368	0.000258236	30.4055	0.000289372			15.3326	0.00028731	104.381	0.000191943	8.47227e-06	0.06438													6.67123	0.000279319	207.01	0.000175854	8.47227e-06	0.04249
								12.6911	0.000382808	90.1135	0.000277101			6.8829	0.000258176	30.418	0.000289245			15.3601	0.000287225	104.444	0.000191727	8.31764e-06	0.0644													6.67941	0.000279259	207.26	0.000175653	8.31764e-06	0.0424
								12.7178	0.000382757	90.1737	0.000276997			6.89212	0.000258116	30.4304	0.000289117			15.3875	0.00028714	104.507	0.000191511	8.16582e-06	0.06442													6.68759	0.0002792	207.511	0.000175451	8.16582e-06	0.04231
								12.7446	0.000382705	90.234	0.000276892			6.90137	0.000258055	30.4429	0.00028899			15.4151	0.000287055	104.57	0.000191296	8.01678e-06	0.06445													6.69578	0.00027914	207.762	0.00017525	8.01678e-06	0.04222
								12.7715	0.000382654	90.2943	0.000276788			6.91062	0.000257995	30.4554	0.000288863			15.4426	0.00028697	104.633	0.00019108	7.87046e-06	0.06447													6.70399	0.000279081	208.013	0.000175049	7.87046e-06	0.04213
								12.7984	0.000382603	90.3547	0.000276683			6.91988	0.000257935	30.4678	0.000288735			15.4702	0.000286885	104.696	0.000190864	7.72681e-06	0.06449													6.7122	0.000279021	208.264	0.000174848	7.72681e-06	0.04204
								12.8254	0.000382552	90.4151	0.000276579			6.92916	0.000257875	30.4803	0.000288608			15.4979	0.0002868	104.759	0.000190648	7.58578e-06	0.06452													6.72042	0.000278962	208.516	0.000174647	7.58578e-06	0.04196
								12.8524	0.0003825	90.4755	0.000276475			6.93845	0.000257815	30.4928	0.000288481			15.5256	0.000286715	104.822	0.000190433	7.44732e-06	0.06454													6.72866	0.000278902	208.768	0.000174446	7.44732e-06	0.04187
								12.8795	0.000382449	90.536	0.00027637			6.94776	0.000257755	30.5053	0.000288353			15.5534	0.000286629	104.885	0.000190217	7.31139e-06	0.06456													6.7369	0.000278842	209.02	0.000174244	7.31139e-06	0.04178
								12.9067	0.000382398	90.5966	0.000276266			6.95707	0.000257695	30.5178	0.000288226			15.5812	0.000286544	104.948	0.000190001	7.17794e-06	0.06459													6.74516	0.000278783	209.273	0.000174043	7.17794e-06	0.04169
								12.9339	0.000382346	90.6571	0.000276161			6.9664	0.000257635	30.5303	0.000288099			15.6091	0.000286459	105.011	0.000189785	7.04693e-06	0.06461													6.75342	0.000278723	209.526	0.000173842	7.04693e-06	0.0416
								12.9612	0.000382295	90.7177	0.000276057			6.97574	0.000257575	30.5428	0.000287972			15.637	0.000286374	105.074	0.000189569	6.91831e-06	0.06463													6.7617	0.000278664	209.779	0.000173641	6.91831e-06	0.04151
								12.9885	0.000382244	90.7784	0.000275952			6.98509	0.000257515	30.5553	0.000287844			15.6649	0.000286289	105.137	0.000189354	6.79204e-06	0.06465													6.76998	0.000278604	210.033	0.00017344	6.79204e-06	0.04143
								13.0159	0.000382193	90.8391	0.000275848			6.99446	0.000257454	30.5678	0.000287717			15.6929	0.000286204	105.201	0.000189138	6.66807e-06	0.06467													6.77828	0.000278545	210.286	0.000173239	6.66807e-06	0.04134
								13.0433	0.000382141	90.8998	0.000275743			7.00384	0.000257394	30.5804	0.00028759			15.721	0.000286119	105.264	0.000188922	6.54636e-06	0.0647													6.78658	0.000278485	210.541	0.000173037	6.54636e-06	0.04125
								13.0708	0.00038209	90.9605	0.000275639			7.01323	0.000257334	30.5929	0.000287462			15.7491	0.000286034	105.327	0.000188706	6.42688e-06	0.06472													6.7949	0.000278425	210.795	0.000172836	6.42688e-06	0.04116
								13.0984	0.000382039	91.0214	0.000275534			7.02263	0.000257274	30.6054	0.000287335			15.7773	0.000285949	105.391	0.00018849	6.30957e-06	0.06474													6.80322	0.000278366	211.05	0.000172635	6.30957e-06	0.04107
								13.126	0.000381987	91.0822	0.00027543			7.03205	0.000257214	30.618	0.000287208			15.8055	0.000285864	105.454	0.000188275	6.19441e-06	0.06476													6.81156	0.000278306	211.305	0.000172434	6.19441e-06	0.04099
								13.1537	0.000381936	91.1431	0.000275325			7.04148	0.000257154	30.6305	0.00028708			15.8338	0.000285779	105.518	0.000188059	6.08135e-06	0.06478													6.8199	0.000278247	211.56	0.000172233	6.08135e-06	0.0409
								13.1814	0.000381885	91.204	0.000275221			7.05092	0.000257094	30.6431	0.000286953			15.8621	0.000285694	105.581	0.000187843	5.97035e-06	0.06481													6.82826	0.000278187	211.816	0.000172032	5.97035e-06	0.04081
								13.2092	0.000381833	91.265	0.000275116			7.06037	0.000257034	30.6556	0.000286826			15.8904	0.000285609	105.645	0.000187627	5.86138e-06	0.06483													6.83662	0.000278128	212.072	0.00017183	5.86138e-06	0.04072
								13.237	0.000381782	91.326	0.000275012			7.06984	0.000256974	30.6682	0.000286698			15.9189	0.000285524	105.708	0.000187411	5.7544e-06	0.06485													6.845	0.000278068	212.328	0.000171629	5.7544e-06	0.04064
								13.265	0.000381731	91.3871	0.000274908			7.07932	0.000256914	30.6807	0.000286571			15.9473	0.000285438	105.772	0.000187196	5.64937e-06	0.06487													6.85339	0.000278008	212.585	0.000171428	5.64937e-06	0.04055
								13.2929	0.00038168	91.4481	0.000274803			7.08881	0.000256853	30.6933	0.000286444			15.9758	0.000285353	105.836	0.00018698	5.54626e-06	0.06489													6.86178	0.000277949	212.842	0.000171227	5.54626e-06	0.04046
								13.3209	0.000381628	91.5093	0.000274699			7.09831	0.000256793	30.7059	0.000286317			16.0044	0.000285268	105.899	0.000186764	5.44503e-06	0.06491													6.87019	0.000277889	213.099	0.000171026	5.44503e-06	0.04038
								13.349	0.000381577	91.5705	0.000274594			7.10783	0.000256733	30.7185	0.000286189			16.033	0.000285183	105.963	0.000186548	5.34564e-06	0.06493													6.87861	0.00027783	213.357	0.000170824	5.34564e-06	0.04029
								13.3772	0.000381526	91.6317	0.00027449			7.11736	0.000256673	30.731	0.000286062			16.0617	0.000285098	106.027	0.000186332	5.24807e-06	0.06495													6.88704	0.00027777	213.615	0.000170623	5.24807e-06	0.0402
								13.4054	0.000381474	91.6929	0.000274385			7.1269	0.000256613	30.7436	0.000285935			16.0904	0.000285013	106.091	0.000186117	5.15229e-06	0.06497													6.89547	0.000277711	213.873	0.000170422	5.15229e-06	0.04012
								13.4336	0.000381423	91.7542	0.000274281			7.13646	0.000256553	30.7562	0.000285807			16.1192	0.000284928	106.155	0.000185901	5.05825e-06	0.06499													6.90392	0.000277651	214.131	0.000170221	5.05825e-06	0.04003
								13.462	0.000381372	91.8156	0.000274176			7.14603	0.000256493	30.7688	0.00028568			16.148	0.000284843	106.218	0.000185685	4.96592e-06	0.06501													6.91238	0.000277591	214.39	0.00017002	4.96592e-06	0.03994
								13.4903	0.000381321	91.8769	0.000274072			7.15561	0.000256433	30.7814	0.000285553			16.1769	0.000284758	106.282	0.000185469	4.87528e-06	0.06503													6.92085	0.000277532	214.649	0.000169819	4.87528e-06	0.03986
								13.5188	0.000381269	91.9384	0.000273967			7.1652	0.000256373	30.794	0.000285425			16.2058	0.000284673	106.346	0.000185253	4.7863e-06	0.06505													6.92933	0.000277472	214.909	0.000169617	4.7863e-06	0.03977
								13.5473	0.000381218	91.9998	0.000273863			7.17481	0.000256313	30.8067	0.000285298			16.2348	0.000284588	106.41	0.000185038	4.69894e-06	0.06507													6.93782	0.000277413	215.169	0.000169416	4.69894e-06	0.03968
								13.5759	0.000381167	92.0613	0.000273758			7.18443	0.000256252	30.8193	0.000285171			16.2639	0.000284503	106.474	0.000184822	4.61318e-06	0.06509													6.94632	0.000277353	215.429	0.000169215	4.61318e-06	0.0396
								13.6045	0.000381115	92.1229	0.000273654			7.19406	0.000256192	30.8319	0.000285043			16.2929	0.000284418	106.539	0.000184606	4.52898e-06	0.06511													6.95483	0.000277294	215.689	0.000169014	4.52898e-06	0.03951
								13.6332	0.000381064	92.1845	0.00027355			7.20371	0.000256132	30.8445	0.000284916			16.3221	0.000284332	106.603	0.00018439	4.44631e-06	0.06513													6.96335	0.000277234	215.95	0.000168813	4.44631e-06	0.03943
								13.6619	0.000381013	92.2461	0.000273445			7.21337	0.000256072	30.8572	0.000284789			16.3513	0.000284247	106.667	0.000184174	4.36516e-06	0.06515													6.97189	0.000277175	216.211	0.000168612	4.36516e-06	0.03934
								13.6907	0.000380962	92.3077	0.000273341			7.22304	0.000256012	30.8698	0.000284662			16.3805	0.000284162	106.731	0.000183959	4.28549e-06	0.06517													6.98043	0.000277115	216.472	0.00016841	4.28549e-06	0.03925
								13.7196	0.00038091	92.3695	0.000273236			7.23273	0.000255952	30.8825	0.000284534			16.4098	0.000284077	106.795	0.000183743	4.20727e-06	0.06519													6.98898	0.000277055	216.734	0.000168209	4.20727e-06	0.03917
								13.7485	0.000380859	92.4312	0.000273132			7.24242	0.000255892	30.8951	0.000284407			16.4391	0.000283992	106.86	0.000183527	4.13048e-06	0.06521													6.99754	0.000276996	216.996	0.000168008	4.13048e-06	0.03908
								13.7775	0.000380808	92.493	0.000273027			7.25213	0.000255832	30.9078	0.00028428			16.4685	0.000283907	106.924	0.000183311	4.05509e-06	0.06523													7.00612	0.000276936	217.258	0.000167807	4.05509e-06	0.039
								13.8065	0.000380756	92.5548	0.000272923			7.26186	0.000255772	30.9204	0.000284152			16.498	0.000283822	106.988	0.000183095	3.98107e-06	0.06525													7.0147	0.000276877	217.521	0.000167606	3.98107e-06	0.03891
								13.8356	0.000380705	92.6167	0.000272818			7.27159	0.000255712	30.9331	0.000284025			16.5275	0.000283737	107.053	0.00018288	3.90841e-06	0.06527													7.0233	0.000276817	217.783	0.000167405	3.90841e-06	0.03883
								13.8648	0.000380654	92.6786	0.000272714			7.28134	0.000255651	30.9458	0.000283898			16.557	0.000283652	107.117	0.000182664	3.83707e-06	0.06529													7.0319	0.000276758	218.047	0.000167203	3.83707e-06	0.03874
								13.894	0.000380603	92.7406	0.000272609			7.29111	0.000255591	30.9585	0.00028377			16.5866	0.000283567	107.182	0.000182448	3.76704e-06	0.06531													7.04052	0.000276698	218.31	0.000167002	3.76704e-06	0.03866
								13.9233	0.000380551	92.8026	0.000272505			7.30088	0.000255531	30.9711	0.000283643			16.6163	0.000283482	107.246	0.000182232	3.69828e-06	0.06532													7.04914	0.000276638	218.574	0.000166801	3.69828e-06	0.03857
								13.9527	0.0003805	92.8646	0.0002724			7.31067	0.000255471	30.9838	0.000283516			16.646	0.000283397	107.311	0.000182016	3.63078e-06	0.06534													7.05778	0.000276579	218.838	0.0001666	3.63078e-06	0.03849
								13.9821	0.000380449	92.9267	0.000272296			7.32047	0.000255411	30.9965	0.000283388			16.6758	0.000283312	107.375	0.000181801	3.56451e-06	0.06536													7.06643	0.000276519	219.103	0.000166399	3.56451e-06	0.0384
								14.0116	0.000380397	92.9888	0.000272191			7.33029	0.000255351	31.0092	0.000283261			16.7056	0.000283227	107.44	0.000181585	3.49945e-06	0.06538													7.07508	0.00027646	219.368	0.000166198	3.49945e-06	0.03832
								14.0411	0.000380346	93.051	0.000272087			7.34012	0.000255291	31.0219	0.000283134			16.7355	0.000283141	107.505	0.000181369	3.43558e-06	0.0654													7.08375	0.0002764	219.633	0.000165996	3.43558e-06	0.03823
								14.0707	0.000380295	93.1132	0.000271983			7.34996	0.000255231	31.0346	0.000283007			16.7654	0.000283056	107.569	0.000181153	3.37287e-06	0.06542													7.09243	0.000276341	219.898	0.000165795	3.37287e-06	0.03815
								14.1004	0.000380244	93.1754	0.000271878			7.35981	0.000255171	31.0474	0.000282879			16.7954	0.000282971	107.634	0.000180937	3.31131e-06	0.06543													7.10112	0.000276281	220.164	0.000165594	3.31131e-06	0.03807
								14.1301	0.000380192	93.2377	0.000271774			7.36968	0.000255111	31.0601	0.000282752			16.8254	0.000282886	107.699	0.000180722	3.25087e-06	0.06545													7.10982	0.000276221	220.43	0.000165393	3.25087e-06	0.03798
								14.1599	0.000380141	93.3	0.000271669			7.37956	0.00025505	31.0728	0.000282625			16.8555	0.000282801	107.764	0.000180506	3.19154e-06	0.06547													7.11853	0.000276162	220.697	0.000165192	3.19154e-06	0.0379
								14.1898	0.00038009	93.3624	0.000271565			7.38946	0.00025499	31.0855	0.000282497			16.8857	0.000282716	107.828	0.00018029	3.13329e-06	0.06549													7.12726	0.000276102	220.963	0.000164991	3.13329e-06	0.03781
								14.2197	0.000380038	93.4248	0.00027146			7.39937	0.00025493	31.0983	0.00028237			16.9159	0.000282631	107.893	0.000180074	3.0761e-06	0.0655													7.13599	0.000276043	221.23	0.000164789	3.0761e-06	0.03773
								14.2497	0.000379987	93.4873	0.000271356			7.40929	0.00025487	31.111	0.000282243			16.9461	0.000282546	107.958	0.000179858	3.01995e-06	0.06552													7.14473	0.000275983	221.498	0.000164588	3.01995e-06	0.03765
								14.2797	0.000379936	93.5498	0.000271251			7.41922	0.00025481	31.1238	0.000282115			16.9764	0.000282461	108.023	0.000179643	2.96483e-06	0.06554													7.15349	0.000275924	221.766	0.000164387	2.96483e-06	0.03756
								14.3098	0.000379885	93.6123	0.000271147			7.42917	0.00025475	31.1365	0.000281988			17.0068	0.000282376	108.088	0.000179427	2.91072e-06	0.06556													7.16225	0.000275864	222.034	0.000164186	2.91072e-06	0.03748
								14.34	0.000379833	93.6749	0.000271042			7.43913	0.00025469	31.1492	0.000281861			17.0372	0.000282291	108.153	0.000179211	2.85759e-06	0.06557													7.17103	0.000275804	222.302	0.000163985	2.85759e-06	0.03739
								14.3702	0.000379782	93.7375	0.000270938			7.44911	0.00025463	31.162	0.000281734			17.0677	0.000282206	108.218	0.000178995	2.80543e-06	0.06559													7.17981	0.000275745	222.571	0.000163784	2.80543e-06	0.03731
								14.4005	0.000379731	93.8002	0.000270833			7.45909	0.00025457	31.1748	0.000281606			17.0982	0.000282121	108.284	0.000178779	2.75423e-06	0.06561													7.18861	0.000275685	222.84	0.000163582	2.75423e-06	0.03723
								14.4309	0.000379679	93.8629	0.000270729			7.46909	0.00025451	31.1876	0.000281479			17.1287	0.000282036	108.349	0.000178564	2.70396e-06	0.06562													7.19742	0.000275626	223.109	0.000163381	2.70396e-06	0.03715
								14.4613	0.000379628	93.9256	0.000270624			7.47911	0.000254449	31.2003	0.000281352			17.1594	0.00028195	108.414	0.000178348	2.65461e-06	0.06564													7.20624	0.000275566	223.379	0.00016318	2.65461e-06	0.03706
								14.4918	0.000379577	93.9884	0.00027052			7.48914	0.000254389	31.2131	0.000281224			17.1901	0.000281865	108.479	0.000178132	2.60615e-06	0.06566													7.21506	0.000275507	223.649	0.000162979	2.60615e-06	0.03698
								14.5223	0.000379526	94.0513	0.000270416			7.49918	0.000254329	31.2259	0.000281097			17.2208	0.00028178	108.545	0.000177916	2.55859e-06	0.06567													7.2239	0.000275447	223.919	0.000162778	2.55859e-06	0.0369
								14.5529	0.000379474	94.1141	0.000270311			7.50923	0.000254269	31.2387	0.00028097			17.2516	0.000281695	108.61	0.0001777	2.51189e-06	0.06569													7.23276	0.000275387	224.19	0.000162577	2.51189e-06	0.03681
								14.5836	0.000379423	94.1771	0.000270207			7.5193	0.000254209	31.2515	0.000280842			17.2825	0.00028161	108.675	0.000177485	2.46604e-06	0.0657													7.24162	0.000275328	224.461	0.000162375	2.46604e-06	0.03673
								14.6144	0.000379372	94.24	0.000270102			7.52938	0.000254149	31.2643	0.000280715			17.3133	0.000281525	108.741	0.000177269	2.42103e-06	0.06572													7.25049	0.000275268	224.732	0.000162174	2.42103e-06	0.03665
								14.6452	0.00037932	94.303	0.000269998			7.53948	0.000254089	31.2771	0.000280588			17.3443	0.00028144	108.806	0.000177053	2.37684e-06	0.06574													7.25937	0.000275209	225.004	0.000161973	2.37684e-06	0.03657
								14.6761	0.000379269	94.3661	0.000269893			7.54959	0.000254029	31.2899	0.00028046			17.3753	0.000281355	108.872	0.000176837	2.33346e-06	0.06575													7.26827	0.000275149	225.275	0.000161772	2.33346e-06	0.03648
								14.707	0.000379218	94.4291	0.000269789			7.55971	0.000253969	31.3027	0.000280333			17.4064	0.00028127	108.937	0.000176621	2.29087e-06	0.06577													7.27717	0.00027509	225.548	0.000161571	2.29087e-06	0.0364
								14.738	0.000379167	94.4923	0.000269684			7.56985	0.000253909	31.3156	0.000280206			17.4375	0.000281185	109.003	0.000176406	2.24905e-06	0.06578													7.28609	0.00027503	225.82	0.00016137	2.24905e-06	0.03632
								14.7691	0.000379115	94.5554	0.00026958			7.58	0.000253848	31.3284	0.000280079			17.4687	0.0002811	109.068	0.00017619	2.208e-06	0.0658													7.29502	0.00027497	226.093	0.000161168	2.208e-06	0.03624
								14.8002	0.000379064	94.6187	0.000269475			7.59016	0.000253788	31.3412	0.000279951			17.4999	0.000281015	109.134	0.000175974	2.1677e-06	0.06581													7.30395	0.000274911	226.367	0.000160967	2.1677e-06	0.03616
								14.8314	0.000379013	94.6819	0.000269371			7.60034	0.000253728	31.3541	0.000279824			17.5312	0.00028093	109.2	0.000175758	2.12814e-06	0.06583													7.3129	0.000274851	226.64	0.000160766	2.12814e-06	0.03608
								14.8627	0.000378961	94.7452	0.000269266			7.61053	0.000253668	31.3669	0.000279697			17.5626	0.000280845	109.265	0.000175543	2.0893e-06	0.06584													7.32186	0.000274792	226.914	0.000160565	2.0893e-06	0.03599
								14.894	0.00037891	94.8085	0.000269162			7.62073	0.000253608	31.3798	0.000279569			17.594	0.000280759	109.331	0.000175327	2.05116e-06	0.06586													7.33083	0.000274732	227.188	0.000160364	2.05116e-06	0.03591
								14.9254	0.000378859	94.8719	0.000269058			7.63095	0.000253548	31.3926	0.000279442			17.6255	0.000280674	109.397	0.000175111	2.01372e-06	0.06587													7.33982	0.000274673	227.463	0.000160163	2.01372e-06	0.03583
								14.9569	0.000378808	94.9353	0.000268953			7.64118	0.000253488	31.4055	0.000279315			17.657	0.000280589	109.463	0.000174895	1.97697e-06	0.06589													7.34881	0.000274613	227.738	0.000159961	1.97697e-06	0.03575
								14.9884	0.000378756	94.9988	0.000268849			7.65143	0.000253428	31.4183	0.000279187			17.6886	0.000280504	109.529	0.000174679	1.94089e-06	0.0659													7.35781	0.000274554	228.013	0.00015976	1.94089e-06	0.03567
								15.02	0.000378705	95.0623	0.000268744			7.66169	0.000253368	31.4312	0.00027906			17.7202	0.000280419	109.595	0.000174464	1.90546e-06	0.06592													7.36683	0.000274494	228.289	0.000159559	1.90546e-06	0.03559
								15.0517	0.000378654	95.1259	0.00026864			7.67196	0.000253308	31.4441	0.000278933			17.7519	0.000280334	109.661	0.000174248	1.87068e-06	0.06593													7.37585	0.000274434	228.565	0.000159358	1.87068e-06	0.03551
								15.0834	0.000378602	95.1894	0.000268535			7.68224	0.000253247	31.457	0.000278805			17.7836	0.000280249	109.727	0.000174032	1.83654e-06	0.06595													7.38489	0.000274375	228.841	0.000159157	1.83654e-06	0.03543
								15.1152	0.000378551	95.2531	0.000268431			7.69255	0.000253187	31.4699	0.000278678			17.8154	0.000280164	109.793	0.000173816	1.80302e-06	0.06596													7.39394	0.000274315	229.118	0.000158956	1.80302e-06	0.03535
								15.1471	0.0003785	95.3168	0.000268326			7.70286	0.000253127	31.4827	0.000278551			17.8473	0.000280079	109.859	0.0001736	1.77011e-06	0.06597													7.403	0.000274256	229.395	0.000158754	1.77011e-06	0.03527
								15.179	0.000378449	95.3805	0.000268222			7.71319	0.000253067	31.4957	0.000278424			17.8792	0.000279994	109.925	0.000173385	1.7378e-06	0.06599													7.41207	0.000274196	229.672	0.000158553	1.7378e-06	0.03519
								15.211	0.000378397	95.4442	0.000268117			7.72353	0.000253007	31.5085	0.000278296			17.9112	0.000279909	109.991	0.000173169	1.70608e-06	0.066													7.42115	0.000274137	229.949	0.000158352	1.70608e-06	0.03511
								15.2431	0.000378346	95.508	0.000268013			7.73388	0.000252947	31.5215	0.000278169			17.9432	0.000279824	110.057	0.000172953	1.67494e-06	0.06602													7.43024	0.000274077	230.227	0.000158151	1.67494e-06	0.03503
								15.2752	0.000378295	95.5719	0.000267908			7.74425	0.000252887	31.5344	0.000278042			17.9753	0.000279739	110.124	0.000172737	1.64437e-06	0.06603													7.43935	0.000274017	230.506	0.00015795	1.64437e-06	0.03495
								15.3074	0.000378243	95.6358	0.000267804			7.75464	0.000252827	31.5473	0.000277914			18.0074	0.000279654	110.19	0.000172521	1.61436e-06	0.06604													7.44846	0.000273958	230.784	0.000157748	1.61436e-06	0.03487
								15.3397	0.000378192	95.6997	0.000267699			7.76504	0.000252767	31.5602	0.000277787			18.0396	0.000279568	110.256	0.000172306	1.58489e-06	0.06606													7.45759	0.000273898	231.063	0.000157547	1.58489e-06	0.03479
								15.372	0.000378141	95.7637	0.000267595			7.77545	0.000252707	31.5731	0.00027766			18.0719	0.000279483	110.323	0.00017209	1.55597e-06	0.06607													7.46673	0.000273839	231.342	0.000157346	1.55597e-06	0.03471
								15.4045	0.00037809	95.8277	0.000267491			7.78587	0.000252646	31.5861	0.000277532			18.1042	0.000279398	110.389	0.000171874	1.52757e-06	0.06608													7.47587	0.000273779	231.622	0.000157145	1.52757e-06	0.03463
								15.4369	0.000378038	95.8918	0.000267386			7.79631	0.000252586	31.599	0.000277405			18.1366	0.000279313	110.455	0.000171658	1.49968e-06	0.0661													7.48503	0.00027372	231.902	0.000156944	1.49968e-06	0.03455
								15.4695	0.000377987	95.9559	0.000267282			7.80676	0.000252526	31.612	0.000277278			18.169	0.000279228	110.522	0.000171442	1.47231e-06	0.06611													7.4942	0.00027366	232.182	0.000156743	1.47231e-06	0.03447
								15.5021	0.000377936	96.02	0.000267177			7.81723	0.000252466	31.6249	0.00027715			18.2015	0.000279143	110.588	0.000171227	1.44544e-06	0.06612													7.50339	0.0002736	232.463	0.000156541	1.44544e-06	0.03439
								15.5348	0.000377884	96.0842	0.000267073			7.82771	0.000252406	31.6379	0.000277023			18.2341	0.000279058	110.655	0.000171011	1.41906e-06	0.06614													7.51258	0.000273541	232.744	0.00015634	1.41906e-06	0.03431
								15.5675	0.000377833	96.1484	0.000266968			7.83821	0.000252346	31.6508	0.000276896			18.2667	0.000278973	110.722	0.000170795	1.39316e-06	0.06615													7.52178	0.000273481	233.025	0.000156139	1.39316e-06	0.03423
								15.6004	0.000377782	96.2127	0.000266864			7.84872	0.000252286	31.6638	0.000276769			18.2993	0.000278888	110.788	0.000170579	1.36773e-06	0.06616													7.531	0.000273422	233.307	0.000155938	1.36773e-06	0.03415
								15.6332	0.000377731	96.277	0.000266759			7.85924	0.000252226	31.6768	0.000276641			18.3321	0.000278803	110.855	0.000170363	1.34276e-06	0.06617													7.54023	0.000273362	233.589	0.000155737	1.34276e-06	0.03407
								15.6662	0.000377679	96.3414	0.000266655			7.86978	0.000252166	31.6898	0.000276514			18.3648	0.000278718	110.922	0.000170148	1.31826e-06	0.06619													7.54947	0.000273303	233.871	0.000155536	1.31826e-06	0.034
								15.6992	0.000377628	96.4058	0.00026655			7.88033	0.000252106	31.7027	0.000276387			18.3977	0.000278633	110.988	0.000169932	1.2942e-06	0.0662													7.55872	0.000273243	234.154	0.000155334	1.2942e-06	0.03392
								15.7323	0.000377577	96.4703	0.000266446			7.8909	0.000252045	31.7157	0.000276259			18.4306	0.000278548	111.055	0.000169716	1.27057e-06	0.06621													7.56798	0.000273183	234.437	0.000155133	1.27057e-06	0.03384
								15.7655	0.000377525	96.5348	0.000266341			7.90148	0.000251985	31.7287	0.000276132			18.4635	0.000278463	111.122	0.0001695	1.24738e-06	0.06622													7.57725	0.000273124	234.72	0.000154932	1.24738e-06	0.03376
								15.7987	0.000377474	96.5993	0.000266237			7.91207	0.000251925	31.7417	0.000276005			18.4966	0.000278377	111.189	0.000169284	1.22462e-06	0.06623													7.58653	0.000273064	235.004	0.000154731	1.22462e-06	0.03368
								15.8321	0.000377423	96.6639	0.000266133			7.92268	0.000251865	31.7547	0.000275877			18.5296	0.000278292	111.256	0.000169069	1.20226e-06	0.06625													7.59583	0.000273005	235.288	0.00015453	1.20226e-06	0.0336
								15.8654	0.000377372	96.7285	0.000266028			7.9333	0.000251805	31.7677	0.00027575			18.5628	0.000278207	111.323	0.000168853	1.18032e-06	0.06626													7.60514	0.000272945	235.572	0.000154329	1.18032e-06	0.03353
								15.8989	0.00037732	96.7931	0.000265924			7.94394	0.000251745	31.7808	0.000275623			18.596	0.000278122	111.39	0.000168637	1.15878e-06	0.06627													7.61445	0.000272886	235.857	0.000154127	1.15878e-06	0.03345
								15.9324	0.000377269	96.8578	0.000265819			7.95459	0.000251685	31.7938	0.000275495			18.6292	0.000278037	111.457	0.000168421	1.13763e-06	0.06628													7.62378	0.000272826	236.142	0.000153926	1.13763e-06	0.03337
								15.966	0.000377218	96.9226	0.000265715			7.96526	0.000251625	31.8068	0.000275368			18.6625	0.000277952	111.524	0.000168205	1.11686e-06	0.06629													7.63312	0.000272766	236.428	0.000153725	1.11686e-06	0.03329
								15.9996	0.000377166	96.9874	0.00026561			7.97594	0.000251565	31.8198	0.000275241			18.6959	0.000277867	111.591	0.00016799	1.09648e-06	0.0663													7.64248	0.000272707	236.713	0.000153524	1.09648e-06	0.03322
								16.0334	0.000377115	97.0522	0.000265506			7.98663	0.000251505	31.8329	0.000275114			18.7293	0.000277782	111.658	0.000167774	1.07647e-06	0.06632													7.65184	0.000272647	237	0.000153323	1.07647e-06	0.03314
								16.0672	0.000377064	97.1171	0.000265401			7.99734	0.000251444	31.8459	0.000274986			18.7628	0.000277697	111.725	0.000167558	1.05682e-06	0.06633													7.66122	0.000272588	237.286	0.000153122	1.05682e-06	0.03306
								16.1011	0.000377013	97.182	0.000265297			8.00806	0.000251384	31.859	0.000274859			18.7964	0.000277612	111.793	0.000167342	1.03753e-06	0.06634													7.6706	0.000272528	237.573	0.00015292	1.03753e-06	0.03299
								16.135	0.000376961	97.247	0.000265192			8.0188	0.000251324	31.872	0.000274732			18.83	0.000277527	111.86	0.000167126	1.01859e-06	0.06635													7.68	0.000272469	237.86	0.000152719	1.01859e-06	0.03291
																								1e-06	0.06636																	1e-06	0.03283
