# Supplementary material for: Critical slowing down near a magnetic quantum phase transition with fermionic breakdown
Source: Nat Phys. 2023 Jul 31;19(11):1605–10. doi: 10.1038/s41567-023-02156-7 (PMC10635820; doi:10.1038/s41567-023-02156-7)
Supplement: Supplementary file 8 — Source data for Fig. 3. [file 41567_2023_2156_MOESM8_ESM.xlsx]

## Sheet: Sheet1
p-pf	0.5T_K (epsilon_1) - Fig-3a	0.5T_K (epsilon_2) - Fig-3a	p-pf	0.5T_K (z1p) - Fig-3d	0.5T_K (z2p) - Fig-3d	0.5T_K (z1p x z2p) - Fig-3d		p-pf	0.1T_K (epsilon_1) - Fig-3b	0.1T_K (epsilon_2) - Fig-3b	p-pf	0.1T_K (z1p) - Fig-3e	0.1T_K (z2p) - Fig-3e	0.1T_K (z1p x z2p) - Fig-3e		p-pf	0.02T_K (epsilon_1) - Fig-3c	0.02T_K (epsilon_2) - Fig-3c	p-pf	0.02T_K (z1p) - Fig-3f	0.02T_K (z2p) - Fig-3f	0.02T_K (z1p x z2p) - Fig-3f		Norm. temperature	THz abs. (FL regime) - Fig-3g	Norm. temperature	THz abs. (QCP, x = 0) - Fig-3g	Norm. temperature	THz abs. (QCP, x = 0.06) - Fig-3g		Norm. temperature	THz abs. (FL regime) - Fig-3h	Norm. temperature	THz abs. (QCP, x = 0.1) - Fig-3h
-1	-100.06	0.15565	-1	0.9994	0.00339	0.00339		-1	-100.013	0.0324	-1	0.99987	0.000706412	0.000706323		-1	-100.003	0.00653	-1	0.99997	0.000142442	0.000142439		100	0.000613038	100	0.000613038	100	0.000613038		100	0.000220517	100	0.000220517
-0.9996	-100.021	0.15567	-0.9996	0.9994	0.00339	0.00339		-0.9996	-99.9726	0.03241	-0.9996	0.99987	0.000706513	0.000706424		-0.9996	-99.9625	0.00653	-0.9996	0.99997	0.000142463	0.000142459		98.1748	0.000624434	98.1748	0.000624434	98.1748	0.000624434		98.1748	0.00022464	98.1748	0.00022464
-0.9992	-99.9805	0.1557	-0.9992	0.9994	0.00339	0.00339		-0.9992	-99.9326	0.03241	-0.9992	0.99987	0.000706614	0.000706525		-0.9992	-99.9225	0.00654	-0.9992	0.99997	0.000142483	0.00014248		96.3829	0.000636041	96.3829	0.000636041	96.3829	0.000636041		96.3829	0.000228842	96.3829	0.000228842
-0.9988	-99.9406	0.15572	-0.9988	0.9994	0.00339	0.00339		-0.9988	-99.8926	0.03242	-0.9988	0.99987	0.000706715	0.000706626		-0.9988	-99.8825	0.00654	-0.9988	0.99997	0.000142504	0.0001425		94.6237	0.000647864	94.6237	0.000647864	94.6237	0.000647864		94.6237	0.000233123	94.6237	0.000233123
-0.9984	-99.9006	0.15575	-0.9984	0.9994	0.00339	0.00339		-0.9984	-99.8526	0.03242	-0.9984	0.99987	0.000706816	0.000706727		-0.9984	-99.8426	0.00654	-0.9984	0.99997	0.000142524	0.00014252		92.8966	0.000659907	92.8966	0.000659907	92.8966	0.000659907		92.8966	0.000237485	92.8966	0.000237485
-0.998	-99.8606	0.15577	-0.998	0.9994	0.00339	0.00339		-0.998	-99.8126	0.03243	-0.998	0.99987	0.000706917	0.000706828		-0.998	-99.8025	0.00654	-0.998	0.99997	0.000142544	0.000142541		91.2011	0.000672174	91.2011	0.000672174	91.2011	0.000672174		91.2011	0.000241929	91.2011	0.000241929
-0.9976	-99.8206	0.1558	-0.9976	0.9994	0.00339	0.00339		-0.9976	-99.7726	0.03243	-0.9976	0.99987	0.000707019	0.000706929		-0.9976	-99.7626	0.00654	-0.9976	0.99997	0.000142565	0.000142561		89.5365	0.000684669	89.5365	0.000684669	89.5365	0.000684669		89.5365	0.000246457	89.5365	0.000246457
-0.9972	-99.7807	0.15582	-0.9972	0.99939	0.0034	0.00339		-0.9972	-99.7326	0.03244	-0.9972	0.99987	0.00070712	0.00070703		-0.9972	-99.7225	0.00654	-0.9972	0.99997	0.000142585	0.000142582		87.9022	0.000697396	87.9022	0.000697396	87.9022	0.000697396		87.9022	0.000251071	87.9022	0.000251071
-0.9968	-99.7407	0.15584	-0.9968	0.99939	0.0034	0.00339		-0.9968	-99.6926	0.03244	-0.9968	0.99987	0.000707222	0.000707132		-0.9968	-99.6826	0.00654	-0.9968	0.99997	0.000142606	0.000142602		86.2978	0.000710361	86.2978	0.000710361	86.2978	0.000710361		86.2978	0.000255772	86.2978	0.000255772
-0.9964	-99.7007	0.15587	-0.9964	0.99939	0.0034	0.00339		-0.9964	-99.6526	0.03245	-0.9964	0.99987	0.000707323	0.000707234		-0.9964	-99.6425	0.00654	-0.9964	0.99997	0.000142626	0.000142623		84.7227	0.000723566	84.7227	0.000723566	84.7227	0.000723566		84.7227	0.000260563	84.7227	0.000260563
-0.996	-99.6607	0.15589	-0.996	0.99939	0.0034	0.00339		-0.996	-99.6127	0.03245	-0.996	0.99987	0.000707425	0.000707335		-0.996	-99.6025	0.00654	-0.996	0.99997	0.000142647	0.000142643		83.1764	0.000737017	83.1764	0.000737017	83.1764	0.000737017		83.1764	0.000265444	83.1764	0.000265444
-0.9956	-99.6208	0.15592	-0.9956	0.99939	0.0034	0.0034		-0.9956	-99.5727	0.03246	-0.9956	0.99987	0.000707527	0.000707437		-0.9956	-99.5626	0.00654	-0.9956	0.99997	0.000142667	0.000142664		81.6582	0.000750718	81.6582	0.000750718	81.6582	0.000750718		81.6582	0.000270417	81.6582	0.000270417
-0.9952	-99.5808	0.15594	-0.9952	0.99939	0.0034	0.0034		-0.9952	-99.5327	0.03246	-0.9952	0.99987	0.000707629	0.000707539		-0.9952	-99.5225	0.00655	-0.9952	0.99997	0.000142688	0.000142684		80.1678	0.000764675	80.1678	0.000764675	80.1678	0.000764675		80.1678	0.000275486	80.1678	0.000275486
-0.9948	-99.5408	0.15597	-0.9948	0.99939	0.0034	0.0034		-0.9948	-99.4927	0.03247	-0.9948	0.99987	0.000707731	0.000707641		-0.9948	-99.4826	0.00655	-0.9948	0.99997	0.000142709	0.000142705		78.7046	0.00077889	78.7046	0.00077889	78.7046	0.00077889		78.7046	0.00028065	78.7046	0.00028065
-0.9944	-99.5008	0.15599	-0.9944	0.99939	0.0034	0.0034		-0.9944	-99.4527	0.03247	-0.9944	0.99987	0.000707833	0.000707743		-0.9944	-99.4426	0.00655	-0.9944	0.99997	0.000142729	0.000142726		77.2681	0.000793371	77.2681	0.000793371	77.2681	0.000793371		77.2681	0.000285912	77.2681	0.000285912
-0.994	-99.4608	0.15602	-0.994	0.99939	0.0034	0.0034		-0.994	-99.4127	0.03248	-0.994	0.99987	0.000707936	0.000707846		-0.994	-99.4026	0.00655	-0.994	0.99997	0.00014275	0.000142746		75.8578	0.000808121	75.8578	0.000808121	75.8578	0.000808121		75.8578	0.000291275	75.8578	0.000291275
-0.9936	-99.4209	0.15604	-0.9936	0.99939	0.0034	0.0034		-0.9936	-99.3727	0.03248	-0.9936	0.99987	0.000708038	0.000707948		-0.9936	-99.3626	0.00655	-0.9936	0.99997	0.000142771	0.000142767		74.4732	0.000823146	74.4732	0.000823146	74.4732	0.000823146		74.4732	0.000296739	74.4732	0.000296739
-0.9932	-99.3809	0.15606	-0.9932	0.99939	0.0034	0.0034		-0.9932	-99.3327	0.03249	-0.9932	0.99987	0.000708141	0.000708051		-0.9932	-99.3226	0.00655	-0.9932	0.99997	0.000142792	0.000142788		73.1139	0.00083845	73.1139	0.00083845	73.1139	0.00083845		73.1139	0.000302308	73.1139	0.000302308
-0.9928	-99.3409	0.15609	-0.9928	0.99939	0.0034	0.0034		-0.9928	-99.2927	0.03249	-0.9928	0.99987	0.000708244	0.000708153		-0.9928	-99.2826	0.00655	-0.9928	0.99997	0.000142812	0.000142809		71.7794	0.000854039	71.7794	0.000854039	71.7794	0.000854039		71.7794	0.000307983	71.7794	0.000307983
-0.9924	-99.301	0.15611	-0.9924	0.99939	0.0034	0.0034		-0.9924	-99.2527	0.0325	-0.9924	0.99987	0.000708347	0.000708256		-0.9924	-99.2426	0.00655	-0.9924	0.99997	0.000142833	0.000142829		70.4693	0.000869919	70.4693	0.000869919	70.4693	0.000869919		70.4693	0.000313765	70.4693	0.000313765
-0.992	-99.261	0.15614	-0.992	0.99939	0.0034	0.0034		-0.992	-99.2127	0.0325	-0.992	0.99987	0.00070845	0.000708359		-0.992	-99.2026	0.00655	-0.992	0.99997	0.000142854	0.00014285		69.1831	0.000886094	69.1831	0.000886094	69.1831	0.000886094		69.1831	0.000319659	69.1831	0.000319659
-0.9916	-99.221	0.15616	-0.9916	0.99939	0.0034	0.0034		-0.9916	-99.1727	0.03251	-0.9916	0.99987	0.000708553	0.000708462		-0.9916	-99.1626	0.00655	-0.9916	0.99997	0.000142875	0.000142871		67.9204	0.000902571	67.9204	0.000902571	67.9204	0.000902571		67.9204	0.000325664	67.9204	0.000325664
-0.9912	-99.181	0.15619	-0.9912	0.99939	0.0034	0.0034		-0.9912	-99.1327	0.03251	-0.9912	0.99987	0.000708656	0.000708566		-0.9912	-99.1226	0.00656	-0.9912	0.99997	0.000142896	0.000142892		66.6807	0.000919355	66.6807	0.000919355	66.6807	0.000919355		66.6807	0.000331785	66.6807	0.000331785
-0.9908	-99.1411	0.15621	-0.9908	0.99939	0.0034	0.0034		-0.9908	-99.0927	0.03252	-0.9908	0.99987	0.00070876	0.000708669		-0.9908	-99.0826	0.00656	-0.9908	0.99997	0.000142916	0.000142913		65.4636	0.000936451	65.4636	0.000936451	65.4636	0.000936451		65.4636	0.000338023	65.4636	0.000338023
-0.9904	-99.1011	0.15624	-0.9904	0.99939	0.0034	0.0034		-0.9904	-99.0527	0.03253	-0.9904	0.99987	0.000708863	0.000708772		-0.9904	-99.0426	0.00656	-0.9904	0.99997	0.000142937	0.000142934		64.2688	0.000953866	64.2688	0.000953866	64.2688	0.000953866		64.2688	0.00034438	64.2688	0.00034438
-0.99	-99.0611	0.15626	-0.99	0.99939	0.0034	0.0034		-0.99	-99.0127	0.03253	-0.99	0.99987	0.000708967	0.000708876		-0.99	-99.0026	0.00656	-0.99	0.99997	0.000142958	0.000142955		63.0957	0.000971606	63.0957	0.000971606	63.0957	0.000971606		63.0957	0.000350859	63.0957	0.000350859
-0.9896	-99.0211	0.15629	-0.9896	0.99939	0.0034	0.0034		-0.9896	-98.9727	0.03254	-0.9896	0.99987	0.000709071	0.00070898		-0.9896	-98.9626	0.00656	-0.9896	0.99997	0.000142979	0.000142976		61.9441	0.000989676	61.9441	0.000989676	61.9441	0.000989676		61.9441	0.000357462	61.9441	0.000357462
-0.9892	-98.9811	0.15631	-0.9892	0.99938	0.0034	0.0034		-0.9892	-98.9327	0.03254	-0.9892	0.99987	0.000709175	0.000709083		-0.9892	-98.9226	0.00656	-0.9892	0.99997	0.000143	0.000142996		60.8135	0.00101	60.8135	0.00101	60.8135	0.00101		60.8135	0.000364192	60.8135	0.000364192
-0.9888	-98.9412	0.15633	-0.9888	0.99938	0.00341	0.0034		-0.9888	-98.8927	0.03255	-0.9888	0.99987	0.000709279	0.000709187		-0.9888	-98.8826	0.00656	-0.9888	0.99997	0.000143021	0.000143017		59.7035	0.00103	59.7035	0.00103	59.7035	0.00103		59.7035	0.000371051	59.7035	0.000371051
-0.9884	-98.9012	0.15636	-0.9884	0.99938	0.00341	0.0034		-0.9884	-98.8528	0.03255	-0.9884	0.99987	0.000709383	0.000709291		-0.9884	-98.8426	0.00656	-0.9884	0.99997	0.000143042	0.000143039		58.6138	0.00105	58.6138	0.00105	58.6138	0.00105		58.6138	0.000378043	58.6138	0.000378043
-0.988	-98.8612	0.15638	-0.988	0.99938	0.00341	0.0034		-0.988	-98.8127	0.03256	-0.988	0.99987	0.000709487	0.000709396		-0.988	-98.8026	0.00656	-0.988	0.99997	0.000143063	0.00014306		57.544	0.00107	57.544	0.00107	57.544	0.00107		57.544	0.000385169	57.544	0.000385169
-0.9876	-98.8213	0.15641	-0.9876	0.99938	0.00341	0.0034		-0.9876	-98.7728	0.03256	-0.9876	0.99987	0.000709592	0.0007095		-0.9876	-98.7626	0.00657	-0.9876	0.99997	0.000143084	0.000143081		56.4937	0.00109	56.4937	0.00109	56.4937	0.00109		56.4937	0.000392432	56.4937	0.000392432
-0.9872	-98.7813	0.15643	-0.9872	0.99938	0.00341	0.00341		-0.9872	-98.7328	0.03257	-0.9872	0.99987	0.000709696	0.000709604		-0.9872	-98.7226	0.00657	-0.9872	0.99997	0.000143106	0.000143102		55.4626	0.00111	55.4626	0.00111	55.4626	0.00111		55.4626	0.000399836	55.4626	0.000399836
-0.9868	-98.7413	0.15646	-0.9868	0.99938	0.00341	0.00341		-0.9868	-98.6928	0.03257	-0.9868	0.99987	0.000709801	0.000709709		-0.9868	-98.6826	0.00657	-0.9868	0.99997	0.000143127	0.000143123		54.4503	0.00113	54.4503	0.00113	54.4503	0.00113		54.4503	0.000407382	54.4503	0.000407382
-0.9864	-98.7013	0.15648	-0.9864	0.99938	0.00341	0.00341		-0.9864	-98.6528	0.03258	-0.9864	0.99987	0.000709906	0.000709814		-0.9864	-98.6426	0.00657	-0.9864	0.99997	0.000143148	0.000143144		53.4564	0.00115	53.4564	0.00115	53.4564	0.00115		53.4564	0.000415075	53.4564	0.000415075
-0.986	-98.6613	0.15651	-0.986	0.99938	0.00341	0.00341		-0.986	-98.6128	0.03258	-0.986	0.99987	0.000710011	0.000709919		-0.986	-98.6026	0.00657	-0.986	0.99997	0.000143169	0.000143165		52.4808	0.00117	52.4808	0.00117	52.4808	0.00117		52.4808	0.000422916	52.4808	0.000422916
-0.9856	-98.6214	0.15653	-0.9856	0.99938	0.00341	0.00341		-0.9856	-98.5728	0.03259	-0.9856	0.99987	0.000710116	0.000710024		-0.9856	-98.5626	0.00657	-0.9856	0.99997	0.00014319	0.000143186		51.5229	0.00119	51.5229	0.00119	51.5229	0.00119		51.5229	0.00043091	51.5229	0.00043091
-0.9852	-98.5814	0.15656	-0.9852	0.99938	0.00341	0.00341		-0.9852	-98.5328	0.03259	-0.9852	0.99987	0.000710221	0.000710129		-0.9852	-98.5226	0.00657	-0.9852	0.99997	0.000143211	0.000143208		50.5825	0.00121	50.5825	0.00121	50.5825	0.00121		50.5825	0.000439059	50.5825	0.000439059
-0.9848	-98.5414	0.15658	-0.9848	0.99938	0.00341	0.00341		-0.9848	-98.4928	0.0326	-0.9848	0.99987	0.000710326	0.000710234		-0.9848	-98.4826	0.00657	-0.9848	0.99997	0.000143233	0.000143229		49.6592	0.00123	49.6592	0.00123	49.6592	0.00123		49.6592	0.000447366	49.6592	0.000447366
-0.9844	-98.5014	0.15661	-0.9844	0.99938	0.00341	0.00341		-0.9844	-98.4528	0.0326	-0.9844	0.99987	0.000710432	0.000710339		-0.9844	-98.4426	0.00657	-0.9844	0.99997	0.000143254	0.00014325		48.7529	0.00126	48.7529	0.00126	48.7529	0.00126		48.7529	0.000455836	48.7529	0.000455836
-0.984	-98.4615	0.15663	-0.984	0.99938	0.00341	0.00341		-0.984	-98.4128	0.03261	-0.984	0.99987	0.000710537	0.000710445		-0.984	-98.4026	0.00657	-0.984	0.99997	0.000143275	0.000143272		47.863	0.00128	47.863	0.00128	47.863	0.00128		47.863	0.00046447	47.863	0.00046447
-0.9836	-98.4215	0.15666	-0.9836	0.99938	0.00341	0.00341		-0.9836	-98.3728	0.03261	-0.9836	0.99987	0.000710643	0.00071055		-0.9836	-98.3626	0.00658	-0.9836	0.99997	0.000143297	0.000143293		46.9894	0.0013	46.9894	0.0013	46.9894	0.0013		46.9894	0.000473273	46.9894	0.000473273
-0.9832	-98.3815	0.15668	-0.9832	0.99938	0.00341	0.00341		-0.9832	-98.3328	0.03262	-0.9832	0.99987	0.000710749	0.000710656		-0.9832	-98.3226	0.00658	-0.9832	0.99997	0.000143318	0.000143314		46.1318	0.00133	46.1318	0.00133	46.1318	0.00133		46.1318	0.000482248	46.1318	0.000482248
-0.9828	-98.3415	0.15671	-0.9828	0.99938	0.00341	0.00341		-0.9828	-98.2928	0.03262	-0.9828	0.99987	0.000710855	0.000710762		-0.9828	-98.2826	0.00658	-0.9828	0.99997	0.000143339	0.000143336		45.2898	0.00135	45.2898	0.00135	45.2898	0.00135		45.2898	0.000491398	45.2898	0.000491398
-0.9824	-98.3016	0.15673	-0.9824	0.99938	0.00341	0.00341		-0.9824	-98.2528	0.03263	-0.9824	0.99987	0.000710961	0.000710868		-0.9824	-98.2426	0.00658	-0.9824	0.99997	0.000143361	0.000143357		44.4631	0.00138	44.4631	0.00138	44.4631	0.00138		44.4631	0.000500728	44.4631	0.000500728
-0.982	-98.2616	0.15676	-0.982	0.99938	0.00341	0.00341		-0.982	-98.2128	0.03263	-0.982	0.99987	0.000711067	0.000710974		-0.982	-98.2026	0.00658	-0.982	0.99997	0.000143382	0.000143379		43.6516	0.0014	43.6516	0.0014	43.6516	0.0014		43.6516	0.000510242	43.6516	0.000510242
-0.9816	-98.2216	0.15678	-0.9816	0.99938	0.00341	0.00341		-0.9816	-98.1728	0.03264	-0.9816	0.99987	0.000711173	0.00071108		-0.9816	-98.1626	0.00658	-0.9816	0.99997	0.000143404	0.0001434		42.8548	0.00143	42.8548	0.00143	42.8548	0.00143		42.8548	0.000519943	42.8548	0.000519943
-0.9812	-98.1816	0.15681	-0.9812	0.99937	0.00342	0.00341		-0.9812	-98.1328	0.03264	-0.9812	0.99987	0.00071128	0.000711187		-0.9812	-98.1226	0.00658	-0.9812	0.99997	0.000143425	0.000143421		42.0727	0.00146	42.0727	0.00146	42.0727	0.00146		42.0727	0.000529835	42.0727	0.000529835
-0.9808	-98.1417	0.15683	-0.9808	0.99937	0.00342	0.00341		-0.9808	-98.0928	0.03265	-0.9808	0.99987	0.000711386	0.000711293		-0.9808	-98.0826	0.00658	-0.9808	0.99997	0.000143447	0.000143443		41.3047	0.00148	41.3047	0.00148	41.3047	0.00148		41.3047	0.000539922	41.3047	0.000539922
-0.9804	-98.1017	0.15686	-0.9804	0.99937	0.00342	0.00341		-0.9804	-98.0529	0.03265	-0.9804	0.99987	0.000711493	0.0007114		-0.9804	-98.0426	0.00658	-0.9804	0.99997	0.000143468	0.000143465		40.5508	0.00151	40.5508	0.00151	40.5508	0.00151		40.5508	0.000550208	40.5508	0.000550208
-0.98	-98.0617	0.15688	-0.98	0.99937	0.00342	0.00341		-0.98	-98.0129	0.03266	-0.98	0.99987	0.0007116	0.000711507		-0.98	-98.0026	0.00659	-0.98	0.99997	0.00014349	0.000143486		39.8107	0.00154	39.8107	0.00154	39.8107	0.00154		39.8107	0.000560699	39.8107	0.000560699
-0.9796	-98.0217	0.15691	-0.9796	0.99937	0.00342	0.00341		-0.9796	-97.9729	0.03267	-0.9796	0.99987	0.000711707	0.000711614		-0.9796	-97.9626	0.00659	-0.9796	0.99997	0.000143512	0.000143508		39.0841	0.00157	39.0841	0.00157	39.0841	0.00157		39.0841	0.000571398	39.0841	0.000571398
-0.9792	-97.9818	0.15693	-0.9792	0.99937	0.00342	0.00342		-0.9792	-97.9329	0.03267	-0.9792	0.99987	0.000711814	0.000711721		-0.9792	-97.9226	0.00659	-0.9792	0.99997	0.000143533	0.000143529		38.3707	0.0016	38.3707	0.0016	38.3707	0.0016		38.3707	0.000582309	38.3707	0.000582309
-0.9788	-97.9418	0.15696	-0.9788	0.99937	0.00342	0.00342		-0.9788	-97.8929	0.03268	-0.9788	0.99987	0.000711921	0.000711828		-0.9788	-97.8826	0.00659	-0.9788	0.99997	0.000143555	0.000143551		37.6704	0.00163	37.6704	0.00163	37.6704	0.00163		37.6704	0.000593438	37.6704	0.000593438
-0.9784	-97.9018	0.15698	-0.9784	0.99937	0.00342	0.00342		-0.9784	-97.8529	0.03268	-0.9784	0.99987	0.000712029	0.000711935		-0.9784	-97.8426	0.00659	-0.9784	0.99997	0.000143577	0.000143573		36.9828	0.00166	36.9828	0.00166	36.9828	0.00166		36.9828	0.000604789	36.9828	0.000604789
-0.978	-97.8619	0.15701	-0.978	0.99937	0.00342	0.00342		-0.978	-97.8129	0.03269	-0.978	0.99987	0.000712136	0.000712043		-0.978	-97.8026	0.00659	-0.978	0.99997	0.000143598	0.000143594		36.3078	0.00169	36.3078	0.00169	36.3078	0.00169		36.3078	0.000616368	36.3078	0.000616368
-0.9776	-97.8219	0.15703	-0.9776	0.99937	0.00342	0.00342		-0.9776	-97.7729	0.03269	-0.9776	0.99987	0.000712244	0.00071215		-0.9776	-97.7626	0.00659	-0.9776	0.99997	0.00014362	0.000143616		35.6451	0.00172	35.6451	0.00172	35.6451	0.00172		35.6451	0.000628178	35.6451	0.000628178
-0.9772	-97.7819	0.15706	-0.9772	0.99937	0.00342	0.00342		-0.9772	-97.7329	0.0327	-0.9772	0.99987	0.000712352	0.000712258		-0.9772	-97.7226	0.00659	-0.9772	0.99997	0.000143642	0.000143638		34.9945	0.00175	34.9945	0.00175	34.9945	0.00175		34.9945	0.000640226	34.9945	0.000640226
-0.9768	-97.7419	0.15708	-0.9768	0.99937	0.00342	0.00342		-0.9768	-97.6929	0.0327	-0.9768	0.99987	0.00071246	0.000712366		-0.9768	-97.6826	0.00659	-0.9768	0.99997	0.000143664	0.00014366		34.3558	0.00179	34.3558	0.00179	34.3558	0.00179		34.3558	0.000652516	34.3558	0.000652516
-0.9764	-97.7019	0.15711	-0.9764	0.99937	0.00342	0.00342		-0.9764	-97.6529	0.03271	-0.9764	0.99987	0.000712568	0.000712474		-0.9764	-97.6426	0.00659	-0.9764	0.99997	0.000143685	0.000143682		33.7287	0.00182	33.7287	0.00182	33.7287	0.00182		33.7287	0.000665055	33.7287	0.000665055
-0.976	-97.662	0.15713	-0.976	0.99937	0.00342	0.00342		-0.976	-97.6129	0.03271	-0.976	0.99987	0.000712676	0.000712582		-0.976	-97.6026	0.0066	-0.976	0.99997	0.000143707	0.000143703		33.1131	0.00185	33.1131	0.00185	33.1131	0.00185		33.1131	0.000677847	33.1131	0.000677847
-0.9756	-97.622	0.15716	-0.9756	0.99937	0.00342	0.00342		-0.9756	-97.5729	0.03272	-0.9756	0.99987	0.000712784	0.00071269		-0.9756	-97.5626	0.0066	-0.9756	0.99997	0.000143729	0.000143725		32.5087	0.00189	32.5087	0.00189	32.5087	0.00189		32.5087	0.000690898	32.5087	0.000690898
-0.9752	-97.582	0.15719	-0.9752	0.99937	0.00342	0.00342		-0.9752	-97.5329	0.03272	-0.9752	0.99987	0.000712893	0.000712798		-0.9752	-97.5226	0.0066	-0.9752	0.99997	0.000143751	0.000143747		31.9154	0.00192	31.9154	0.00192	31.9154	0.00192		31.9154	0.000704215	31.9154	0.000704215
-0.9748	-97.5421	0.15721	-0.9748	0.99937	0.00342	0.00342		-0.9748	-97.4929	0.03273	-0.9748	0.99987	0.000713001	0.000712907		-0.9748	-97.4826	0.0066	-0.9748	0.99997	0.000143773	0.000143769		31.3329	0.00196	31.3329	0.00196	31.3329	0.00196		31.3329	0.000717803	31.3329	0.000717803
-0.9744	-97.5021	0.15724	-0.9744	0.99937	0.00342	0.00342		-0.9744	-97.4529	0.03273	-0.9744	0.99987	0.00071311	0.000713016		-0.9744	-97.4426	0.0066	-0.9744	0.99997	0.000143795	0.000143791		30.761	0.002	30.761	0.002	30.761	0.002		30.761	0.000731669	30.761	0.000731669
-0.974	-97.4621	0.15726	-0.974	0.99937	0.00342	0.00342		-0.974	-97.4129	0.03274	-0.974	0.99987	0.000713219	0.000713124		-0.974	-97.4026	0.0066	-0.974	0.99997	0.000143817	0.000143813		30.1995	0.00203	30.1995	0.00203	30.1995	0.00203		30.1995	0.000745819	30.1995	0.000745819
-0.9736	-97.4221	0.15729	-0.9736	0.99937	0.00342	0.00342		-0.9736	-97.3729	0.03274	-0.9736	0.99987	0.000713328	0.000713233		-0.9736	-97.3626	0.0066	-0.9736	0.99997	0.000143839	0.000143835		29.6483	0.00207	29.6483	0.00207	29.6483	0.00207		29.6483	0.000760259	29.6483	0.000760259
-0.9732	-97.3821	0.15731	-0.9732	0.99936	0.00343	0.00342		-0.9732	-97.3329	0.03275	-0.9732	0.99987	0.000713437	0.000713342		-0.9732	-97.3226	0.0066	-0.9732	0.99997	0.000143861	0.000143857		29.1072	0.00211	29.1072	0.00211	29.1072	0.00211		29.1072	0.000774997	29.1072	0.000774997
-0.9728	-97.3422	0.15734	-0.9728	0.99936	0.00343	0.00342		-0.9728	-97.293	0.03276	-0.9728	0.99987	0.000713546	0.000713451		-0.9728	-97.2826	0.0066	-0.9728	0.99997	0.000143883	0.000143879		28.5759	0.00215	28.5759	0.00215	28.5759	0.00215		28.5759	0.000790039	28.5759	0.000790039
-0.9724	-97.3022	0.15736	-0.9724	0.99936	0.00343	0.00342		-0.9724	-97.253	0.03276	-0.9724	0.99987	0.000713656	0.000713561		-0.9724	-97.2426	0.00661	-0.9724	0.99997	0.000143905	0.000143901		28.0543	0.00219	28.0543	0.00219	28.0543	0.00219		28.0543	0.000805393	28.0543	0.000805393
-0.972	-97.2622	0.15739	-0.972	0.99936	0.00343	0.00342		-0.972	-97.213	0.03277	-0.972	0.99987	0.000713765	0.00071367		-0.972	-97.2026	0.00661	-0.972	0.99997	0.000143927	0.000143923		27.5423	0.00223	27.5423	0.00223	27.5423	0.00223		27.5423	0.000821065	27.5423	0.000821065
-0.9716	-97.2223	0.15741	-0.9716	0.99936	0.00343	0.00343		-0.9716	-97.173	0.03277	-0.9716	0.99987	0.000713875	0.00071378		-0.9716	-97.1626	0.00661	-0.9716	0.99997	0.000143949	0.000143945		27.0396	0.00227	27.0396	0.00227	27.0396	0.00227		27.0396	0.000837064	27.0396	0.000837064
-0.9712	-97.1823	0.15744	-0.9712	0.99936	0.00343	0.00343		-0.9712	-97.133	0.03278	-0.9712	0.99987	0.000713985	0.000713889		-0.9712	-97.1226	0.00661	-0.9712	0.99997	0.000143971	0.000143968		26.5461	0.00232	26.5461	0.00232	26.5461	0.00232		26.5461	0.000853396	26.5461	0.000853396
-0.9708	-97.1423	0.15747	-0.9708	0.99936	0.00343	0.00343		-0.9708	-97.093	0.03278	-0.9708	0.99987	0.000714095	0.000713999		-0.9708	-97.0826	0.00661	-0.9708	0.99997	0.000143994	0.00014399		26.0615	0.00236	26.0615	0.00236	26.0615	0.00236		26.0615	0.000870072	26.0615	0.000870072
-0.9704	-97.1023	0.15749	-0.9704	0.99936	0.00343	0.00343		-0.9704	-97.053	0.03279	-0.9704	0.99987	0.000714205	0.000714109		-0.9704	-97.0426	0.00661	-0.9704	0.99997	0.000144016	0.000144012		25.5859	0.0024	25.5859	0.0024	25.5859	0.0024		25.5859	0.000887097	25.5859	0.000887097
-0.97	-97.0623	0.15752	-0.97	0.99936	0.00343	0.00343		-0.97	-97.013	0.03279	-0.97	0.99987	0.000714315	0.000714219		-0.97	-97.0026	0.00661	-0.97	0.99997	0.000144038	0.000144034		25.1189	0.00245	25.1189	0.00245	25.1189	0.00245		25.1189	0.000904482	25.1189	0.000904482
-0.9696	-97.0224	0.15754	-0.9696	0.99936	0.00343	0.00343		-0.9696	-96.973	0.0328	-0.9696	0.99987	0.000714425	0.00071433		-0.9696	-96.9626	0.00661	-0.9696	0.99997	0.00014406	0.000144057		24.6604	0.00249	24.6604	0.00249	24.6604	0.00249		24.6604	0.000922234	24.6604	0.000922234
-0.9692	-96.9824	0.15757	-0.9692	0.99936	0.00343	0.00343		-0.9692	-96.933	0.0328	-0.9692	0.99987	0.000714536	0.00071444		-0.9692	-96.9226	0.00661	-0.9692	0.99997	0.000144083	0.000144079		24.2103	0.00254	24.2103	0.00254	24.2103	0.00254		24.2103	0.000940363	24.2103	0.000940363
-0.9688	-96.9424	0.15759	-0.9688	0.99936	0.00343	0.00343		-0.9688	-96.893	0.03281	-0.9688	0.99987	0.000714646	0.000714551		-0.9688	-96.8826	0.00662	-0.9688	0.99997	0.000144105	0.000144101		23.7684	0.00259	23.7684	0.00259	23.7684	0.00259		23.7684	0.000958878	23.7684	0.000958878
-0.9684	-96.9025	0.15762	-0.9684	0.99936	0.00343	0.00343		-0.9684	-96.853	0.03281	-0.9684	0.99987	0.000714757	0.000714661		-0.9684	-96.8426	0.00662	-0.9684	0.99997	0.000144127	0.000144124		23.3346	0.00264	23.3346	0.00264	23.3346	0.00264		23.3346	0.000977788	23.3346	0.000977788
-0.968	-96.8625	0.15765	-0.968	0.99936	0.00343	0.00343		-0.968	-96.813	0.03282	-0.968	0.99987	0.000714868	0.000714772		-0.968	-96.8026	0.00662	-0.968	0.99997	0.00014415	0.000144146		22.9087	0.00269	22.9087	0.00269	22.9087	0.00269		22.9087	0.000997104	22.9087	0.000997104
-0.9676	-96.8225	0.15767	-0.9676	0.99936	0.00343	0.00343		-0.9676	-96.773	0.03282	-0.9676	0.99987	0.000714979	0.000714883		-0.9676	-96.7626	0.00662	-0.9676	0.99997	0.000144172	0.000144168		22.4905	0.00274	22.4905	0.00274	22.4905	0.00274		22.4905	0.00102	22.4905	0.00102
-0.9672	-96.7825	0.1577	-0.9672	0.99936	0.00343	0.00343		-0.9672	-96.733	0.03283	-0.9672	0.99987	0.00071509	0.000714994		-0.9672	-96.7226	0.00662	-0.9672	0.99997	0.000144195	0.000144191		22.08	0.00279	22.08	0.00279	22.08	0.00279		22.08	0.00104	22.08	0.00104
-0.9668	-96.7426	0.15772	-0.9668	0.99936	0.00343	0.00343		-0.9668	-96.693	0.03284	-0.9668	0.99987	0.000715202	0.000715105		-0.9668	-96.6826	0.00662	-0.9668	0.99997	0.000144217	0.000144213		21.677	0.00284	21.677	0.00284	21.677	0.00284		21.677	0.00106	21.677	0.00106
-0.9664	-96.7026	0.15775	-0.9664	0.99936	0.00343	0.00343		-0.9664	-96.653	0.03284	-0.9664	0.99987	0.000715313	0.000715217		-0.9664	-96.6426	0.00662	-0.9664	0.99997	0.00014424	0.000144236		21.2814	0.0029	21.2814	0.0029	21.2814	0.0029		21.2814	0.00108	21.2814	0.00108
-0.966	-96.6626	0.15777	-0.966	0.99936	0.00343	0.00343		-0.966	-96.6131	0.03285	-0.966	0.99987	0.000715425	0.000715328		-0.966	-96.6026	0.00662	-0.966	0.99997	0.000144262	0.000144258		20.893	0.00295	20.893	0.00295	20.893	0.00295		20.893	0.0011	20.893	0.0011
-0.9656	-96.6226	0.1578	-0.9656	0.99935	0.00344	0.00343		-0.9656	-96.573	0.03285	-0.9656	0.99986	0.000715536	0.00071544		-0.9656	-96.5626	0.00662	-0.9656	0.99997	0.000144285	0.000144281		20.5116	0.00301	20.5116	0.00301	20.5116	0.00301		20.5116	0.00112	20.5116	0.00112
-0.9652	-96.5827	0.15783	-0.9652	0.99935	0.00344	0.00343		-0.9652	-96.5331	0.03286	-0.9652	0.99986	0.000715648	0.000715551		-0.9652	-96.5226	0.00662	-0.9652	0.99997	0.000144307	0.000144303		20.1372	0.00306	20.1372	0.00306	20.1372	0.00306		20.1372	0.00114	20.1372	0.00114
-0.9648	-96.5427	0.15785	-0.9648	0.99935	0.00344	0.00343		-0.9648	-96.4931	0.03286	-0.9648	0.99986	0.00071576	0.000715663		-0.9648	-96.4826	0.00663	-0.9648	0.99997	0.00014433	0.000144326		19.7697	0.00312	19.7697	0.00312	19.7697	0.00312		19.7697	0.00117	19.7697	0.00117
-0.9644	-96.5027	0.15788	-0.9644	0.99935	0.00344	0.00343		-0.9644	-96.4531	0.03287	-0.9644	0.99986	0.000715872	0.000715775		-0.9644	-96.4426	0.00663	-0.9644	0.99997	0.000144353	0.000144349		19.4089	0.00318	19.4089	0.00318	19.4089	0.00318		19.4089	0.00119	19.4089	0.00119
-0.964	-96.4627	0.1579	-0.964	0.99935	0.00344	0.00344		-0.964	-96.4131	0.03287	-0.964	0.99986	0.000715985	0.000715888		-0.964	-96.4026	0.00663	-0.964	0.99997	0.000144375	0.000144371		19.0546	0.00324	19.0546	0.00324	19.0546	0.00324		19.0546	0.00121	19.0546	0.00121
-0.9636	-96.4228	0.15793	-0.9636	0.99935	0.00344	0.00344		-0.9636	-96.3731	0.03288	-0.9636	0.99986	0.000716097	0.000716		-0.9636	-96.3626	0.00663	-0.9636	0.99997	0.000144398	0.000144394		18.7068	0.0033	18.7068	0.0033	18.7068	0.0033		18.7068	0.00124	18.7068	0.00124
-0.9632	-96.3828	0.15796	-0.9632	0.99935	0.00344	0.00344		-0.9632	-96.3331	0.03288	-0.9632	0.99986	0.00071621	0.000716112		-0.9632	-96.3226	0.00663	-0.9632	0.99997	0.000144421	0.000144417		18.3654	0.00337	18.3654	0.00337	18.3654	0.00337		18.3654	0.00126	18.3654	0.00126
-0.9628	-96.3428	0.15798	-0.9628	0.99935	0.00344	0.00344		-0.9628	-96.2931	0.03289	-0.9628	0.99986	0.000716322	0.000716225		-0.9628	-96.2826	0.00663	-0.9628	0.99997	0.000144443	0.000144439		18.0302	0.00343	18.0302	0.00343	18.0302	0.00343		18.0302	0.00129	18.0302	0.00129
-0.9624	-96.3029	0.15801	-0.9624	0.99935	0.00344	0.00344		-0.9624	-96.2531	0.0329	-0.9624	0.99986	0.000716435	0.000716338		-0.9624	-96.2426	0.00663	-0.9624	0.99997	0.000144466	0.000144462		17.7011	0.00349	17.7011	0.00349	17.7011	0.00349		17.7011	0.00132	17.7011	0.00132
-0.962	-96.2629	0.15803	-0.962	0.99935	0.00344	0.00344		-0.962	-96.2131	0.0329	-0.962	0.99986	0.000716548	0.000716451		-0.962	-96.2026	0.00663	-0.962	0.99997	0.000144489	0.000144485		17.378	0.00356	17.378	0.00356	17.378	0.00356		17.378	0.00134	17.378	0.00134
-0.9616	-96.2229	0.15806	-0.9616	0.99935	0.00344	0.00344		-0.9616	-96.1731	0.03291	-0.9616	0.99986	0.000716661	0.000716564		-0.9616	-96.1626	0.00663	-0.9616	0.99997	0.000144512	0.000144508		17.0608	0.00363	17.0608	0.00363	17.0608	0.00363		17.0608	0.00137	17.0608	0.00137
-0.9612	-96.1829	0.15809	-0.9612	0.99935	0.00344	0.00344		-0.9612	-96.1331	0.03291	-0.9612	0.99986	0.000716774	0.000716677		-0.9612	-96.1226	0.00664	-0.9612	0.99997	0.000144535	0.000144531		16.7494	0.0037	16.7494	0.0037	16.7494	0.0037		16.7494	0.0014	16.7494	0.0014
-0.9608	-96.1429	0.15811	-0.9608	0.99935	0.00344	0.00344		-0.9608	-96.0931	0.03292	-0.9608	0.99986	0.000716888	0.00071679		-0.9608	-96.0826	0.00664	-0.9608	0.99997	0.000144558	0.000144554		16.4437	0.00377	16.4437	0.00377	16.4437	0.00377		16.4437	0.00143	16.4437	0.00143
-0.9604	-96.103	0.15814	-0.9604	0.99935	0.00344	0.00344		-0.9604	-96.0531	0.03292	-0.9604	0.99986	0.000717001	0.000716903		-0.9604	-96.0426	0.00664	-0.9604	0.99997	0.000144581	0.000144577		16.1436	0.00384	16.1436	0.00384	16.1436	0.00384		16.1436	0.00146	16.1436	0.00146
-0.96	-96.063	0.15817	-0.96	0.99935	0.00344	0.00344		-0.96	-96.0131	0.03293	-0.96	0.99986	0.000717115	0.000717017		-0.96	-96.0027	0.00664	-0.96	0.99997	0.000144604	0.0001446		15.8489	0.00391	15.8489	0.00391	15.8489	0.00391		15.8489	0.00149	15.8489	0.00149
-0.9596	-96.023	0.15819	-0.9596	0.99935	0.00344	0.00344		-0.9596	-95.9731	0.03293	-0.9596	0.99986	0.000717229	0.000717131		-0.9596	-95.9626	0.00664	-0.9596	0.99997	0.000144627	0.000144623		15.5597	0.00399	15.5597	0.00399	15.5597	0.00399		15.5597	0.00152	15.5597	0.00152
-0.9592	-95.9831	0.15822	-0.9592	0.99935	0.00344	0.00344		-0.9592	-95.9331	0.03294	-0.9592	0.99986	0.000717343	0.000717245		-0.9592	-95.9227	0.00664	-0.9592	0.99997	0.00014465	0.000144646		15.2757	0.00407	15.2757	0.00407	15.2757	0.00407		15.2757	0.00155	15.2757	0.00155
-0.9588	-95.9431	0.15824	-0.9588	0.99935	0.00344	0.00344		-0.9588	-95.8931	0.03294	-0.9588	0.99986	0.000717457	0.000717359		-0.9588	-95.8826	0.00664	-0.9588	0.99997	0.000144673	0.000144669		14.9969	0.00414	14.9969	0.00414	14.9969	0.00414		14.9969	0.00158	14.9969	0.00158
-0.9584	-95.9031	0.15827	-0.9584	0.99934	0.00345	0.00344		-0.9584	-95.8531	0.03295	-0.9584	0.99986	0.000717571	0.000717473		-0.9584	-95.8427	0.00664	-0.9584	0.99997	0.000144696	0.000144692		14.7231	0.00422	14.7231	0.00422	14.7231	0.00422		14.7231	0.00161	14.7231	0.00161
-0.958	-95.8631	0.1583	-0.958	0.99934	0.00345	0.00344		-0.958	-95.8131	0.03296	-0.958	0.99986	0.000717686	0.000717587		-0.958	-95.8026	0.00664	-0.958	0.99997	0.000144719	0.000144715		14.4544	0.0043	14.4544	0.0043	14.4544	0.0043		14.4544	0.00165	14.4544	0.00165
-0.9576	-95.8232	0.15832	-0.9576	0.99934	0.00345	0.00344		-0.9576	-95.7732	0.03296	-0.9576	0.99986	0.0007178	0.000717702		-0.9576	-95.7626	0.00665	-0.9576	0.99997	0.000144742	0.000144738		14.1906	0.00439	14.1906	0.00439	14.1906	0.00439		14.1906	0.00168	14.1906	0.00168
-0.9572	-95.7832	0.15835	-0.9572	0.99934	0.00345	0.00344		-0.9572	-95.7332	0.03297	-0.9572	0.99986	0.000717915	0.000717816		-0.9572	-95.7227	0.00665	-0.9572	0.99997	0.000144765	0.000144761		13.9316	0.00447	13.9316	0.00447	13.9316	0.00447		13.9316	0.00172	13.9316	0.00172
-0.9568	-95.7432	0.15838	-0.9568	0.99934	0.00345	0.00344		-0.9568	-95.6932	0.03297	-0.9568	0.99986	0.00071803	0.000717931		-0.9568	-95.6827	0.00665	-0.9568	0.99997	0.000144788	0.000144784		13.6773	0.00456	13.6773	0.00456	13.6773	0.00456		13.6773	0.00175	13.6773	0.00175
-0.9564	-95.7032	0.1584	-0.9564	0.99934	0.00345	0.00345		-0.9564	-95.6532	0.03298	-0.9564	0.99986	0.000718145	0.000718046		-0.9564	-95.6427	0.00665	-0.9564	0.99997	0.000144811	0.000144807		13.4276	0.00465	13.4276	0.00465	13.4276	0.00465		13.4276	0.00179	13.4276	0.00179
-0.956	-95.6633	0.15843	-0.956	0.99934	0.00345	0.00345		-0.956	-95.6132	0.03298	-0.956	0.99986	0.00071826	0.000718161		-0.956	-95.6027	0.00665	-0.956	0.99997	0.000144835	0.000144831		13.1826	0.00474	13.1826	0.00474	13.1826	0.00474		13.1826	0.00183	13.1826	0.00183
-0.9556	-95.6233	0.15845	-0.9556	0.99934	0.00345	0.00345		-0.9556	-95.5732	0.03299	-0.9556	0.99986	0.000718375	0.000718276		-0.9556	-95.5627	0.00665	-0.9556	0.99997	0.000144858	0.000144854		12.942	0.00483	12.942	0.00483	12.942	0.00483		12.942	0.00187	12.942	0.00187
-0.9552	-95.5833	0.15848	-0.9552	0.99934	0.00345	0.00345		-0.9552	-95.5332	0.03299	-0.9552	0.99986	0.00071849	0.000718391		-0.9552	-95.5227	0.00665	-0.9552	0.99997	0.000144881	0.000144877		12.7057	0.00492	12.7057	0.00492	12.7057	0.00492		12.7057	0.00191	12.7057	0.00191
-0.9548	-95.5434	0.15851	-0.9548	0.99934	0.00345	0.00345		-0.9548	-95.4932	0.033	-0.9548	0.99986	0.000718606	0.000718507		-0.9548	-95.4827	0.00665	-0.9548	0.99997	0.000144905	0.000144901		12.4738	0.00502	12.4738	0.00502	12.4738	0.00502		12.4738	0.00195	12.4738	0.00195
-0.9544	-95.5034	0.15853	-0.9544	0.99934	0.00345	0.00345		-0.9544	-95.4532	0.033	-0.9544	0.99986	0.000718722	0.000718622		-0.9544	-95.4427	0.00665	-0.9544	0.99997	0.000144928	0.000144924		12.2462	0.00511	12.2462	0.00511	12.2462	0.00511		12.2462	0.00199	12.2462	0.00199
-0.954	-95.4634	0.15856	-0.954	0.99934	0.00345	0.00345		-0.954	-95.4132	0.03301	-0.954	0.99986	0.000718837	0.000718738		-0.954	-95.4027	0.00666	-0.954	0.99997	0.000144951	0.000144947		12.0226	0.00521	12.0226	0.00521	12.0226	0.00521		12.0226	0.00203	12.0226	0.00203
-0.9536	-95.4234	0.15859	-0.9536	0.99934	0.00345	0.00345		-0.9536	-95.3732	0.03302	-0.9536	0.99986	0.000718953	0.000718854		-0.9536	-95.3627	0.00666	-0.9536	0.99997	0.000144975	0.000144971		11.8032	0.00532	11.8032	0.00532	11.8032	0.00532		11.8032	0.00208	11.8032	0.00208
-0.9532	-95.3834	0.15861	-0.9532	0.99934	0.00345	0.00345		-0.9532	-95.3332	0.03302	-0.9532	0.99986	0.00071907	0.00071897		-0.9532	-95.3227	0.00666	-0.9532	0.99997	0.000144998	0.000144994		11.5878	0.00542	11.5878	0.00542	11.5878	0.00542		11.5878	0.00212	11.5878	0.00212
-0.9528	-95.3435	0.15864	-0.9528	0.99934	0.00345	0.00345		-0.9528	-95.2932	0.03303	-0.9528	0.99986	0.000719186	0.000719086		-0.9528	-95.2827	0.00666	-0.9528	0.99997	0.000145022	0.000145018		11.3763	0.00553	11.3763	0.00553	11.3763	0.00553		11.3763	0.00217	11.3763	0.00217
-0.9524	-95.3035	0.15867	-0.9524	0.99934	0.00345	0.00345		-0.9524	-95.2532	0.03303	-0.9524	0.99986	0.000719302	0.000719202		-0.9524	-95.2427	0.00666	-0.9524	0.99997	0.000145045	0.000145041		11.1686	0.00563	11.1686	0.00563	11.1686	0.00563		11.1686	0.00222	11.1686	0.00222
-0.952	-95.2635	0.15869	-0.952	0.99934	0.00345	0.00345		-0.952	-95.2132	0.03304	-0.952	0.99986	0.000719419	0.000719319		-0.952	-95.2027	0.00666	-0.952	0.99997	0.000145069	0.000145065		10.9648	0.00575	10.9648	0.00575	10.9648	0.00575		10.9648	0.00227	10.9648	0.00227
-0.9516	-95.2236	0.15872	-0.9516	0.99934	0.00345	0.00345		-0.9516	-95.1732	0.03304	-0.9516	0.99986	0.000719536	0.000719436		-0.9516	-95.1627	0.00666	-0.9516	0.99997	0.000145092	0.000145088		10.7646	0.00586	10.7646	0.00586	10.7646	0.00586		10.7646	0.00231	10.7646	0.00231
-0.9512	-95.1836	0.15875	-0.9512	0.99933	0.00345	0.00345		-0.9512	-95.1333	0.03305	-0.9512	0.99986	0.000719652	0.000719552		-0.9512	-95.1227	0.00666	-0.9512	0.99997	0.000145116	0.000145112		10.5682	0.00597	10.5682	0.00597	10.5682	0.00597		10.5682	0.00237	10.5682	0.00237
-0.9508	-95.1436	0.15877	-0.9508	0.99933	0.00346	0.00345		-0.9508	-95.0932	0.03305	-0.9508	0.99986	0.000719769	0.000719669		-0.9508	-95.0827	0.00666	-0.9508	0.99997	0.00014514	0.000145135		10.3753	0.00609	10.3753	0.00609	10.3753	0.00609		10.3753	0.00242	10.3753	0.00242
-0.9504	-95.1036	0.1588	-0.9504	0.99933	0.00346	0.00345		-0.9504	-95.0533	0.03306	-0.9504	0.99986	0.000719887	0.000719786		-0.9504	-95.0427	0.00667	-0.9504	0.99997	0.000145163	0.000145159		10.1859	0.00621	10.1859	0.00621	10.1859	0.00621		10.1859	0.00247	10.1859	0.00247
-0.95	-95.0637	0.15883	-0.95	0.99933	0.00346	0.00345		-0.95	-95.0133	0.03307	-0.95	0.99986	0.000720004	0.000719904		-0.95	-95.0027	0.00667	-0.95	0.99997	0.000145187	0.000145183		10	0.00634	10	0.00634	10	0.00634		10	0.00253	10	0.00253
-0.9496	-95.0237	0.15885	-0.9496	0.99933	0.00346	0.00345		-0.9496	-94.9733	0.03307	-0.9496	0.99986	0.000720121	0.000720021		-0.9496	-94.9627	0.00667	-0.9496	0.99997	0.000145211	0.000145207		9.81748	0.00646	9.81748	0.00646	9.81748	0.00646		9.81748	0.00258	9.81748	0.00258
-0.9492	-94.9837	0.15888	-0.9492	0.99933	0.00346	0.00346		-0.9492	-94.9333	0.03308	-0.9492	0.99986	0.000720239	0.000720138		-0.9492	-94.9227	0.00667	-0.9492	0.99997	0.000145234	0.00014523		9.63829	0.00659	9.63829	0.00659	9.63829	0.00659		9.63829	0.00264	9.63829	0.00264
-0.9488	-94.9437	0.15891	-0.9488	0.99933	0.00346	0.00346		-0.9488	-94.8933	0.03308	-0.9488	0.99986	0.000720357	0.000720256		-0.9488	-94.8827	0.00667	-0.9488	0.99997	0.000145258	0.000145254		9.46237	0.00672	9.46237	0.00672	9.46237	0.00672		9.46237	0.0027	9.46237	0.0027
-0.9484	-94.9038	0.15893	-0.9484	0.99933	0.00346	0.00346		-0.9484	-94.8533	0.03309	-0.9484	0.99986	0.000720475	0.000720374		-0.9484	-94.8427	0.00667	-0.9484	0.99997	0.000145282	0.000145278		9.28966	0.00686	9.28966	0.00686	9.28966	0.00686		9.28966	0.00276	9.28966	0.00276
-0.948	-94.8638	0.15896	-0.948	0.99933	0.00346	0.00346		-0.948	-94.8133	0.03309	-0.948	0.99986	0.000720593	0.000720492		-0.948	-94.8027	0.00667	-0.948	0.99997	0.000145306	0.000145302		9.12011	0.00699	9.12011	0.00699	9.12011	0.00699		9.12011	0.00283	9.12011	0.00283
-0.9476	-94.8238	0.15899	-0.9476	0.99933	0.00346	0.00346		-0.9476	-94.7733	0.0331	-0.9476	0.99986	0.000720711	0.00072061		-0.9476	-94.7627	0.00667	-0.9476	0.99997	0.00014533	0.000145326		8.95365	0.00713	8.95365	0.00713	8.95365	0.00713		8.95365	0.00289	8.95365	0.00289
-0.9472	-94.7839	0.15901	-0.9472	0.99933	0.00346	0.00346		-0.9472	-94.7333	0.03311	-0.9472	0.99986	0.000720829	0.000720728		-0.9472	-94.7227	0.00667	-0.9472	0.99997	0.000145354	0.000145349		8.79023	0.00728	8.79023	0.00728	8.79023	0.00728		8.79023	0.00296	8.79023	0.00296
-0.9468	-94.7439	0.15904	-0.9468	0.99933	0.00346	0.00346		-0.9468	-94.6933	0.03311	-0.9468	0.99986	0.000720948	0.000720847		-0.9468	-94.6827	0.00668	-0.9468	0.99997	0.000145377	0.000145373		8.62979	0.00743	8.62979	0.00743	8.62979	0.00742		8.62979	0.00303	8.62979	0.00302
-0.9464	-94.7039	0.15907	-0.9464	0.99933	0.00346	0.00346		-0.9464	-94.6533	0.03312	-0.9464	0.99986	0.000721066	0.000720965		-0.9464	-94.6427	0.00668	-0.9464	0.99997	0.000145401	0.000145397		8.47227	0.00758	8.47227	0.00758	8.47227	0.00757		8.47227	0.0031	8.47227	0.00309
-0.946	-94.6639	0.1591	-0.946	0.99933	0.00346	0.00346		-0.946	-94.6133	0.03312	-0.946	0.99986	0.000721185	0.000721084		-0.946	-94.6027	0.00668	-0.946	0.99997	0.000145425	0.000145421		8.31764	0.00773	8.31764	0.00773	8.31764	0.00773		8.31764	0.00317	8.31764	0.00317
-0.9456	-94.624	0.15912	-0.9456	0.99933	0.00346	0.00346		-0.9456	-94.5733	0.03313	-0.9456	0.99986	0.000721304	0.000721203		-0.9456	-94.5627	0.00668	-0.9456	0.99997	0.000145449	0.000145445		8.16582	0.00789	8.16582	0.00789	8.16582	0.00789		8.16582	0.00324	8.16582	0.00324
-0.9452	-94.584	0.15915	-0.9452	0.99933	0.00346	0.00346		-0.9452	-94.5333	0.03313	-0.9452	0.99986	0.000721423	0.000721322		-0.9452	-94.5227	0.00668	-0.9452	0.99997	0.000145474	0.000145469		8.01678	0.00805	8.01678	0.00805	8.01678	0.00805		8.01678	0.00332	8.01678	0.00332
-0.9448	-94.544	0.15918	-0.9448	0.99933	0.00346	0.00346		-0.9448	-94.4933	0.03314	-0.9448	0.99986	0.000721543	0.000721441		-0.9448	-94.4827	0.00668	-0.9448	0.99997	0.000145498	0.000145493		7.87046	0.00821	7.87046	0.00821	7.87046	0.00821		7.87046	0.00339	7.87046	0.00339
-0.9444	-94.504	0.1592	-0.9444	0.99933	0.00346	0.00346		-0.9444	-94.4533	0.03314	-0.9444	0.99986	0.000721662	0.00072156		-0.9444	-94.4427	0.00668	-0.9444	0.99997	0.000145522	0.000145518		7.72681	0.00838	7.72681	0.00838	7.72681	0.00838		7.72681	0.00347	7.72681	0.00347
-0.944	-94.4641	0.15923	-0.944	0.99932	0.00347	0.00346		-0.944	-94.4133	0.03315	-0.944	0.99986	0.000721782	0.00072168		-0.944	-94.4027	0.00668	-0.944	0.99997	0.000145546	0.000145542		7.58578	0.00855	7.58578	0.00855	7.58578	0.00855		7.58578	0.00356	7.58578	0.00355
-0.9436	-94.4241	0.15926	-0.9436	0.99932	0.00347	0.00346		-0.9436	-94.3734	0.03316	-0.9436	0.99986	0.000721901	0.000721799		-0.9436	-94.3627	0.00669	-0.9436	0.99997	0.00014557	0.000145566		7.44732	0.00873	7.44732	0.00872	7.44732	0.00872		7.44732	0.00364	7.44732	0.00364
-0.9432	-94.3841	0.15928	-0.9432	0.99932	0.00347	0.00346		-0.9432	-94.3334	0.03316	-0.9432	0.99986	0.000722021	0.000721919		-0.9432	-94.3227	0.00669	-0.9432	0.99997	0.000145594	0.00014559		7.31139	0.0089	7.31139	0.0089	7.31139	0.0089		7.31139	0.00373	7.31139	0.00373
-0.9428	-94.3441	0.15931	-0.9428	0.99932	0.00347	0.00346		-0.9428	-94.2934	0.03317	-0.9428	0.99986	0.000722141	0.000722039		-0.9428	-94.2827	0.00669	-0.9428	0.99997	0.000145618	0.000145614		7.17794	0.00909	7.17794	0.00909	7.17794	0.00909		7.17794	0.00382	7.17794	0.00381
-0.9424	-94.3042	0.15934	-0.9424	0.99932	0.00347	0.00347		-0.9424	-94.2534	0.03317	-0.9424	0.99986	0.000722261	0.000722159		-0.9424	-94.2427	0.00669	-0.9424	0.99997	0.000145643	0.000145639		7.04693	0.00928	7.04693	0.00928	7.04693	0.00928		7.04693	0.00391	7.04693	0.00391
-0.942	-94.2642	0.15937	-0.942	0.99932	0.00347	0.00347		-0.942	-94.2134	0.03318	-0.942	0.99986	0.000722382	0.000722279		-0.942	-94.2027	0.00669	-0.942	0.99997	0.000145667	0.000145663		6.91831	0.00947	6.91831	0.00947	6.91831	0.00947		6.91831	0.004	6.91831	0.004
-0.9416	-94.2242	0.15939	-0.9416	0.99932	0.00347	0.00347		-0.9416	-94.1734	0.03318	-0.9416	0.99986	0.000722502	0.000722399		-0.9416	-94.1627	0.00669	-0.9416	0.99997	0.000145691	0.000145687		6.79204	0.00967	6.79204	0.00966	6.79204	0.00966		6.79204	0.0041	6.79204	0.0041
-0.9412	-94.1843	0.15942	-0.9412	0.99932	0.00347	0.00347		-0.9412	-94.1334	0.03319	-0.9412	0.99986	0.000722623	0.00072252		-0.9412	-94.1227	0.00669	-0.9412	0.99997	0.000145716	0.000145712		6.66807	0.00987	6.66807	0.00987	6.66807	0.00986		6.66807	0.0042	6.66807	0.00419
-0.9408	-94.1443	0.15945	-0.9408	0.99932	0.00347	0.00347		-0.9408	-94.0934	0.0332	-0.9408	0.99986	0.000722743	0.000722641		-0.9408	-94.0827	0.00669	-0.9408	0.99997	0.00014574	0.000145736		6.54636	0.01007	6.54636	0.01007	6.54636	0.01007		6.54636	0.0043	6.54636	0.0043
-0.9404	-94.1043	0.15948	-0.9404	0.99932	0.00347	0.00347		-0.9404	-94.0534	0.0332	-0.9404	0.99986	0.000722864	0.000722762		-0.9404	-94.0427	0.00669	-0.9404	0.99997	0.000145765	0.00014576		6.42688	0.01028	6.42688	0.01028	6.42688	0.01028		6.42688	0.00441	6.42688	0.0044
-0.94	-94.0643	0.1595	-0.94	0.99932	0.00347	0.00347		-0.94	-94.0134	0.03321	-0.94	0.99986	0.000722985	0.000722882		-0.94	-94.0027	0.0067	-0.94	0.99997	0.000145789	0.000145785		6.30957	0.0105	6.30957	0.0105	6.30957	0.0105		6.30957	0.00452	6.30957	0.00451
-0.9396	-94.0244	0.15953	-0.9396	0.99932	0.00347	0.00347		-0.9396	-93.9734	0.03321	-0.9396	0.99986	0.000723107	0.000723004		-0.9396	-93.9627	0.0067	-0.9396	0.99997	0.000145813	0.000145809		6.19441	0.01072	6.19441	0.01072	6.19441	0.01072		6.19441	0.00463	6.19441	0.00462
-0.9392	-93.9844	0.15956	-0.9392	0.99932	0.00347	0.00347		-0.9392	-93.9334	0.03322	-0.9392	0.99986	0.000723228	0.000723125		-0.9392	-93.9227	0.0067	-0.9392	0.99997	0.000145838	0.000145834		6.08135	0.01095	6.08135	0.01094	6.08135	0.01094		6.08135	0.00474	6.08135	0.00473
-0.9388	-93.9444	0.15958	-0.9388	0.99932	0.00347	0.00347		-0.9388	-93.8934	0.03322	-0.9388	0.99986	0.00072335	0.000723246		-0.9388	-93.8827	0.0067	-0.9388	0.99997	0.000145863	0.000145858		5.97035	0.01118	5.97035	0.01118	5.97035	0.01117		5.97035	0.00486	5.97035	0.00485
-0.9384	-93.9044	0.15961	-0.9384	0.99932	0.00347	0.00347		-0.9384	-93.8534	0.03323	-0.9384	0.99986	0.000723471	0.000723368		-0.9384	-93.8427	0.0067	-0.9384	0.99997	0.000145887	0.000145883		5.86138	0.01141	5.86138	0.01141	5.86138	0.01141		5.86138	0.00498	5.86138	0.00497
-0.938	-93.8645	0.15964	-0.938	0.99932	0.00347	0.00347		-0.938	-93.8134	0.03324	-0.938	0.99986	0.000723593	0.00072349		-0.938	-93.8027	0.0067	-0.938	0.99997	0.000145912	0.000145908		5.7544	0.01166	5.7544	0.01165	5.7544	0.01165		5.7544	0.00511	5.7544	0.00509
-0.9376	-93.8245	0.15967	-0.9376	0.99932	0.00347	0.00347		-0.9376	-93.7734	0.03324	-0.9376	0.99986	0.000723715	0.000723612		-0.9376	-93.7627	0.0067	-0.9376	0.99997	0.000145936	0.000145932		5.64937	0.0119	5.64937	0.0119	5.64937	0.0119		5.64937	0.00524	5.64937	0.00521
-0.9372	-93.7845	0.15969	-0.9372	0.99931	0.00347	0.00347		-0.9372	-93.7335	0.03325	-0.9372	0.99986	0.000723837	0.000723734		-0.9372	-93.7227	0.0067	-0.9372	0.99997	0.000145961	0.000145957		5.54626	0.01216	5.54626	0.01215	5.54626	0.01215		5.54626	0.00537	5.54626	0.00534
-0.9368	-93.7446	0.15972	-0.9368	0.99931	0.00348	0.00347		-0.9368	-93.6934	0.03325	-0.9368	0.99986	0.00072396	0.000723856		-0.9368	-93.6827	0.0067	-0.9368	0.99997	0.000145986	0.000145982		5.44503	0.01242	5.44503	0.01241	5.44503	0.01241		5.44503	0.0055	5.44503	0.00548
-0.9364	-93.7046	0.15975	-0.9364	0.99931	0.00348	0.00347		-0.9364	-93.6535	0.03326	-0.9364	0.99986	0.000724082	0.000723978		-0.9364	-93.6427	0.00671	-0.9364	0.99997	0.00014601	0.000146006		5.34564	0.01268	5.34564	0.01268	5.34564	0.01267		5.34564	0.00564	5.34564	0.00561
-0.936	-93.6646	0.15978	-0.936	0.99931	0.00348	0.00347		-0.936	-93.6135	0.03326	-0.936	0.99986	0.000724205	0.000724101		-0.936	-93.6027	0.00671	-0.936	0.99997	0.000146035	0.000146031		5.24807	0.01295	5.24807	0.01295	5.24807	0.01294		5.24807	0.00579	5.24807	0.00575
-0.9356	-93.6246	0.1598	-0.9356	0.99931	0.00348	0.00347		-0.9356	-93.5735	0.03327	-0.9356	0.99986	0.000724328	0.000724224		-0.9356	-93.5627	0.00671	-0.9356	0.99997	0.00014606	0.000146056		5.15229	0.01323	5.15229	0.01323	5.15229	0.01322		5.15229	0.00594	5.15229	0.0059
-0.9352	-93.5847	0.15983	-0.9352	0.99931	0.00348	0.00348		-0.9352	-93.5335	0.03328	-0.9352	0.99986	0.000724451	0.000724346		-0.9352	-93.5227	0.00671	-0.9352	0.99997	0.000146085	0.000146081		5.05825	0.01352	5.05825	0.01351	5.05825	0.01351		5.05825	0.00609	5.05825	0.00604
-0.9348	-93.5447	0.15986	-0.9348	0.99931	0.00348	0.00348		-0.9348	-93.4935	0.03328	-0.9348	0.99986	0.000724574	0.000724469		-0.9348	-93.4827	0.00671	-0.9348	0.99997	0.00014611	0.000146105		4.96592	0.01381	4.96592	0.0138	4.96592	0.0138		4.96592	0.00625	4.96592	0.00619
-0.9344	-93.5047	0.15989	-0.9344	0.99931	0.00348	0.00348		-0.9344	-93.4535	0.03329	-0.9344	0.99986	0.000724697	0.000724593		-0.9344	-93.4427	0.00671	-0.9344	0.99997	0.000146135	0.00014613		4.87528	0.01411	4.87528	0.0141	4.87528	0.01409		4.87528	0.00641	4.87528	0.00635
-0.934	-93.4647	0.15992	-0.934	0.99931	0.00348	0.00348		-0.934	-93.4135	0.03329	-0.934	0.99986	0.000724821	0.000724716		-0.934	-93.4027	0.00671	-0.934	0.99997	0.00014616	0.000146155		4.7863	0.01441	4.7863	0.01441	4.7863	0.0144		4.7863	0.00657	4.7863	0.00651
-0.9336	-93.4248	0.15994	-0.9336	0.99931	0.00348	0.00348		-0.9336	-93.3735	0.0333	-0.9336	0.99986	0.000724944	0.000724839		-0.9336	-93.3627	0.00671	-0.9336	0.99997	0.000146185	0.00014618		4.69894	0.01473	4.69894	0.01472	4.69894	0.01471		4.69894	0.00674	4.69894	0.00667
-0.9332	-93.3848	0.15997	-0.9332	0.99931	0.00348	0.00348		-0.9332	-93.3335	0.0333	-0.9332	0.99986	0.000725068	0.000724963		-0.9332	-93.3227	0.00672	-0.9332	0.99997	0.000146209	0.000146205		4.61318	0.01505	4.61318	0.01504	4.61318	0.01502		4.61318	0.00692	4.61318	0.00684
-0.9328	-93.3448	0.16	-0.9328	0.99931	0.00348	0.00348		-0.9328	-93.2935	0.03331	-0.9328	0.99986	0.000725192	0.000725087		-0.9328	-93.2827	0.00672	-0.9328	0.99997	0.000146235	0.00014623		4.52898	0.01537	4.52898	0.01536	4.52898	0.01535		4.52898	0.0071	4.52898	0.00701
-0.9324	-93.3049	0.16003	-0.9324	0.99931	0.00348	0.00348		-0.9324	-93.2535	0.03332	-0.9324	0.99986	0.000725316	0.000725211		-0.9324	-93.2427	0.00672	-0.9324	0.99997	0.00014626	0.000146255		4.44631	0.01571	4.44631	0.0157	4.44631	0.01568		4.44631	0.00729	4.44631	0.00719
-0.932	-93.2649	0.16005	-0.932	0.99931	0.00348	0.00348		-0.932	-93.2135	0.03332	-0.932	0.99986	0.00072544	0.000725335		-0.932	-93.2027	0.00672	-0.932	0.99997	0.000146285	0.00014628		4.36516	0.01605	4.36516	0.01604	4.36516	0.01602		4.36516	0.00748	4.36516	0.00737
-0.9316	-93.2249	0.16008	-0.9316	0.99931	0.00348	0.00348		-0.9316	-93.1735	0.03333	-0.9316	0.99985	0.000725564	0.000725459		-0.9316	-93.1627	0.00672	-0.9316	0.99997	0.00014631	0.000146305		4.28549	0.0164	4.28549	0.01639	4.28549	0.01637		4.28549	0.00768	4.28549	0.00755
-0.9312	-93.185	0.16011	-0.9312	0.99931	0.00348	0.00348		-0.9312	-93.1335	0.03333	-0.9312	0.99985	0.000725689	0.000725584		-0.9312	-93.1227	0.00672	-0.9312	0.99997	0.000146335	0.000146331		4.20727	0.01676	4.20727	0.01675	4.20727	0.01672		4.20727	0.00788	4.20727	0.00774
-0.9308	-93.145	0.16014	-0.9308	0.99931	0.00348	0.00348		-0.9308	-93.0935	0.03334	-0.9308	0.99985	0.000725814	0.000725708		-0.9308	-93.0827	0.00672	-0.9308	0.99997	0.00014636	0.000146356		4.13048	0.01712	4.13048	0.01711	4.13048	0.01709		4.13048	0.00809	4.13048	0.00793
-0.9304	-93.105	0.16017	-0.9304	0.9993	0.00348	0.00348		-0.9304	-93.0535	0.03335	-0.9304	0.99985	0.000725939	0.000725833		-0.9304	-93.0427	0.00672	-0.9304	0.99997	0.000146385	0.000146381		4.05509	0.0175	4.05509	0.01749	4.05509	0.01746		4.05509	0.0083	4.05509	0.00813
-0.93	-93.065	0.16019	-0.93	0.9993	0.00349	0.00348		-0.93	-93.0135	0.03335	-0.93	0.99985	0.000726064	0.000725958		-0.93	-93.0027	0.00672	-0.93	0.99997	0.000146411	0.000146406		3.98107	0.01788	3.98107	0.01787	3.98107	0.01784		3.98107	0.00852	3.98107	0.00834
-0.9296	-93.0251	0.16022	-0.9296	0.9993	0.00349	0.00348		-0.9296	-92.9736	0.03336	-0.9296	0.99985	0.000726189	0.000726083		-0.9296	-92.9627	0.00673	-0.9296	0.99997	0.000146436	0.000146432		3.90841	0.01827	3.90841	0.01826	3.90841	0.01823		3.90841	0.00875	3.90841	0.00854
-0.9292	-92.9851	0.16025	-0.9292	0.9993	0.00349	0.00348		-0.9292	-92.9336	0.03336	-0.9292	0.99985	0.000726314	0.000726208		-0.9292	-92.9227	0.00673	-0.9292	0.99997	0.000146461	0.000146457		3.83707	0.01868	3.83707	0.01866	3.83707	0.01862		3.83707	0.00899	3.83707	0.00876
-0.9288	-92.9451	0.16028	-0.9288	0.9993	0.00349	0.00348		-0.9288	-92.8936	0.03337	-0.9288	0.99985	0.00072644	0.000726334		-0.9288	-92.8827	0.00673	-0.9288	0.99997	0.000146487	0.000146482		3.76704	0.01908	3.76704	0.01907	3.76704	0.01903		3.76704	0.00923	3.76704	0.00897
-0.9284	-92.9051	0.1603	-0.9284	0.9993	0.00349	0.00349		-0.9284	-92.8536	0.03337	-0.9284	0.99985	0.000726565	0.000726459		-0.9284	-92.8427	0.00673	-0.9284	0.99997	0.000146512	0.000146508		3.69828	0.0195	3.69828	0.01948	3.69828	0.01944		3.69828	0.00947	3.69828	0.0092
-0.928	-92.8652	0.16033	-0.928	0.9993	0.00349	0.00349		-0.928	-92.8136	0.03338	-0.928	0.99985	0.000726691	0.000726585		-0.928	-92.8027	0.00673	-0.928	0.99997	0.000146537	0.000146533		3.63078	0.01993	3.63078	0.01991	3.63078	0.01986		3.63078	0.00973	3.63078	0.00942
-0.9276	-92.8252	0.16036	-0.9276	0.9993	0.00349	0.00349		-0.9276	-92.7736	0.03339	-0.9276	0.99985	0.000726817	0.000726711		-0.9276	-92.7627	0.00673	-0.9276	0.99997	0.000146563	0.000146558		3.56451	0.02037	3.56451	0.02034	3.56451	0.02029		3.56451	0.00999	3.56451	0.00966
-0.9272	-92.7852	0.16039	-0.9272	0.9993	0.00349	0.00349		-0.9272	-92.7336	0.03339	-0.9272	0.99985	0.000726943	0.000726837		-0.9272	-92.7227	0.00673	-0.9272	0.99997	0.000146588	0.000146584		3.49945	0.02081	3.49945	0.02079	3.49945	0.02073		3.49945	0.01026	3.49945	0.00989
-0.9268	-92.7452	0.16042	-0.9268	0.9993	0.00349	0.00349		-0.9268	-92.6936	0.0334	-0.9268	0.99985	0.00072707	0.000726963		-0.9268	-92.6827	0.00673	-0.9268	0.99997	0.000146614	0.000146609		3.43558	0.02127	3.43558	0.02124	3.43558	0.02118		3.43558	0.01054	3.43558	0.01013
-0.9264	-92.7053	0.16045	-0.9264	0.9993	0.00349	0.00349		-0.9264	-92.6536	0.0334	-0.9264	0.99985	0.000727196	0.00072709		-0.9264	-92.6427	0.00674	-0.9264	0.99997	0.000146639	0.000146635		3.37287	0.02173	3.37287	0.0217	3.37287	0.02164		3.37287	0.01082	3.37287	0.01038
-0.926	-92.6653	0.16047	-0.926	0.9993	0.00349	0.00349		-0.926	-92.6136	0.03341	-0.926	0.99985	0.000727323	0.000727216		-0.926	-92.6027	0.00674	-0.926	0.99997	0.000146665	0.000146661		3.31131	0.02221	3.31131	0.02217	3.31131	0.0221		3.31131	0.01112	3.31131	0.01063
-0.9256	-92.6253	0.1605	-0.9256	0.9993	0.00349	0.00349		-0.9256	-92.5736	0.03342	-0.9256	0.99985	0.00072745	0.000727343		-0.9256	-92.5627	0.00674	-0.9256	0.99997	0.00014669	0.000146686		3.25087	0.02269	3.25087	0.02265	3.25087	0.02258		3.25087	0.01142	3.25087	0.01089
-0.9252	-92.5854	0.16053	-0.9252	0.9993	0.00349	0.00349		-0.9252	-92.5336	0.03342	-0.9252	0.99985	0.000727577	0.00072747		-0.9252	-92.5228	0.00674	-0.9252	0.99997	0.000146716	0.000146712		3.19154	0.02319	3.19154	0.02315	3.19154	0.02306		3.19154	0.01173	3.19154	0.01115
-0.9248	-92.5454	0.16056	-0.9248	0.9993	0.00349	0.00349		-0.9248	-92.4936	0.03343	-0.9248	0.99985	0.000727704	0.000727597		-0.9248	-92.4827	0.00674	-0.9248	0.99997	0.000146742	0.000146737		3.13329	0.02369	3.13329	0.02365	3.13329	0.02356		3.13329	0.01205	3.13329	0.01142
-0.9244	-92.5054	0.16059	-0.9244	0.9993	0.00349	0.00349		-0.9244	-92.4536	0.03343	-0.9244	0.99985	0.000727831	0.000727724		-0.9244	-92.4428	0.00674	-0.9244	0.99997	0.000146768	0.000146763		3.0761	0.0242	3.0761	0.02416	3.0761	0.02406		3.0761	0.01237	3.0761	0.01169
-0.924	-92.4655	0.16061	-0.924	0.9993	0.00349	0.00349		-0.924	-92.4136	0.03344	-0.924	0.99985	0.000727959	0.000727851		-0.924	-92.4027	0.00674	-0.924	0.99997	0.000146793	0.000146789		3.01995	0.02473	3.01995	0.02468	3.01995	0.02457		3.01995	0.01271	3.01995	0.01197
-0.9236	-92.4255	0.16064	-0.9236	0.99929	0.0035	0.00349		-0.9236	-92.3736	0.03345	-0.9236	0.99985	0.000728086	0.000727979		-0.9236	-92.3628	0.00674	-0.9236	0.99997	0.000146819	0.000146815		2.96483	0.02526	2.96483	0.0252	2.96483	0.0251		2.96483	0.01305	2.96483	0.01225
-0.9232	-92.3855	0.16067	-0.9232	0.99929	0.0035	0.00349		-0.9232	-92.3337	0.03345	-0.9232	0.99985	0.000728214	0.000728107		-0.9232	-92.3227	0.00674	-0.9232	0.99997	0.000146845	0.00014684		2.91072	0.0258	2.91072	0.02574	2.91072	0.02563		2.91072	0.01341	2.91072	0.01254
-0.9228	-92.3455	0.1607	-0.9228	0.99929	0.0035	0.00349		-0.9228	-92.2937	0.03346	-0.9228	0.99985	0.000728342	0.000728234		-0.9228	-92.2827	0.00675	-0.9228	0.99997	0.000146871	0.000146866		2.85759	0.02635	2.85759	0.02629	2.85759	0.02617		2.85759	0.01377	2.85759	0.01283
-0.9224	-92.3056	0.16073	-0.9224	0.99929	0.0035	0.00349		-0.9224	-92.2537	0.03346	-0.9224	0.99985	0.00072847	0.000728362		-0.9224	-92.2428	0.00675	-0.9224	0.99997	0.000146897	0.000146892		2.80543	0.02691	2.80543	0.02685	2.80543	0.02672		2.80543	0.01415	2.80543	0.01312
-0.922	-92.2656	0.16076	-0.922	0.99929	0.0035	0.0035		-0.922	-92.2137	0.03347	-0.922	0.99985	0.000728599	0.000728491		-0.922	-92.2028	0.00675	-0.922	0.99997	0.000146922	0.000146918		2.75423	0.02749	2.75423	0.02741	2.75423	0.02727		2.75423	0.01453	2.75423	0.01343
-0.9216	-92.2256	0.16078	-0.9216	0.99929	0.0035	0.0035		-0.9216	-92.1737	0.03347	-0.9216	0.99985	0.000728727	0.000728619		-0.9216	-92.1628	0.00675	-0.9216	0.99997	0.000146948	0.000146944		2.70396	0.02807	2.70396	0.02799	2.70396	0.02784		2.70396	0.01492	2.70396	0.01373
-0.9212	-92.1856	0.16081	-0.9212	0.99929	0.0035	0.0035		-0.9212	-92.1337	0.03348	-0.9212	0.99985	0.000728856	0.000728748		-0.9212	-92.1228	0.00675	-0.9212	0.99997	0.000146974	0.00014697		2.65461	0.02865	2.65461	0.02858	2.65461	0.02842		2.65461	0.01533	2.65461	0.01404
-0.9208	-92.1457	0.16084	-0.9208	0.99929	0.0035	0.0035		-0.9208	-92.0937	0.03349	-0.9208	0.99985	0.000728985	0.000728876		-0.9208	-92.0828	0.00675	-0.9208	0.99997	0.000147	0.000146996		2.60615	0.02925	2.60615	0.02917	2.60615	0.029		2.60615	0.01574	2.60615	0.01435
-0.9204	-92.1057	0.16087	-0.9204	0.99929	0.0035	0.0035		-0.9204	-92.0537	0.03349	-0.9204	0.99985	0.000729113	0.000729005		-0.9204	-92.0428	0.00675	-0.9204	0.99997	0.000147026	0.000147022		2.55859	0.02986	2.55859	0.02977	2.55859	0.02959		2.55859	0.01617	2.55859	0.01467
-0.92	-92.0657	0.1609	-0.92	0.99929	0.0035	0.0035		-0.92	-92.0137	0.0335	-0.92	0.99985	0.000729243	0.000729134		-0.92	-92.0028	0.00675	-0.92	0.99997	0.000147053	0.000147048		2.51189	0.03047	2.51189	0.03038	2.51189	0.03019		2.51189	0.0166	2.51189	0.01499
-0.9196	-92.0258	0.16093	-0.9196	0.99929	0.0035	0.0035		-0.9196	-91.9737	0.0335	-0.9196	0.99985	0.000729372	0.000729263		-0.9196	-91.9628	0.00676	-0.9196	0.99997	0.000147079	0.000147074		2.46604	0.0311	2.46604	0.031	2.46604	0.0308		2.46604	0.01705	2.46604	0.01532
-0.9192	-91.9858	0.16096	-0.9192	0.99929	0.0035	0.0035		-0.9192	-91.9337	0.03351	-0.9192	0.99985	0.000729501	0.000729393		-0.9192	-91.9228	0.00676	-0.9192	0.99997	0.000147105	0.0001471		2.42103	0.03173	2.42103	0.03162	2.42103	0.03141		2.42103	0.0175	2.42103	0.01565
-0.9188	-91.9458	0.16098	-0.9188	0.99929	0.0035	0.0035		-0.9188	-91.8937	0.03352	-0.9188	0.99985	0.000729631	0.000729522		-0.9188	-91.8828	0.00676	-0.9188	0.99997	0.000147131	0.000147127		2.37684	0.03237	2.37684	0.03226	2.37684	0.03203		2.37684	0.01797	2.37684	0.01598
-0.9184	-91.9059	0.16101	-0.9184	0.99929	0.0035	0.0035		-0.9184	-91.8537	0.03352	-0.9184	0.99985	0.000729761	0.000729652		-0.9184	-91.8428	0.00676	-0.9184	0.99997	0.000147157	0.000147153		2.33346	0.03301	2.33346	0.03289	2.33346	0.03266		2.33346	0.01845	2.33346	0.01632
-0.918	-91.8659	0.16104	-0.918	0.99929	0.0035	0.0035		-0.918	-91.8137	0.03353	-0.918	0.99985	0.000729891	0.000729782		-0.918	-91.8028	0.00676	-0.918	0.99997	0.000147183	0.000147179		2.29087	0.03366	2.29087	0.03354	2.29087	0.03329		2.29087	0.01894	2.29087	0.01666
-0.9176	-91.8259	0.16107	-0.9176	0.99929	0.0035	0.0035		-0.9176	-91.7737	0.03353	-0.9176	0.99985	0.000730021	0.000729912		-0.9176	-91.7628	0.00676	-0.9176	0.99997	0.00014721	0.000147205		2.24905	0.03432	2.24905	0.03419	2.24905	0.03393		2.24905	0.01944	2.24905	0.017
-0.9172	-91.7859	0.1611	-0.9172	0.99928	0.00351	0.0035		-0.9172	-91.7337	0.03354	-0.9172	0.99985	0.000730151	0.000730042		-0.9172	-91.7228	0.00676	-0.9172	0.99997	0.000147236	0.000147232		2.208	0.03498	2.208	0.03485	2.208	0.03458		2.208	0.01995	2.208	0.01735
-0.9168	-91.746	0.16113	-0.9168	0.99928	0.00351	0.0035		-0.9168	-91.6937	0.03355	-0.9168	0.99985	0.000730282	0.000730173		-0.9168	-91.6828	0.00676	-0.9168	0.99997	0.000147262	0.000147258		2.1677	0.03565	2.1677	0.03551	2.1677	0.03523		2.1677	0.02047	2.1677	0.0177
-0.9164	-91.706	0.16116	-0.9164	0.99928	0.00351	0.0035		-0.9164	-91.6538	0.03355	-0.9164	0.99985	0.000730413	0.000730303		-0.9164	-91.6428	0.00677	-0.9164	0.99997	0.000147289	0.000147284		2.12814	0.03631	2.12814	0.03617	2.12814	0.03588		2.12814	0.021	2.12814	0.01805
-0.916	-91.666	0.16118	-0.916	0.99928	0.00351	0.0035		-0.916	-91.6138	0.03356	-0.916	0.99985	0.000730543	0.000730434		-0.916	-91.6028	0.00677	-0.916	0.99997	0.000147315	0.000147311		2.0893	0.03699	2.0893	0.03684	2.0893	0.03654		2.0893	0.02155	2.0893	0.0184
-0.9156	-91.6261	0.16121	-0.9156	0.99928	0.00351	0.00351		-0.9156	-91.5738	0.03356	-0.9156	0.99985	0.000730674	0.000730565		-0.9156	-91.5628	0.00677	-0.9156	0.99997	0.000147342	0.000147337		2.05116	0.03766	2.05116	0.03751	2.05116	0.0372		2.05116	0.0221	2.05116	0.01876
-0.9152	-91.5861	0.16124	-0.9152	0.99928	0.00351	0.00351		-0.9152	-91.5338	0.03357	-0.9152	0.99985	0.000730806	0.000730696		-0.9152	-91.5228	0.00677	-0.9152	0.99997	0.000147368	0.000147364		2.01372	0.03834	2.01372	0.03818	2.01372	0.03786		2.01372	0.02266	2.01372	0.01911
-0.9148	-91.5461	0.16127	-0.9148	0.99928	0.00351	0.00351		-0.9148	-91.4938	0.03358	-0.9148	0.99985	0.000730937	0.000730827		-0.9148	-91.4828	0.00677	-0.9148	0.99997	0.000147395	0.00014739		1.97697	0.03901	1.97697	0.03885	1.97697	0.03852		1.97697	0.02324	1.97697	0.01947
-0.9144	-91.5061	0.1613	-0.9144	0.99928	0.00351	0.00351		-0.9144	-91.4538	0.03358	-0.9144	0.99985	0.000731069	0.000730959		-0.9144	-91.4428	0.00677	-0.9144	0.99997	0.000147421	0.000147417		1.94089	0.03969	1.94089	0.03952	1.94089	0.03918		1.94089	0.02382	1.94089	0.01982
-0.914	-91.4662	0.16133	-0.914	0.99928	0.00351	0.00351		-0.914	-91.4138	0.03359	-0.914	0.99985	0.0007312	0.00073109		-0.914	-91.4028	0.00677	-0.914	0.99997	0.000147448	0.000147443		1.90546	0.04036	1.90546	0.04019	1.90546	0.03984		1.90546	0.02442	1.90546	0.02018
-0.9136	-91.4262	0.16136	-0.9136	0.99928	0.00351	0.00351		-0.9136	-91.3738	0.03359	-0.9136	0.99985	0.000731332	0.000731222		-0.9136	-91.3628	0.00677	-0.9136	0.99997	0.000147475	0.00014747		1.87068	0.04103	1.87068	0.04086	1.87068	0.0405		1.87068	0.02502	1.87068	0.02054
-0.9132	-91.3862	0.16139	-0.9132	0.99928	0.00351	0.00351		-0.9132	-91.3338	0.0336	-0.9132	0.99985	0.000731464	0.000731354		-0.9132	-91.3228	0.00677	-0.9132	0.99997	0.000147501	0.000147497		1.83654	0.0417	1.83654	0.04152	1.83654	0.04116		1.83654	0.02563	1.83654	0.0209
-0.9128	-91.3462	0.16142	-0.9128	0.99928	0.00351	0.00351		-0.9128	-91.2938	0.03361	-0.9128	0.99985	0.000731596	0.000731486		-0.9128	-91.2828	0.00678	-0.9128	0.99997	0.000147528	0.000147523		1.80302	0.04236	1.80302	0.04218	1.80302	0.04182		1.80302	0.02626	1.80302	0.02125
-0.9124	-91.3063	0.16144	-0.9124	0.99928	0.00351	0.00351		-0.9124	-91.2538	0.03361	-0.9124	0.99985	0.000731729	0.000731618		-0.9124	-91.2428	0.00678	-0.9124	0.99997	0.000147555	0.00014755		1.77011	0.04302	1.77011	0.04284	1.77011	0.04247		1.77011	0.02689	1.77011	0.02161
-0.912	-91.2663	0.16147	-0.912	0.99928	0.00351	0.00351		-0.912	-91.2138	0.03362	-0.912	0.99985	0.000731861	0.000731751		-0.912	-91.2028	0.00678	-0.912	0.99997	0.000147581	0.000147577		1.7378	0.04366	1.7378	0.04348	1.7378	0.04311		1.7378	0.02753	1.7378	0.02196
-0.9116	-91.2263	0.1615	-0.9116	0.99928	0.00351	0.00351		-0.9116	-91.1738	0.03362	-0.9116	0.99985	0.000731994	0.000731883		-0.9116	-91.1628	0.00678	-0.9116	0.99997	0.000147608	0.000147604		1.70608	0.0443	1.70608	0.04412	1.70608	0.04375		1.70608	0.02817	1.70608	0.02232
-0.9112	-91.1864	0.16153	-0.9112	0.99928	0.00351	0.00351		-0.9112	-91.1338	0.03363	-0.9112	0.99985	0.000732127	0.000732016		-0.9112	-91.1228	0.00678	-0.9112	0.99997	0.000147635	0.000147631		1.67494	0.04493	1.67494	0.04475	1.67494	0.04438		1.67494	0.02883	1.67494	0.02267
-0.9108	-91.1464	0.16156	-0.9108	0.99927	0.00352	0.00351		-0.9108	-91.0938	0.03364	-0.9108	0.99985	0.00073226	0.000732149		-0.9108	-91.0828	0.00678	-0.9108	0.99997	0.000147662	0.000147657		1.64437	0.04554	1.64437	0.04537	1.64437	0.045		1.64437	0.02949	1.64437	0.02301
-0.9104	-91.1064	0.16159	-0.9104	0.99927	0.00352	0.00351		-0.9104	-91.0538	0.03364	-0.9104	0.99985	0.000732393	0.000732282		-0.9104	-91.0428	0.00678	-0.9104	0.99997	0.000147689	0.000147684		1.61436	0.04614	1.61436	0.04598	1.61436	0.04561		1.61436	0.03015	1.61436	0.02336
-0.91	-91.0665	0.16162	-0.91	0.99927	0.00352	0.00351		-0.91	-91.0139	0.03365	-0.91	0.99985	0.000732527	0.000732416		-0.91	-91.0028	0.00678	-0.91	0.99997	0.000147716	0.000147711		1.58489	0.04673	1.58489	0.04657	1.58489	0.04621		1.58489	0.03083	1.58489	0.0237
-0.9096	-91.0265	0.16165	-0.9096	0.99927	0.00352	0.00351		-0.9096	-90.9738	0.03365	-0.9096	0.99985	0.000732661	0.000732549		-0.9096	-90.9628	0.00679	-0.9096	0.99997	0.000147743	0.000147738		1.55597	0.0473	1.55597	0.04715	1.55597	0.0468		1.55597	0.03151	1.55597	0.02404
-0.9092	-90.9865	0.16168	-0.9092	0.99927	0.00352	0.00352		-0.9092	-90.9339	0.03366	-0.9092	0.99985	0.000732794	0.000732683		-0.9092	-90.9228	0.00679	-0.9092	0.99997	0.00014777	0.000147765		1.52757	0.04786	1.52757	0.04771	1.52757	0.04738		1.52757	0.03219	1.52757	0.02437
-0.9088	-90.9465	0.16171	-0.9088	0.99927	0.00352	0.00352		-0.9088	-90.8939	0.03367	-0.9088	0.99985	0.000732928	0.000732817		-0.9088	-90.8828	0.00679	-0.9088	0.99997	0.000147797	0.000147792		1.49968	0.04839	1.49968	0.04826	1.49968	0.04794		1.49968	0.03288	1.49968	0.0247
-0.9084	-90.9066	0.16174	-0.9084	0.99927	0.00352	0.00352		-0.9084	-90.8539	0.03367	-0.9084	0.99985	0.000733062	0.000732951		-0.9084	-90.8428	0.00679	-0.9084	0.99997	0.000147824	0.000147819		1.47231	0.04891	1.47231	0.04878	1.47231	0.04848		1.47231	0.03357	1.47231	0.02502
-0.908	-90.8666	0.16176	-0.908	0.99927	0.00352	0.00352		-0.908	-90.8139	0.03368	-0.908	0.99985	0.000733197	0.000733085		-0.908	-90.8028	0.00679	-0.908	0.99997	0.000147851	0.000147847		1.44544	0.0494	1.44544	0.04929	1.44544	0.04901		1.44544	0.03426	1.44544	0.02534
-0.9076	-90.8266	0.16179	-0.9076	0.99927	0.00352	0.00352		-0.9076	-90.7739	0.03369	-0.9076	0.99985	0.000733331	0.000733219		-0.9076	-90.7628	0.00679	-0.9076	0.99997	0.000147878	0.000147874		1.41906	0.04987	1.41906	0.04978	1.41906	0.04953		1.41906	0.03496	1.41906	0.02565
-0.9072	-90.7867	0.16182	-0.9072	0.99927	0.00352	0.00352		-0.9072	-90.7339	0.03369	-0.9072	0.99985	0.000733466	0.000733354		-0.9072	-90.7228	0.00679	-0.9072	0.99997	0.000147905	0.000147901		1.39316	0.05032	1.39316	0.05025	1.39316	0.05002		1.39316	0.03565	1.39316	0.02596
-0.9068	-90.7467	0.16185	-0.9068	0.99927	0.00352	0.00352		-0.9068	-90.6939	0.0337	-0.9068	0.99985	0.000733601	0.000733489		-0.9068	-90.6828	0.00679	-0.9068	0.99997	0.000147933	0.000147928		1.36773	0.05075	1.36773	0.05069	1.36773	0.0505		1.36773	0.03635	1.36773	0.02626
-0.9064	-90.7067	0.16188	-0.9064	0.99927	0.00352	0.00352		-0.9064	-90.6539	0.0337	-0.9064	0.99985	0.000733736	0.000733624		-0.9064	-90.6428	0.0068	-0.9064	0.99997	0.00014796	0.000147955		1.34276	0.05114	1.34276	0.05111	1.34276	0.05096		1.34276	0.03705	1.34276	0.02655
-0.906	-90.6667	0.16191	-0.906	0.99927	0.00352	0.00352		-0.906	-90.6139	0.03371	-0.906	0.99985	0.000733871	0.000733759		-0.906	-90.6028	0.0068	-0.906	0.99997	0.000147987	0.000147983		1.31826	0.05152	1.31826	0.05151	1.31826	0.05139		1.31826	0.03775	1.31826	0.02684
-0.9056	-90.6268	0.16194	-0.9056	0.99927	0.00352	0.00352		-0.9056	-90.5739	0.03372	-0.9056	0.99985	0.000734007	0.000733894		-0.9056	-90.5628	0.0068	-0.9056	0.99997	0.000148015	0.00014801		1.2942	0.05186	1.2942	0.05188	1.2942	0.05181		1.2942	0.03845	1.2942	0.02712
-0.9052	-90.5868	0.16197	-0.9052	0.99927	0.00352	0.00352		-0.9052	-90.5339	0.03372	-0.9052	0.99985	0.000734142	0.000734029		-0.9052	-90.5228	0.0068	-0.9052	0.99997	0.000148042	0.000148037		1.27057	0.05218	1.27057	0.05222	1.27057	0.05221		1.27057	0.03915	1.27057	0.02739
-0.9048	-90.5468	0.162	-0.9048	0.99927	0.00352	0.00352		-0.9048	-90.4939	0.03373	-0.9048	0.99985	0.000734278	0.000734165		-0.9048	-90.4828	0.0068	-0.9048	0.99997	0.000148069	0.000148065		1.24738	0.05247	1.24738	0.05255	1.24738	0.05258		1.24738	0.03985	1.24738	0.02765
-0.9044	-90.5069	0.16203	-0.9044	0.99926	0.00353	0.00352		-0.9044	-90.4539	0.03373	-0.9044	0.99985	0.000734414	0.000734301		-0.9044	-90.4428	0.0068	-0.9044	0.99997	0.000148097	0.000148092		1.22462	0.05273	1.22462	0.05284	1.22462	0.05293		1.22462	0.04054	1.22462	0.02791
-0.904	-90.4669	0.16206	-0.904	0.99926	0.00353	0.00352		-0.904	-90.4139	0.03374	-0.904	0.99985	0.00073455	0.000734437		-0.904	-90.4028	0.0068	-0.904	0.99997	0.000148124	0.00014812		1.20226	0.05296	1.20226	0.05311	1.20226	0.05326		1.20226	0.04123	1.20226	0.02815
-0.9036	-90.4269	0.16209	-0.9036	0.99926	0.00353	0.00352		-0.9036	-90.3739	0.03375	-0.9036	0.99985	0.000734686	0.000734573		-0.9036	-90.3628	0.0068	-0.9036	0.99997	0.000148152	0.000148147		1.18032	0.05317	1.18032	0.05335	1.18032	0.05356		1.18032	0.04192	1.18032	0.02839
-0.9032	-90.387	0.16212	-0.9032	0.99926	0.00353	0.00352		-0.9032	-90.334	0.03375	-0.9032	0.99985	0.000734823	0.000734709		-0.9032	-90.3228	0.00681	-0.9032	0.99997	0.000148179	0.000148175		1.15878	0.05334	1.15878	0.05356	1.15878	0.05385		1.15878	0.0426	1.15878	0.02862
-0.9028	-90.347	0.16215	-0.9028	0.99926	0.00353	0.00353		-0.9028	-90.294	0.03376	-0.9028	0.99985	0.000734959	0.000734846		-0.9028	-90.2828	0.00681	-0.9028	0.99997	0.000148207	0.000148202		1.13763	0.05348	1.13763	0.05375	1.13763	0.05411		1.13763	0.04328	1.13763	0.02884
-0.9024	-90.307	0.16218	-0.9024	0.99926	0.00353	0.00353		-0.9024	-90.254	0.03377	-0.9024	0.99985	0.000735096	0.000734983		-0.9024	-90.2428	0.00681	-0.9024	0.99997	0.000148235	0.00014823		1.11686	0.0536	1.11686	0.05391	1.11686	0.05434		1.11686	0.04396	1.11686	0.02905
-0.902	-90.267	0.16221	-0.902	0.99926	0.00353	0.00353		-0.902	-90.214	0.03377	-0.902	0.99985	0.000735233	0.00073512		-0.902	-90.2028	0.00681	-0.902	0.99997	0.000148262	0.000148258		1.09648	0.05368	1.09648	0.05404	1.09648	0.05456		1.09648	0.04463	1.09648	0.02925
-0.9016	-90.2271	0.16224	-0.9016	0.99926	0.00353	0.00353		-0.9016	-90.174	0.03378	-0.9016	0.99985	0.000735371	0.000735257		-0.9016	-90.1628	0.00681	-0.9016	0.99997	0.00014829	0.000148285		1.07647	0.05374	1.07647	0.05414	1.07647	0.05475		1.07647	0.0453	1.07647	0.02944
-0.9012	-90.1871	0.16227	-0.9012	0.99926	0.00353	0.00353		-0.9012	-90.134	0.03378	-0.9012	0.99985	0.000735508	0.000735394		-0.9012	-90.1228	0.00681	-0.9012	0.99997	0.000148318	0.000148313		1.05682	0.05377	1.05682	0.05422	1.05682	0.05492		1.05682	0.04595	1.05682	0.02962
-0.9008	-90.1471	0.1623	-0.9008	0.99926	0.00353	0.00353		-0.9008	-90.094	0.03379	-0.9008	0.99984	0.000735645	0.000735531		-0.9008	-90.0828	0.00681	-0.9008	0.99997	0.000148346	0.000148341		1.03753	0.05377	1.03753	0.05428	1.03753	0.05507		1.03753	0.04661	1.03753	0.02979
-0.9004	-90.1072	0.16233	-0.9004	0.99926	0.00353	0.00353		-0.9004	-90.054	0.0338	-0.9004	0.99984	0.000735783	0.000735669		-0.9004	-90.0428	0.00681	-0.9004	0.99997	0.000148373	0.000148369		1.01859	0.05374	1.01859	0.05431	1.01859	0.0552		1.01859	0.04725	1.01859	0.02995
-0.9	-90.0672	0.16236	-0.9	0.99926	0.00353	0.00353		-0.9	-90.014	0.0338	-0.9	0.99984	0.000735921	0.000735807		-0.9	-90.0028	0.00682	-0.9	0.99997	0.000148401	0.000148397		1	0.05369	1	0.05431	1	0.0553		1	0.04789	1	0.0301
-0.8996	-90.0272	0.16238	-0.8996	0.99926	0.00353	0.00353		-0.8996	-89.974	0.03381	-0.8996	0.99984	0.000736059	0.000735945		-0.8996	-89.9628	0.00682	-0.8996	0.99997	0.000148429	0.000148425		0.98175	0.05361	0.98175	0.05429	0.98175	0.05539		0.98175	0.04852	0.98175	0.03024
-0.8992	-89.9873	0.16241	-0.8992	0.99926	0.00353	0.00353		-0.8992	-89.934	0.03382	-0.8992	0.99984	0.000736198	0.000736083		-0.8992	-89.9228	0.00682	-0.8992	0.99997	0.000148457	0.000148452		0.96383	0.05351	0.96383	0.05425	0.96383	0.05545		0.96383	0.04914	0.96383	0.03037
-0.8988	-89.9473	0.16244	-0.8988	0.99926	0.00353	0.00353		-0.8988	-89.894	0.03382	-0.8988	0.99984	0.000736336	0.000736221		-0.8988	-89.8828	0.00682	-0.8988	0.99997	0.000148485	0.00014848		0.94624	0.05338	0.94624	0.05418	0.94624	0.0555		0.94624	0.04976	0.94624	0.03049
-0.8984	-89.9073	0.16247	-0.8984	0.99925	0.00354	0.00353		-0.8984	-89.854	0.03383	-0.8984	0.99984	0.000736475	0.00073636		-0.8984	-89.8428	0.00682	-0.8984	0.99997	0.000148513	0.000148508		0.92897	0.05323	0.92897	0.05409	0.92897	0.05553		0.92897	0.05037	0.92897	0.0306
-0.898	-89.8673	0.1625	-0.898	0.99925	0.00354	0.00353		-0.898	-89.814	0.03383	-0.898	0.99984	0.000736614	0.000736499		-0.898	-89.8028	0.00682	-0.898	0.99997	0.000148541	0.000148536		0.91201	0.05305	0.91201	0.05399	0.91201	0.05554		0.91201	0.05096	0.91201	0.03069
-0.8976	-89.8274	0.16253	-0.8976	0.99925	0.00354	0.00353		-0.8976	-89.774	0.03384	-0.8976	0.99984	0.000736753	0.000736638		-0.8976	-89.7628	0.00682	-0.8976	0.99997	0.000148569	0.000148565		0.89536	0.05286	0.89536	0.05386	0.89536	0.05553		0.89536	0.05155	0.89536	0.03078
-0.8972	-89.7874	0.16256	-0.8972	0.99925	0.00354	0.00353		-0.8972	-89.734	0.03385	-0.8972	0.99984	0.000736892	0.000736777		-0.8972	-89.7228	0.00682	-0.8972	0.99997	0.000148597	0.000148593		0.87902	0.05264	0.87902	0.05371	0.87902	0.05551		0.87902	0.05213	0.87902	0.03086
-0.8968	-89.7474	0.16259	-0.8968	0.99925	0.00354	0.00354		-0.8968	-89.6941	0.03385	-0.8968	0.99984	0.000737031	0.000736916		-0.8968	-89.6828	0.00683	-0.8968	0.99997	0.000148625	0.000148621		0.86298	0.05241	0.86298	0.05355	0.86298	0.05547		0.86298	0.0527	0.86298	0.03092
-0.8964	-89.7075	0.16262	-0.8964	0.99925	0.00354	0.00354		-0.8964	-89.6541	0.03386	-0.8964	0.99984	0.000737171	0.000737056		-0.8964	-89.6428	0.00683	-0.8964	0.99997	0.000148654	0.000148649		0.84723	0.05215	0.84723	0.05337	0.84723	0.05542		0.84723	0.05326	0.84723	0.03097
-0.896	-89.6675	0.16265	-0.896	0.99925	0.00354	0.00354		-0.896	-89.6141	0.03387	-0.896	0.99984	0.000737311	0.000737195		-0.896	-89.6028	0.00683	-0.896	0.99997	0.000148682	0.000148677		0.83176	0.05188	0.83176	0.05317	0.83176	0.05536		0.83176	0.05382	0.83176	0.03102
-0.8956	-89.6275	0.16268	-0.8956	0.99925	0.00354	0.00354		-0.8956	-89.5741	0.03387	-0.8956	0.99984	0.000737451	0.000737335		-0.8956	-89.5628	0.00683	-0.8956	0.99997	0.00014871	0.000148705		0.81658	0.0516	0.81658	0.05296	0.81658	0.05528		0.81658	0.05436	0.81658	0.03105
-0.8952	-89.5875	0.16271	-0.8952	0.99925	0.00354	0.00354		-0.8952	-89.5341	0.03388	-0.8952	0.99984	0.000737591	0.000737475		-0.8952	-89.5228	0.00683	-0.8952	0.99997	0.000148739	0.000148734		0.80168	0.0513	0.80168	0.05273	0.80168	0.05519		0.80168	0.05489	0.80168	0.03107
-0.8948	-89.5476	0.16274	-0.8948	0.99925	0.00354	0.00354		-0.8948	-89.4941	0.03388	-0.8948	0.99984	0.000737731	0.000737615		-0.8948	-89.4828	0.00683	-0.8948	0.99997	0.000148767	0.000148762		0.78705	0.05098	0.78705	0.05249	0.78705	0.05509		0.78705	0.05541	0.78705	0.03109
-0.8944	-89.5076	0.16277	-0.8944	0.99925	0.00354	0.00354		-0.8944	-89.4541	0.03389	-0.8944	0.99984	0.000737872	0.000737756		-0.8944	-89.4428	0.00683	-0.8944	0.99997	0.000148795	0.000148791		0.77268	0.05066	0.77268	0.05224	0.77268	0.05498		0.77268	0.05592	0.77268	0.03109
-0.894	-89.4676	0.1628	-0.894	0.99925	0.00354	0.00354		-0.894	-89.4141	0.0339	-0.894	0.99984	0.000738013	0.000737896		-0.894	-89.4028	0.00683	-0.894	0.99997	0.000148824	0.000148819		0.75858	0.05032	0.75858	0.05198	0.75858	0.05486		0.75858	0.05642	0.75858	0.03108
-0.8936	-89.4277	0.16284	-0.8936	0.99925	0.00354	0.00354		-0.8936	-89.3741	0.0339	-0.8936	0.99984	0.000738154	0.000738037		-0.8936	-89.3628	0.00684	-0.8936	0.99997	0.000148852	0.000148847		0.74473	0.04997	0.74473	0.05171	0.74473	0.05473		0.74473	0.05692	0.74473	0.03106
-0.8932	-89.3877	0.16287	-0.8932	0.99925	0.00354	0.00354		-0.8932	-89.3341	0.03391	-0.8932	0.99984	0.000738295	0.000738178		-0.8932	-89.3229	0.00684	-0.8932	0.99997	0.000148881	0.000148876		0.73114	0.04962	0.73114	0.05143	0.73114	0.05459		0.73114	0.0574	0.73114	0.03104
-0.8928	-89.3477	0.1629	-0.8928	0.99925	0.00354	0.00354		-0.8928	-89.2941	0.03392	-0.8928	0.99984	0.000738436	0.000738319		-0.8928	-89.2828	0.00684	-0.8928	0.99997	0.000148909	0.000148904		0.71779	0.04925	0.71779	0.05115	0.71779	0.05445		0.71779	0.05787	0.71779	0.031
-0.8924	-89.3078	0.16293	-0.8924	0.99924	0.00355	0.00354		-0.8924	-89.2541	0.03392	-0.8924	0.99984	0.000738577	0.000738461		-0.8924	-89.2429	0.00684	-0.8924	0.99997	0.000148938	0.000148933		0.70469	0.04888	0.70469	0.05085	0.70469	0.0543		0.70469	0.05833	0.70469	0.03095
-0.892	-89.2678	0.16296	-0.892	0.99924	0.00355	0.00354		-0.892	-89.2141	0.03393	-0.892	0.99984	0.000738719	0.000738602		-0.892	-89.2028	0.00684	-0.892	0.99997	0.000148966	0.000148962		0.69183	0.0485	0.69183	0.05056	0.69183	0.05415		0.69183	0.05878	0.69183	0.03089
-0.8916	-89.2278	0.16299	-0.8916	0.99924	0.00355	0.00354		-0.8916	-89.1741	0.03393	-0.8916	0.99984	0.000738861	0.000738744		-0.8916	-89.1629	0.00684	-0.8916	0.99997	0.000148995	0.00014899		0.6792	0.04812	0.6792	0.05025	0.6792	0.05399		0.6792	0.05922	0.6792	0.03083
-0.8912	-89.1878	0.16302	-0.8912	0.99924	0.00355	0.00354		-0.8912	-89.1341	0.03394	-0.8912	0.99984	0.000739003	0.000738886		-0.8912	-89.1228	0.00684	-0.8912	0.99997	0.000149024	0.000149019		0.66681	0.04773	0.66681	0.04994	0.66681	0.05383		0.66681	0.05965	0.66681	0.03075
-0.8908	-89.1479	0.16305	-0.8908	0.99924	0.00355	0.00355		-0.8908	-89.0941	0.03395	-0.8908	0.99984	0.000739145	0.000739028		-0.8908	-89.0828	0.00684	-0.8908	0.99997	0.000149052	0.000149048		0.65464	0.04734	0.65464	0.04963	0.65464	0.05367		0.65464	0.06007	0.65464	0.03067
-0.8904	-89.1079	0.16308	-0.8904	0.99924	0.00355	0.00355		-0.8904	-89.0542	0.03395	-0.8904	0.99984	0.000739288	0.00073917		-0.8904	-89.0429	0.00685	-0.8904	0.99997	0.000149081	0.000149076		0.64269	0.04695	0.64269	0.04932	0.64269	0.0535		0.64269	0.06048	0.64269	0.03057
-0.89	-89.0679	0.16311	-0.89	0.99924	0.00355	0.00355		-0.89	-89.0142	0.03396	-0.89	0.99984	0.00073943	0.000739313		-0.89	-89.0029	0.00685	-0.89	0.99997	0.00014911	0.000149105		0.63096	0.04655	0.63096	0.049	0.63096	0.05333		0.63096	0.06088	0.63096	0.03047
-0.8896	-89.028	0.16314	-0.8896	0.99924	0.00355	0.00355		-0.8896	-88.9742	0.03397	-0.8896	0.99984	0.000739573	0.000739456		-0.8896	-88.9629	0.00685	-0.8896	0.99997	0.000149139	0.000149134		0.61944	0.04616	0.61944	0.04869	0.61944	0.05317		0.61944	0.06127	0.61944	0.03036
-0.8892	-88.988	0.16317	-0.8892	0.99924	0.00355	0.00355		-0.8892	-88.9342	0.03397	-0.8892	0.99984	0.000739716	0.000739599		-0.8892	-88.9229	0.00685	-0.8892	0.99997	0.000149168	0.000149163		0.60814	0.04576	0.60814	0.04837	0.60814	0.053		0.60814	0.06165	0.60814	0.03024
-0.8888	-88.948	0.1632	-0.8888	0.99924	0.00355	0.00355		-0.8888	-88.8942	0.03398	-0.8888	0.99984	0.00073986	0.000739742		-0.8888	-88.8829	0.00685	-0.8888	0.99997	0.000149197	0.000149192		0.59704	0.04537	0.59704	0.04805	0.59704	0.05283		0.59704	0.06202	0.59704	0.03012
-0.8884	-88.9081	0.16323	-0.8884	0.99924	0.00355	0.00355		-0.8884	-88.8542	0.03399	-0.8884	0.99984	0.000740003	0.000739885		-0.8884	-88.8429	0.00685	-0.8884	0.99997	0.000149226	0.000149221		0.58614	0.04497	0.58614	0.04774	0.58614	0.05266		0.58614	0.06238	0.58614	0.02998
-0.888	-88.8681	0.16326	-0.888	0.99924	0.00355	0.00355		-0.888	-88.8142	0.03399	-0.888	0.99984	0.000740147	0.000740028		-0.888	-88.8029	0.00685	-0.888	0.99997	0.000149255	0.00014925		0.57544	0.04458	0.57544	0.04742	0.57544	0.05249		0.57544	0.06273	0.57544	0.02984
-0.8876	-88.8281	0.16329	-0.8876	0.99924	0.00355	0.00355		-0.8876	-88.7742	0.034	-0.8876	0.99984	0.00074029	0.000740172		-0.8876	-88.7629	0.00686	-0.8876	0.99997	0.000149284	0.000149279		0.56494	0.04419	0.56494	0.04711	0.56494	0.05233		0.56494	0.06307	0.56494	0.02969
-0.8872	-88.7882	0.16332	-0.8872	0.99924	0.00355	0.00355		-0.8872	-88.7342	0.034	-0.8872	0.99984	0.000740434	0.000740316		-0.8872	-88.7229	0.00686	-0.8872	0.99997	0.000149313	0.000149308		0.55463	0.0438	0.55463	0.0468	0.55463	0.05217		0.55463	0.0634	0.55463	0.02954
-0.8868	-88.7482	0.16335	-0.8868	0.99924	0.00355	0.00355		-0.8868	-88.6942	0.03401	-0.8868	0.99984	0.000740579	0.00074046		-0.8868	-88.6829	0.00686	-0.8868	0.99997	0.000149342	0.000149337		0.5445	0.04342	0.5445	0.04649	0.5445	0.05201		0.5445	0.06373	0.5445	0.02937
-0.8864	-88.7082	0.16338	-0.8864	0.99923	0.00356	0.00355		-0.8864	-88.6542	0.03402	-0.8864	0.99984	0.000740723	0.000740604		-0.8864	-88.6429	0.00686	-0.8864	0.99997	0.000149371	0.000149366		0.53456	0.04304	0.53456	0.04619	0.53456	0.05185		0.53456	0.06404	0.53456	0.0292
-0.886	-88.6683	0.16341	-0.886	0.99923	0.00356	0.00355		-0.886	-88.6142	0.03402	-0.886	0.99984	0.000740867	0.000740749		-0.886	-88.6029	0.00686	-0.886	0.99997	0.0001494	0.000149395		0.52481	0.04266	0.52481	0.04589	0.52481	0.0517		0.52481	0.06435	0.52481	0.02903
-0.8856	-88.6283	0.16344	-0.8856	0.99923	0.00356	0.00355		-0.8856	-88.5742	0.03403	-0.8856	0.99984	0.000741012	0.000740893		-0.8856	-88.5629	0.00686	-0.8856	0.99997	0.000149429	0.000149425		0.51523	0.04229	0.51523	0.04559	0.51523	0.05155		0.51523	0.06465	0.51523	0.02884
-0.8852	-88.5883	0.16348	-0.8852	0.99923	0.00356	0.00355		-0.8852	-88.5342	0.03404	-0.8852	0.99984	0.000741157	0.000741038		-0.8852	-88.5229	0.00686	-0.8852	0.99997	0.000149459	0.000149454		0.50582	0.04192	0.50582	0.0453	0.50582	0.0514		0.50582	0.06493	0.50582	0.02866
-0.8848	-88.5483	0.16351	-0.8848	0.99923	0.00356	0.00356		-0.8848	-88.4942	0.03404	-0.8848	0.99984	0.000741302	0.000741183		-0.8848	-88.4829	0.00686	-0.8848	0.99997	0.000149488	0.000149483		0.49659	0.04156	0.49659	0.04502	0.49659	0.05126		0.49659	0.06521	0.49659	0.02846
-0.8844	-88.5084	0.16354	-0.8844	0.99923	0.00356	0.00356		-0.8844	-88.4543	0.03405	-0.8844	0.99984	0.000741448	0.000741328		-0.8844	-88.4429	0.00687	-0.8844	0.99997	0.000149517	0.000149513		0.48753	0.0412	0.48753	0.04474	0.48753	0.05112		0.48753	0.06549	0.48753	0.02826
-0.884	-88.4684	0.16357	-0.884	0.99923	0.00356	0.00356		-0.884	-88.4142	0.03406	-0.884	0.99984	0.000741593	0.000741474		-0.884	-88.4029	0.00687	-0.884	0.99997	0.000149547	0.000149542		0.47863	0.04085	0.47863	0.04446	0.47863	0.05099		0.47863	0.06575	0.47863	0.02806
-0.8836	-88.4284	0.1636	-0.8836	0.99923	0.00356	0.00356		-0.8836	-88.3743	0.03406	-0.8836	0.99984	0.000741739	0.00074162		-0.8836	-88.3629	0.00687	-0.8836	0.99997	0.000149576	0.000149571		0.46989	0.0405	0.46989	0.04419	0.46989	0.05086		0.46989	0.06601	0.46989	0.02785
-0.8832	-88.3885	0.16363	-0.8832	0.99923	0.00356	0.00356		-0.8832	-88.3343	0.03407	-0.8832	0.99984	0.000741885	0.000741765		-0.8832	-88.3229	0.00687	-0.8832	0.99997	0.000149606	0.000149601		0.46132	0.04016	0.46132	0.04392	0.46132	0.05074		0.46132	0.06626	0.46132	0.02763
-0.8828	-88.3485	0.16366	-0.8828	0.99923	0.00356	0.00356		-0.8828	-88.2943	0.03408	-0.8828	0.99984	0.000742031	0.000741911		-0.8828	-88.2829	0.00687	-0.8828	0.99997	0.000149635	0.00014963		0.4529	0.03983	0.4529	0.04367	0.4529	0.05062		0.4529	0.0665	0.4529	0.02741
-0.8824	-88.3085	0.16369	-0.8824	0.99923	0.00356	0.00356		-0.8824	-88.2543	0.03408	-0.8824	0.99984	0.000742178	0.000742058		-0.8824	-88.2429	0.00687	-0.8824	0.99997	0.000149665	0.00014966		0.44463	0.0395	0.44463	0.04341	0.44463	0.05051		0.44463	0.06673	0.44463	0.02719
-0.882	-88.2686	0.16372	-0.882	0.99923	0.00356	0.00356		-0.882	-88.2143	0.03409	-0.882	0.99984	0.000742324	0.000742204		-0.882	-88.2029	0.00687	-0.882	0.99997	0.000149694	0.00014969		0.43652	0.03918	0.43652	0.04316	0.43652	0.0504		0.43652	0.06696	0.43652	0.02696
-0.8816	-88.2286	0.16375	-0.8816	0.99923	0.00356	0.00356		-0.8816	-88.1743	0.03409	-0.8816	0.99984	0.000742471	0.000742351		-0.8816	-88.1629	0.00687	-0.8816	0.99997	0.000149724	0.000149719		0.42855	0.03887	0.42855	0.04292	0.42855	0.0503		0.42855	0.06718	0.42855	0.02673
-0.8812	-88.1886	0.16378	-0.8812	0.99923	0.00356	0.00356		-0.8812	-88.1343	0.0341	-0.8812	0.99984	0.000742618	0.000742497		-0.8812	-88.1229	0.00688	-0.8812	0.99997	0.000149754	0.000149749		0.42073	0.03856	0.42073	0.04269	0.42073	0.05021		0.42073	0.06739	0.42073	0.02649
-0.8808	-88.1487	0.16382	-0.8808	0.99922	0.00357	0.00356		-0.8808	-88.0943	0.03411	-0.8808	0.99984	0.000742765	0.000742644		-0.8808	-88.0829	0.00688	-0.8808	0.99997	0.000149783	0.000149779		0.41305	0.03826	0.41305	0.04246	0.41305	0.05012		0.41305	0.0676	0.41305	0.02625
-0.8804	-88.1087	0.16385	-0.8804	0.99922	0.00357	0.00356		-0.8804	-88.0543	0.03411	-0.8804	0.99984	0.000742912	0.000742792		-0.8804	-88.0429	0.00688	-0.8804	0.99997	0.000149813	0.000149808		0.40551	0.03797	0.40551	0.04224	0.40551	0.05003		0.40551	0.0678	0.40551	0.02601
-0.88	-88.0687	0.16388	-0.88	0.99922	0.00357	0.00356		-0.88	-88.0143	0.03412	-0.88	0.99984	0.00074306	0.000742939		-0.88	-88.0029	0.00688	-0.88	0.99997	0.000149843	0.000149838		0.39811	0.03768	0.39811	0.04202	0.39811	0.04996		0.39811	0.06799	0.39811	0.02577
-0.8796	-88.0288	0.16391	-0.8796	0.99922	0.00357	0.00356		-0.8796	-87.9743	0.03413	-0.8796	0.99984	0.000743208	0.000743087		-0.8796	-87.9629	0.00688	-0.8796	0.99997	0.000149873	0.000149868		0.39084	0.0374	0.39084	0.04182	0.39084	0.04988		0.39084	0.06818	0.39084	0.02552
-0.8792	-87.9888	0.16394	-0.8792	0.99922	0.00357	0.00357		-0.8792	-87.9343	0.03413	-0.8792	0.99984	0.000743356	0.000743235		-0.8792	-87.9229	0.00688	-0.8792	0.99997	0.000149903	0.000149898		0.38371	0.03713	0.38371	0.04161	0.38371	0.04982		0.38371	0.06836	0.38371	0.02527
-0.8788	-87.9488	0.16397	-0.8788	0.99922	0.00357	0.00357		-0.8788	-87.8943	0.03414	-0.8788	0.99984	0.000743504	0.000743383		-0.8788	-87.8829	0.00688	-0.8788	0.99997	0.000149933	0.000149928		0.3767	0.03686	0.3767	0.04142	0.3767	0.04976		0.3767	0.06854	0.3767	0.02501
-0.8784	-87.9088	0.164	-0.8784	0.99922	0.00357	0.00357		-0.8784	-87.8543	0.03415	-0.8784	0.99984	0.000743652	0.000743531		-0.8784	-87.8429	0.00688	-0.8784	0.99997	0.000149963	0.000149958		0.36983	0.0366	0.36983	0.04123	0.36983	0.0497		0.36983	0.06871	0.36983	0.02476
-0.878	-87.8689	0.16403	-0.878	0.99922	0.00357	0.00357		-0.878	-87.8144	0.03415	-0.878	0.99984	0.000743801	0.000743679		-0.878	-87.8029	0.00689	-0.878	0.99997	0.000149993	0.000149988		0.36308	0.03635	0.36308	0.04104	0.36308	0.04965		0.36308	0.06887	0.36308	0.0245
-0.8776	-87.8289	0.16407	-0.8776	0.99922	0.00357	0.00357		-0.8776	-87.7744	0.03416	-0.8776	0.99984	0.000743949	0.000743828		-0.8776	-87.7629	0.00689	-0.8776	0.99997	0.000150023	0.000150018		0.35645	0.0361	0.35645	0.04087	0.35645	0.04961		0.35645	0.06903	0.35645	0.02424
-0.8772	-87.7889	0.1641	-0.8772	0.99922	0.00357	0.00357		-0.8772	-87.7344	0.03417	-0.8772	0.99984	0.000744098	0.000743977		-0.8772	-87.7229	0.00689	-0.8772	0.99997	0.000150053	0.000150048		0.34995	0.03586	0.34995	0.0407	0.34995	0.04957		0.34995	0.06918	0.34995	0.02398
-0.8768	-87.749	0.16413	-0.8768	0.99922	0.00357	0.00357		-0.8768	-87.6944	0.03417	-0.8768	0.99984	0.000744248	0.000744126		-0.8768	-87.6829	0.00689	-0.8768	0.99997	0.000150083	0.000150078		0.34356	0.03562	0.34356	0.04053	0.34356	0.04954		0.34356	0.06933	0.34356	0.02372
-0.8764	-87.709	0.16416	-0.8764	0.99922	0.00357	0.00357		-0.8764	-87.6544	0.03418	-0.8764	0.99984	0.000744397	0.000744275		-0.8764	-87.6429	0.00689	-0.8764	0.99997	0.000150113	0.000150108		0.33729	0.0354	0.33729	0.04037	0.33729	0.04951		0.33729	0.06948	0.33729	0.02346
-0.876	-87.669	0.16419	-0.876	0.99922	0.00357	0.00357		-0.876	-87.6144	0.03419	-0.876	0.99984	0.000744547	0.000744424		-0.876	-87.6029	0.00689	-0.876	0.99997	0.000150143	0.000150138		0.33113	0.03517	0.33113	0.04022	0.33113	0.04949		0.33113	0.06962	0.33113	0.0232
-0.8756	-87.6291	0.16422	-0.8756	0.99922	0.00357	0.00357		-0.8756	-87.5744	0.03419	-0.8756	0.99984	0.000744696	0.000744574		-0.8756	-87.5629	0.00689	-0.8756	0.99997	0.000150173	0.000150169		0.32509	0.03496	0.32509	0.04008	0.32509	0.04948		0.32509	0.06975	0.32509	0.02293
-0.8752	-87.5891	0.16425	-0.8752	0.99921	0.00358	0.00357		-0.8752	-87.5344	0.0342	-0.8752	0.99984	0.000744846	0.000744724		-0.8752	-87.5229	0.0069	-0.8752	0.99997	0.000150204	0.000150199		0.31915	0.03475	0.31915	0.03993	0.31915	0.04946		0.31915	0.06988	0.31915	0.02267
-0.8748	-87.5491	0.16429	-0.8748	0.99921	0.00358	0.00357		-0.8748	-87.4944	0.03421	-0.8748	0.99984	0.000744997	0.000744874		-0.8748	-87.4829	0.0069	-0.8748	0.99997	0.000150234	0.000150229		0.31333	0.03455	0.31333	0.0398	0.31333	0.04946		0.31333	0.07001	0.31333	0.0224
-0.8744	-87.5092	0.16432	-0.8744	0.99921	0.00358	0.00357		-0.8744	-87.4544	0.03421	-0.8744	0.99984	0.000745147	0.000745024		-0.8744	-87.4429	0.0069	-0.8744	0.99997	0.000150265	0.00015026		0.30761	0.03435	0.30761	0.03967	0.30761	0.04946		0.30761	0.07013	0.30761	0.02213
-0.874	-87.4692	0.16435	-0.874	0.99921	0.00358	0.00357		-0.874	-87.4144	0.03422	-0.874	0.99984	0.000745298	0.000745175		-0.874	-87.4029	0.0069	-0.874	0.99997	0.000150295	0.00015029		0.302	0.03416	0.302	0.03955	0.302	0.04946		0.302	0.07025	0.302	0.02187
-0.8736	-87.4292	0.16438	-0.8736	0.99921	0.00358	0.00358		-0.8736	-87.3744	0.03423	-0.8736	0.99984	0.000745448	0.000745325		-0.8736	-87.3629	0.0069	-0.8736	0.99997	0.000150325	0.00015032		0.29648	0.03397	0.29648	0.03943	0.29648	0.04947		0.29648	0.07036	0.29648	0.0216
-0.8732	-87.3893	0.16441	-0.8732	0.99921	0.00358	0.00358		-0.8732	-87.3344	0.03423	-0.8732	0.99983	0.000745599	0.000745476		-0.8732	-87.3229	0.0069	-0.8732	0.99997	0.000150356	0.000150351		0.29107	0.03379	0.29107	0.03932	0.29107	0.04949		0.29107	0.07047	0.29107	0.02134
-0.8728	-87.3493	0.16444	-0.8728	0.99921	0.00358	0.00358		-0.8728	-87.2944	0.03424	-0.8728	0.99983	0.000745751	0.000745627		-0.8728	-87.2829	0.0069	-0.8728	0.99997	0.000150386	0.000150381		0.28576	0.03361	0.28576	0.03921	0.28576	0.04951		0.28576	0.07058	0.28576	0.02107
-0.8724	-87.3093	0.16448	-0.8724	0.99921	0.00358	0.00358		-0.8724	-87.2544	0.03425	-0.8724	0.99983	0.000745902	0.000745779		-0.8724	-87.2429	0.0069	-0.8724	0.99997	0.000150417	0.000150412		0.28054	0.03344	0.28054	0.03911	0.28054	0.04953		0.28054	0.07068	0.28054	0.0208
-0.872	-87.2693	0.16451	-0.872	0.99921	0.00358	0.00358		-0.872	-87.2144	0.03425	-0.872	0.99983	0.000746054	0.00074593		-0.872	-87.2029	0.00691	-0.872	0.99997	0.000150448	0.000150443		0.27542	0.03328	0.27542	0.03901	0.27542	0.04956		0.27542	0.07078	0.27542	0.02054
-0.8716	-87.2294	0.16454	-0.8716	0.99921	0.00358	0.00358		-0.8716	-87.1745	0.03426	-0.8716	0.99983	0.000746206	0.000746082		-0.8716	-87.1629	0.00691	-0.8716	0.99997	0.000150478	0.000150473		0.2704	0.03312	0.2704	0.03892	0.2704	0.04959		0.2704	0.07087	0.2704	0.02028
-0.8712	-87.1894	0.16457	-0.8712	0.99921	0.00358	0.00358		-0.8712	-87.1345	0.03427	-0.8712	0.99983	0.000746358	0.000746234		-0.8712	-87.1229	0.00691	-0.8712	0.99997	0.000150509	0.000150504		0.26546	0.03296	0.26546	0.03883	0.26546	0.04963		0.26546	0.07096	0.26546	0.02001
-0.8708	-87.1494	0.1646	-0.8708	0.99921	0.00358	0.00358		-0.8708	-87.0945	0.03427	-0.8708	0.99983	0.00074651	0.000746386		-0.8708	-87.0829	0.00691	-0.8708	0.99997	0.00015054	0.000150535		0.26062	0.03281	0.26062	0.03875	0.26062	0.04967		0.26062	0.07105	0.26062	0.01975
-0.8704	-87.1095	0.16463	-0.8704	0.99921	0.00358	0.00358		-0.8704	-87.0545	0.03428	-0.8704	0.99983	0.000746662	0.000746538		-0.8704	-87.0429	0.00691	-0.8704	0.99997	0.000150571	0.000150566		0.25586	0.03267	0.25586	0.03867	0.25586	0.04972		0.25586	0.07114	0.25586	0.01949
-0.87	-87.0695	0.16467	-0.87	0.99921	0.00358	0.00358		-0.87	-87.0145	0.03429	-0.87	0.99983	0.000746815	0.000746691		-0.87	-87.0029	0.00691	-0.87	0.99997	0.000150601	0.000150596		0.25119	0.03253	0.25119	0.0386	0.25119	0.04977		0.25119	0.07122	0.25119	0.01923
-0.8696	-87.0295	0.1647	-0.8696	0.9992	0.00359	0.00358		-0.8696	-86.9745	0.03429	-0.8696	0.99983	0.000746968	0.000746844		-0.8696	-86.9629	0.00691	-0.8696	0.99997	0.000150632	0.000150627		0.2466	0.03239	0.2466	0.03853	0.2466	0.04982		0.2466	0.0713	0.2466	0.01897
-0.8692	-86.9896	0.16473	-0.8692	0.9992	0.00359	0.00358		-0.8692	-86.9345	0.0343	-0.8692	0.99983	0.000747121	0.000746997		-0.8692	-86.9229	0.00692	-0.8692	0.99997	0.000150663	0.000150658		0.2421	0.03226	0.2421	0.03847	0.2421	0.04988		0.2421	0.07138	0.2421	0.01871
-0.8688	-86.9496	0.16476	-0.8688	0.9992	0.00359	0.00358		-0.8688	-86.8945	0.03431	-0.8688	0.99983	0.000747274	0.00074715		-0.8688	-86.8829	0.00692	-0.8688	0.99997	0.000150694	0.000150689		0.23768	0.03213	0.23768	0.03841	0.23768	0.04994		0.23768	0.07145	0.23768	0.01845
-0.8684	-86.9096	0.16479	-0.8684	0.9992	0.00359	0.00358		-0.8684	-86.8545	0.03431	-0.8684	0.99983	0.000747428	0.000747303		-0.8684	-86.8429	0.00692	-0.8684	0.99997	0.000150725	0.00015072		0.23335	0.03201	0.23335	0.03835	0.23335	0.05		0.23335	0.07153	0.23335	0.0182
-0.868	-86.8697	0.16483	-0.868	0.9992	0.00359	0.00359		-0.868	-86.8145	0.03432	-0.868	0.99983	0.000747582	0.000747457		-0.868	-86.8029	0.00692	-0.868	0.99997	0.000150756	0.000150751		0.22909	0.03189	0.22909	0.0383	0.22909	0.05007		0.22909	0.0716	0.22909	0.01795
-0.8676	-86.8297	0.16486	-0.8676	0.9992	0.00359	0.00359		-0.8676	-86.7745	0.03433	-0.8676	0.99983	0.000747736	0.000747611		-0.8676	-86.7629	0.00692	-0.8676	0.99997	0.000150787	0.000150782		0.22491	0.03177	0.22491	0.03825	0.22491	0.05014		0.22491	0.07166	0.22491	0.01769
-0.8672	-86.7897	0.16489	-0.8672	0.9992	0.00359	0.00359		-0.8672	-86.7345	0.03433	-0.8672	0.99983	0.00074789	0.000747765		-0.8672	-86.7229	0.00692	-0.8672	0.99997	0.000150818	0.000150813		0.2208	0.03166	0.2208	0.03821	0.2208	0.05021		0.2208	0.07173	0.2208	0.01744
-0.8668	-86.7498	0.16492	-0.8668	0.9992	0.00359	0.00359		-0.8668	-86.6945	0.03434	-0.8668	0.99983	0.000748044	0.000747919		-0.8668	-86.6829	0.00692	-0.8668	0.99997	0.00015085	0.000150845		0.21677	0.03155	0.21677	0.03817	0.21677	0.05029		0.21677	0.07179	0.21677	0.01719
-0.8664	-86.7098	0.16495	-0.8664	0.9992	0.00359	0.00359		-0.8664	-86.6545	0.03435	-0.8664	0.99983	0.000748199	0.000748073		-0.8664	-86.6429	0.00693	-0.8664	0.99997	0.000150881	0.000150876		0.21281	0.03144	0.21281	0.03813	0.21281	0.05037		0.21281	0.07185	0.21281	0.01695
-0.866	-86.6698	0.16499	-0.866	0.9992	0.00359	0.00359		-0.866	-86.6145	0.03435	-0.866	0.99983	0.000748354	0.000748228		-0.866	-86.6029	0.00693	-0.866	0.99997	0.000150912	0.000150907		0.20893	0.03134	0.20893	0.0381	0.20893	0.05046		0.20893	0.07191	0.20893	0.0167
-0.8656	-86.6299	0.16502	-0.8656	0.9992	0.00359	0.00359		-0.8656	-86.5746	0.03436	-0.8656	0.99983	0.000748509	0.000748383		-0.8656	-86.5629	0.00693	-0.8656	0.99997	0.000150943	0.000150938		0.20512	0.03124	0.20512	0.03807	0.20512	0.05054		0.20512	0.07196	0.20512	0.01646
-0.8652	-86.5899	0.16505	-0.8652	0.9992	0.00359	0.00359		-0.8652	-86.5346	0.03437	-0.8652	0.99983	0.000748664	0.000748538		-0.8652	-86.5229	0.00693	-0.8652	0.99997	0.000150975	0.00015097		0.20137	0.03115	0.20137	0.03804	0.20137	0.05063		0.20137	0.07202	0.20137	0.01622
-0.8648	-86.5499	0.16508	-0.8648	0.9992	0.00359	0.00359		-0.8648	-86.4946	0.03437	-0.8648	0.99983	0.000748819	0.000748693		-0.8648	-86.4829	0.00693	-0.8648	0.99997	0.000151006	0.000151001		0.1977	0.03106	0.1977	0.03802	0.1977	0.05072		0.1977	0.07207	0.1977	0.01598
-0.8644	-86.51	0.16512	-0.8644	0.9992	0.00359	0.00359		-0.8644	-86.4546	0.03438	-0.8644	0.99983	0.000748975	0.000748849		-0.8644	-86.4429	0.00693	-0.8644	0.99997	0.000151038	0.000151033		0.19409	0.03097	0.19409	0.038	0.19409	0.05081		0.19409	0.07212	0.19409	0.01574
-0.864	-86.47	0.16515	-0.864	0.99919	0.0036	0.00359		-0.864	-86.4146	0.03439	-0.864	0.99983	0.000749131	0.000749005		-0.864	-86.4029	0.00693	-0.864	0.99997	0.000151069	0.000151064		0.19055	0.03088	0.19055	0.03798	0.19055	0.05091		0.19055	0.07217	0.19055	0.01551
-0.8636	-86.43	0.16518	-0.8636	0.99919	0.0036	0.00359		-0.8636	-86.3746	0.03439	-0.8636	0.99983	0.000749287	0.000749161		-0.8636	-86.3629	0.00693	-0.8636	0.99997	0.000151101	0.000151096		0.18707	0.0308	0.18707	0.03797	0.18707	0.05101		0.18707	0.07222	0.18707	0.01528
-0.8632	-86.3901	0.16521	-0.8632	0.99919	0.0036	0.00359		-0.8632	-86.3346	0.0344	-0.8632	0.99983	0.000749443	0.000749317		-0.8632	-86.3229	0.00694	-0.8632	0.99997	0.000151132	0.000151127		0.18365	0.03072	0.18365	0.03795	0.18365	0.05111		0.18365	0.07226	0.18365	0.01505
-0.8628	-86.3501	0.16524	-0.8628	0.99919	0.0036	0.00359		-0.8628	-86.2946	0.03441	-0.8628	0.99983	0.0007496	0.000749473		-0.8628	-86.2829	0.00694	-0.8628	0.99997	0.000151164	0.000151159		0.1803	0.03064	0.1803	0.03795	0.1803	0.05121		0.1803	0.07231	0.1803	0.01482
-0.8624	-86.3101	0.16528	-0.8624	0.99919	0.0036	0.0036		-0.8624	-86.2546	0.03441	-0.8624	0.99983	0.000749757	0.00074963		-0.8624	-86.2429	0.00694	-0.8624	0.99997	0.000151196	0.00015119		0.17701	0.03057	0.17701	0.03794	0.17701	0.05132		0.17701	0.07235	0.17701	0.0146
-0.862	-86.2702	0.16531	-0.862	0.99919	0.0036	0.0036		-0.862	-86.2146	0.03442	-0.862	0.99983	0.000749914	0.000749787		-0.862	-86.203	0.00694	-0.862	0.99997	0.000151227	0.000151222		0.17378	0.0305	0.17378	0.03794	0.17378	0.05142		0.17378	0.07239	0.17378	0.01437
-0.8616	-86.2302	0.16534	-0.8616	0.99919	0.0036	0.0036		-0.8616	-86.1746	0.03443	-0.8616	0.99983	0.000750071	0.000749944		-0.8616	-86.1629	0.00694	-0.8616	0.99997	0.000151259	0.000151254		0.17061	0.03043	0.17061	0.03793	0.17061	0.05153		0.17061	0.07243	0.17061	0.01415
-0.8612	-86.1902	0.16537	-0.8612	0.99919	0.0036	0.0036		-0.8612	-86.1346	0.03443	-0.8612	0.99983	0.000750228	0.000750101		-0.8612	-86.123	0.00694	-0.8612	0.99997	0.000151291	0.000151286		0.16749	0.03036	0.16749	0.03794	0.16749	0.05164		0.16749	0.07247	0.16749	0.01393
-0.8608	-86.1502	0.16541	-0.8608	0.99919	0.0036	0.0036		-0.8608	-86.0946	0.03444	-0.8608	0.99983	0.000750386	0.000750259		-0.8608	-86.0829	0.00694	-0.8608	0.99997	0.000151323	0.000151317		0.16444	0.03029	0.16444	0.03794	0.16444	0.05176		0.16444	0.0725	0.16444	0.01372
-0.8604	-86.1103	0.16544	-0.8604	0.99919	0.0036	0.0036		-0.8604	-86.0546	0.03445	-0.8604	0.99983	0.000750544	0.000750416		-0.8604	-86.043	0.00695	-0.8604	0.99997	0.000151355	0.000151349		0.16144	0.03023	0.16144	0.03795	0.16144	0.05187		0.16144	0.07254	0.16144	0.0135
-0.86	-86.0703	0.16547	-0.86	0.99919	0.0036	0.0036		-0.86	-86.0147	0.03445	-0.86	0.99983	0.000750702	0.000750574		-0.86	-86.0029	0.00695	-0.86	0.99997	0.000151386	0.000151381		0.15849	0.03017	0.15849	0.03795	0.15849	0.05198		0.15849	0.07257	0.15849	0.01329
-0.8596	-86.0303	0.1655	-0.8596	0.99919	0.0036	0.0036		-0.8596	-85.9747	0.03446	-0.8596	0.99983	0.00075086	0.000750732		-0.8596	-85.963	0.00695	-0.8596	0.99997	0.000151418	0.000151413		0.1556	0.03011	0.1556	0.03796	0.1556	0.0521		0.1556	0.0726	0.1556	0.01308
-0.8592	-85.9904	0.16554	-0.8592	0.99919	0.0036	0.0036		-0.8592	-85.9347	0.03447	-0.8592	0.99983	0.000751019	0.000750891		-0.8592	-85.923	0.00695	-0.8592	0.99997	0.00015145	0.000151445		0.15276	0.03005	0.15276	0.03798	0.15276	0.05222		0.15276	0.07263	0.15276	0.01288
-0.8588	-85.9504	0.16557	-0.8588	0.99918	0.00361	0.0036		-0.8588	-85.8947	0.03447	-0.8588	0.99983	0.000751177	0.000751049		-0.8588	-85.883	0.00695	-0.8588	0.99997	0.000151482	0.000151477		0.14997	0.03	0.14997	0.03799	0.14997	0.05234		0.14997	0.07267	0.14997	0.01267
-0.8584	-85.9104	0.1656	-0.8584	0.99918	0.00361	0.0036		-0.8584	-85.8547	0.03448	-0.8584	0.99983	0.000751336	0.000751208		-0.8584	-85.843	0.00695	-0.8584	0.99997	0.000151515	0.000151509		0.14723	0.02995	0.14723	0.03801	0.14723	0.05246		0.14723	0.07269	0.14723	0.01247
-0.858	-85.8705	0.16564	-0.858	0.99918	0.00361	0.0036		-0.858	-85.8147	0.03449	-0.858	0.99983	0.000751496	0.000751367		-0.858	-85.803	0.00695	-0.858	0.99997	0.000151547	0.000151542		0.14454	0.0299	0.14454	0.03803	0.14454	0.05258		0.14454	0.07272	0.14454	0.01227
-0.8576	-85.8305	0.16567	-0.8576	0.99918	0.00361	0.0036		-0.8576	-85.7747	0.03449	-0.8576	0.99983	0.000751655	0.000751526		-0.8576	-85.763	0.00696	-0.8576	0.99997	0.000151579	0.000151574		0.14191	0.02985	0.14191	0.03805	0.14191	0.0527		0.14191	0.07275	0.14191	0.01208
-0.8572	-85.7905	0.1657	-0.8572	0.99918	0.00361	0.00361		-0.8572	-85.7347	0.0345	-0.8572	0.99983	0.000751815	0.000751686		-0.8572	-85.723	0.00696	-0.8572	0.99997	0.000151611	0.000151606		0.13932	0.0298	0.13932	0.03807	0.13932	0.05283		0.13932	0.07278	0.13932	0.01188
-0.8568	-85.7506	0.16573	-0.8568	0.99918	0.00361	0.00361		-0.8568	-85.6947	0.03451	-0.8568	0.99983	0.000751974	0.000751846		-0.8568	-85.683	0.00696	-0.8568	0.99997	0.000151643	0.000151638		0.13677	0.02975	0.13677	0.03809	0.13677	0.05295		0.13677	0.0728	0.13677	0.01169
-0.8564	-85.7106	0.16577	-0.8564	0.99918	0.00361	0.00361		-0.8564	-85.6547	0.03452	-0.8564	0.99983	0.000752135	0.000752006		-0.8564	-85.643	0.00696	-0.8564	0.99997	0.000151676	0.000151671		0.13428	0.02971	0.13428	0.03812	0.13428	0.05308		0.13428	0.07283	0.13428	0.0115
-0.856	-85.6706	0.1658	-0.856	0.99918	0.00361	0.00361		-0.856	-85.6147	0.03452	-0.856	0.99983	0.000752295	0.000752166		-0.856	-85.603	0.00696	-0.856	0.99997	0.000151708	0.000151703		0.13183	0.02967	0.13183	0.03814	0.13183	0.0532		0.13183	0.07285	0.13183	0.01132
-0.8556	-85.6307	0.16583	-0.8556	0.99918	0.00361	0.00361		-0.8556	-85.5747	0.03453	-0.8556	0.99983	0.000752455	0.000752326		-0.8556	-85.563	0.00696	-0.8556	0.99997	0.000151741	0.000151735		0.12942	0.02963	0.12942	0.03817	0.12942	0.05333		0.12942	0.07287	0.12942	0.01113
-0.8552	-85.5907	0.16587	-0.8552	0.99918	0.00361	0.00361		-0.8552	-85.5347	0.03454	-0.8552	0.99983	0.000752616	0.000752487		-0.8552	-85.523	0.00696	-0.8552	0.99997	0.000151773	0.000151768		0.12706	0.02959	0.12706	0.0382	0.12706	0.05346		0.12706	0.07289	0.12706	0.01095
-0.8548	-85.5507	0.1659	-0.8548	0.99918	0.00361	0.00361		-0.8548	-85.4947	0.03454	-0.8548	0.99983	0.000752777	0.000752647		-0.8548	-85.483	0.00696	-0.8548	0.99997	0.000151806	0.0001518		0.12474	0.02955	0.12474	0.03823	0.12474	0.05359		0.12474	0.07292	0.12474	0.01077
-0.8544	-85.5108	0.16593	-0.8544	0.99918	0.00361	0.00361		-0.8544	-85.4548	0.03455	-0.8544	0.99983	0.000752938	0.000752809		-0.8544	-85.443	0.00697	-0.8544	0.99997	0.000151838	0.000151833		0.12246	0.02951	0.12246	0.03827	0.12246	0.05371		0.12246	0.07294	0.12246	0.0106
-0.854	-85.4708	0.16596	-0.854	0.99918	0.00361	0.00361		-0.854	-85.4148	0.03456	-0.854	0.99983	0.0007531	0.00075297		-0.854	-85.403	0.00697	-0.854	0.99997	0.000151871	0.000151865		0.12023	0.02948	0.12023	0.0383	0.12023	0.05384		0.12023	0.07296	0.12023	0.01042
-0.8536	-85.4308	0.166	-0.8536	0.99917	0.00362	0.00361		-0.8536	-85.3748	0.03456	-0.8536	0.99983	0.000753261	0.000753131		-0.8536	-85.363	0.00697	-0.8536	0.99997	0.000151903	0.000151898		0.11803	0.02944	0.11803	0.03833	0.11803	0.05397		0.11803	0.07297	0.11803	0.01025
-0.8532	-85.3909	0.16603	-0.8532	0.99917	0.00362	0.00361		-0.8532	-85.3348	0.03457	-0.8532	0.99983	0.000753423	0.000753293		-0.8532	-85.323	0.00697	-0.8532	0.99997	0.000151936	0.000151931		0.11588	0.02941	0.11588	0.03837	0.11588	0.0541		0.11588	0.07299	0.11588	0.01008
-0.8528	-85.3509	0.16606	-0.8528	0.99917	0.00362	0.00361		-0.8528	-85.2948	0.03458	-0.8528	0.99983	0.000753585	0.000753455		-0.8528	-85.283	0.00697	-0.8528	0.99997	0.000151969	0.000151964		0.11376	0.02938	0.11376	0.03841	0.11376	0.05424		0.11376	0.07301	0.11376	0.00991
-0.8524	-85.3109	0.1661	-0.8524	0.99917	0.00362	0.00361		-0.8524	-85.2548	0.03458	-0.8524	0.99983	0.000753748	0.000753617		-0.8524	-85.243	0.00697	-0.8524	0.99997	0.000152002	0.000151996		0.11169	0.02935	0.11169	0.03845	0.11169	0.05437		0.11169	0.07303	0.11169	0.00975
-0.852	-85.271	0.16613	-0.852	0.99917	0.00362	0.00362		-0.852	-85.2148	0.03459	-0.852	0.99983	0.00075391	0.00075378		-0.852	-85.203	0.00697	-0.852	0.99997	0.000152034	0.000152029		0.10965	0.02932	0.10965	0.03849	0.10965	0.0545		0.10965	0.07304	0.10965	0.00959
-0.8516	-85.231	0.16616	-0.8516	0.99917	0.00362	0.00362		-0.8516	-85.1748	0.0346	-0.8516	0.99983	0.000754073	0.000753942		-0.8516	-85.163	0.00698	-0.8516	0.99996	0.000152067	0.000152062		0.10765	0.02929	0.10765	0.03853	0.10765	0.05463		0.10765	0.07306	0.10765	0.00943
-0.8512	-85.191	0.1662	-0.8512	0.99917	0.00362	0.00362		-0.8512	-85.1348	0.0346	-0.8512	0.99983	0.000754236	0.000754105		-0.8512	-85.123	0.00698	-0.8512	0.99996	0.0001521	0.000152095		0.10568	0.02926	0.10568	0.03857	0.10568	0.05476		0.10568	0.07308	0.10568	0.00927
-0.8508	-85.1511	0.16623	-0.8508	0.99917	0.00362	0.00362		-0.8508	-85.0948	0.03461	-0.8508	0.99983	0.000754399	0.000754268		-0.8508	-85.083	0.00698	-0.8508	0.99996	0.000152133	0.000152128		0.10375	0.02923	0.10375	0.03862	0.10375	0.05489		0.10375	0.07309	0.10375	0.00911
-0.8504	-85.1111	0.16626	-0.8504	0.99917	0.00362	0.00362		-0.8504	-85.0548	0.03462	-0.8504	0.99983	0.000754563	0.000754432		-0.8504	-85.043	0.00698	-0.8504	0.99996	0.000152166	0.000152161		0.10186	0.02921	0.10186	0.03866	0.10186	0.05503		0.10186	0.0731	0.10186	0.00896
-0.85	-85.0711	0.1663	-0.85	0.99917	0.00362	0.00362		-0.85	-85.0148	0.03463	-0.85	0.99983	0.000754727	0.000754595		-0.85	-85.003	0.00698	-0.85	0.99996	0.000152199	0.000152194		0.1	0.02918	0.1	0.0387	0.1	0.05516		0.1	0.07312	0.1	0.00881
-0.8496	-85.0312	0.16633	-0.8496	0.99917	0.00362	0.00362		-0.8496	-84.9748	0.03463	-0.8496	0.99983	0.000754891	0.000754759		-0.8496	-84.963	0.00698	-0.8496	0.99996	0.000152232	0.000152227		0.09817	0.02916	0.09817	0.03875	0.09817	0.05529		0.09817	0.07313	0.09817	0.00866
-0.8492	-84.9912	0.16636	-0.8492	0.99917	0.00362	0.00362		-0.8492	-84.9348	0.03464	-0.8492	0.99983	0.000755055	0.000754923		-0.8492	-84.923	0.00698	-0.8492	0.99996	0.000152266	0.00015226		0.09638	0.02913	0.09638	0.0388	0.09638	0.05542		0.09638	0.07314	0.09638	0.00851
-0.8488	-84.9512	0.1664	-0.8488	0.99917	0.00362	0.00362		-0.8488	-84.8949	0.03465	-0.8488	0.99983	0.000755219	0.000755087		-0.8488	-84.883	0.00699	-0.8488	0.99996	0.000152299	0.000152293		0.09462	0.02911	0.09462	0.03885	0.09462	0.05556		0.09462	0.07316	0.09462	0.00837
-0.8484	-84.9113	0.16643	-0.8484	0.99916	0.00363	0.00362		-0.8484	-84.8548	0.03465	-0.8484	0.99983	0.000755384	0.000755252		-0.8484	-84.843	0.00699	-0.8484	0.99996	0.000152332	0.000152327		0.0929	0.02909	0.0929	0.03889	0.0929	0.05569		0.0929	0.07317	0.0929	0.00823
-0.848	-84.8713	0.16646	-0.848	0.99916	0.00363	0.00362		-0.848	-84.8149	0.03466	-0.848	0.99982	0.000755549	0.000755416		-0.848	-84.803	0.00699	-0.848	0.99996	0.000152365	0.00015236		0.0912	0.02907	0.0912	0.03894	0.0912	0.05582		0.0912	0.07318	0.0912	0.00809
-0.8476	-84.8313	0.1665	-0.8476	0.99916	0.00363	0.00362		-0.8476	-84.7749	0.03467	-0.8476	0.99982	0.000755714	0.000755581		-0.8476	-84.763	0.00699	-0.8476	0.99996	0.000152399	0.000152393		0.08954	0.02905	0.08954	0.03899	0.08954	0.05595		0.08954	0.07319	0.08954	0.00795
-0.8472	-84.7914	0.16653	-0.8472	0.99916	0.00363	0.00362		-0.8472	-84.7349	0.03467	-0.8472	0.99982	0.000755879	0.000755747		-0.8472	-84.723	0.00699	-0.8472	0.99996	0.000152432	0.000152427		0.0879	0.02903	0.0879	0.03905	0.0879	0.05608		0.0879	0.0732	0.0879	0.00781
-0.8468	-84.7514	0.16656	-0.8468	0.99916	0.00363	0.00363		-0.8468	-84.6949	0.03468	-0.8468	0.99982	0.000756045	0.000755912		-0.8468	-84.683	0.00699	-0.8468	0.99996	0.000152466	0.00015246		0.0863	0.02901	0.0863	0.0391	0.0863	0.05622		0.0863	0.07321	0.0863	0.00768
-0.8464	-84.7114	0.1666	-0.8464	0.99916	0.00363	0.00363		-0.8464	-84.6549	0.03469	-0.8464	0.99982	0.00075621	0.000756078		-0.8464	-84.643	0.00699	-0.8464	0.99996	0.000152499	0.000152494		0.08472	0.02899	0.08472	0.03915	0.08472	0.05635		0.08472	0.07322	0.08472	0.00755
-0.846	-84.6715	0.16663	-0.846	0.99916	0.00363	0.00363		-0.846	-84.6149	0.0347	-0.846	0.99982	0.000756377	0.000756244		-0.846	-84.603	0.007	-0.846	0.99996	0.000152533	0.000152527		0.08318	0.02898	0.08318	0.0392	0.08318	0.05648		0.08318	0.07323	0.08318	0.00742
-0.8456	-84.6315	0.16667	-0.8456	0.99916	0.00363	0.00363		-0.8456	-84.5749	0.0347	-0.8456	0.99982	0.000756543	0.00075641		-0.8456	-84.563	0.007	-0.8456	0.99996	0.000152566	0.000152561		0.08166	0.02896	0.08166	0.03926	0.08166	0.05661		0.08166	0.07324	0.08166	0.00729
-0.8452	-84.5915	0.1667	-0.8452	0.99916	0.00363	0.00363		-0.8452	-84.5349	0.03471	-0.8452	0.99982	0.000756709	0.000756576		-0.8452	-84.523	0.007	-0.8452	0.99996	0.0001526	0.000152594		0.08017	0.02894	0.08017	0.03931	0.08017	0.05674		0.08017	0.07325	0.08017	0.00717
-0.8448	-84.5516	0.16673	-0.8448	0.99916	0.00363	0.00363		-0.8448	-84.4949	0.03472	-0.8448	0.99982	0.000756876	0.000756743		-0.8448	-84.483	0.007	-0.8448	0.99996	0.000152633	0.000152628		0.0787	0.02893	0.0787	0.03937	0.0787	0.05687		0.0787	0.07326	0.0787	0.00704
-0.8444	-84.5116	0.16677	-0.8444	0.99916	0.00363	0.00363		-0.8444	-84.4549	0.03472	-0.8444	0.99982	0.000757043	0.000756909		-0.8444	-84.443	0.007	-0.8444	0.99996	0.000152667	0.000152662		0.07727	0.02891	0.07727	0.03942	0.07727	0.057		0.07727	0.07326	0.07727	0.00692
-0.844	-84.4716	0.1668	-0.844	0.99916	0.00363	0.00363		-0.844	-84.4149	0.03473	-0.844	0.99982	0.00075721	0.000757077		-0.844	-84.403	0.007	-0.844	0.99996	0.000152701	0.000152696		0.07586	0.0289	0.07586	0.03948	0.07586	0.05713		0.07586	0.07327	0.07586	0.0068
-0.8436	-84.4317	0.16683	-0.8436	0.99916	0.00363	0.00363		-0.8436	-84.3749	0.03474	-0.8436	0.99982	0.000757378	0.000757244		-0.8436	-84.363	0.007	-0.8436	0.99996	0.000152735	0.000152729		0.07447	0.02888	0.07447	0.03953	0.07447	0.05726		0.07447	0.07328	0.07447	0.00668
-0.8432	-84.3917	0.16687	-0.8432	0.99915	0.00364	0.00363		-0.8432	-84.3349	0.03475	-0.8432	0.99982	0.000757545	0.000757411		-0.8432	-84.323	0.00701	-0.8432	0.99996	0.000152769	0.000152763		0.07311	0.02887	0.07311	0.03959	0.07311	0.05739		0.07311	0.07329	0.07311	0.00657
-0.8428	-84.3517	0.1669	-0.8428	0.99915	0.00364	0.00363		-0.8428	-84.295	0.03475	-0.8428	0.99982	0.000757713	0.000757579		-0.8428	-84.283	0.00701	-0.8428	0.99996	0.000152803	0.000152797		0.07178	0.02886	0.07178	0.03965	0.07178	0.05751		0.07178	0.07329	0.07178	0.00645
-0.8424	-84.3118	0.16694	-0.8424	0.99915	0.00364	0.00363		-0.8424	-84.255	0.03476	-0.8424	0.99982	0.000757882	0.000757747		-0.8424	-84.243	0.00701	-0.8424	0.99996	0.000152837	0.000152831		0.07047	0.02885	0.07047	0.03971	0.07047	0.05764		0.07047	0.0733	0.07047	0.00634
-0.842	-84.2718	0.16697	-0.842	0.99915	0.00364	0.00363		-0.842	-84.215	0.03477	-0.842	0.99982	0.00075805	0.000757915		-0.842	-84.203	0.00701	-0.842	0.99996	0.000152871	0.000152865		0.06918	0.02883	0.06918	0.03976	0.06918	0.05777		0.06918	0.07331	0.06918	0.00623
-0.8416	-84.2318	0.167	-0.8416	0.99915	0.00364	0.00364		-0.8416	-84.175	0.03477	-0.8416	0.99982	0.000758219	0.000758084		-0.8416	-84.163	0.00701	-0.8416	0.99996	0.000152905	0.000152899		0.06792	0.02882	0.06792	0.03982	0.06792	0.0579		0.06792	0.07331	0.06792	0.00612
-0.8412	-84.1919	0.16704	-0.8412	0.99915	0.00364	0.00364		-0.8412	-84.135	0.03478	-0.8412	0.99982	0.000758388	0.000758253		-0.8412	-84.123	0.00701	-0.8412	0.99996	0.000152939	0.000152933		0.06668	0.02881	0.06668	0.03988	0.06668	0.05802		0.06668	0.07332	0.06668	0.00602
-0.8408	-84.1519	0.16707	-0.8408	0.99915	0.00364	0.00364		-0.8408	-84.095	0.03479	-0.8408	0.99982	0.000758557	0.000758422		-0.8408	-84.083	0.00701	-0.8408	0.99996	0.000152973	0.000152967		0.06546	0.0288	0.06546	0.03994	0.06546	0.05815		0.06546	0.07333	0.06546	0.00591
-0.8404	-84.1119	0.16711	-0.8404	0.99915	0.00364	0.00364		-0.8404	-84.055	0.0348	-0.8404	0.99982	0.000758726	0.000758591		-0.8404	-84.043	0.00702	-0.8404	0.99996	0.000153007	0.000153002		0.06427	0.02879	0.06427	0.04	0.06427	0.05827		0.06427	0.07333	0.06427	0.00581
-0.84	-84.072	0.16714	-0.84	0.99915	0.00364	0.00364		-0.84	-84.015	0.0348	-0.84	0.99982	0.000758896	0.00075876		-0.84	-84.003	0.00702	-0.84	0.99996	0.000153041	0.000153036		0.0631	0.02878	0.0631	0.04006	0.0631	0.0584		0.0631	0.07334	0.0631	0.00571
-0.8396	-84.032	0.16718	-0.8396	0.99915	0.00364	0.00364		-0.8396	-83.975	0.03481	-0.8396	0.99982	0.000759066	0.00075893		-0.8396	-83.963	0.00702	-0.8396	0.99996	0.000153076	0.00015307		0.06194	0.02877	0.06194	0.04012	0.06194	0.05852		0.06194	0.07334	0.06194	0.00561
-0.8392	-83.9921	0.16721	-0.8392	0.99915	0.00364	0.00364		-0.8392	-83.935	0.03482	-0.8392	0.99982	0.000759236	0.0007591		-0.8392	-83.923	0.00702	-0.8392	0.99996	0.00015311	0.000153105		0.06081	0.02876	0.06081	0.04018	0.06081	0.05864		0.06081	0.07335	0.06081	0.00551
-0.8388	-83.9521	0.16724	-0.8388	0.99915	0.00364	0.00364		-0.8388	-83.895	0.03482	-0.8388	0.99982	0.000759406	0.00075927		-0.8388	-83.883	0.00702	-0.8388	0.99996	0.000153144	0.000153139		0.0597	0.02875	0.0597	0.04025	0.0597	0.05876		0.0597	0.07335	0.0597	0.00541
-0.8384	-83.9121	0.16728	-0.8384	0.99914	0.00365	0.00364		-0.8384	-83.855	0.03483	-0.8384	0.99982	0.000759577	0.000759441		-0.8384	-83.843	0.00702	-0.8384	0.99996	0.000153179	0.000153173		0.05861	0.02874	0.05861	0.04031	0.05861	0.05889		0.05861	0.07336	0.05861	0.00532
-0.838	-83.8722	0.16731	-0.838	0.99914	0.00365	0.00364		-0.838	-83.815	0.03484	-0.838	0.99982	0.000759748	0.000759611		-0.838	-83.803	0.00702	-0.838	0.99996	0.000153213	0.000153208		0.05754	0.02873	0.05754	0.04037	0.05754	0.05901		0.05754	0.07336	0.05754	0.00522
-0.8376	-83.8322	0.16735	-0.8376	0.99914	0.00365	0.00364		-0.8376	-83.775	0.03485	-0.8376	0.99982	0.000759919	0.000759782		-0.8376	-83.763	0.00703	-0.8376	0.99996	0.000153248	0.000153242		0.05649	0.02873	0.05649	0.04043	0.05649	0.05913		0.05649	0.07337	0.05649	0.00513
-0.8372	-83.7922	0.16738	-0.8372	0.99914	0.00365	0.00364		-0.8372	-83.7351	0.03485	-0.8372	0.99982	0.00076009	0.000759953		-0.8372	-83.723	0.00703	-0.8372	0.99996	0.000153283	0.000153277		0.05546	0.02872	0.05546	0.0405	0.05546	0.05925		0.05546	0.07337	0.05546	0.00504
-0.8368	-83.7523	0.16742	-0.8368	0.99914	0.00365	0.00365		-0.8368	-83.6951	0.03486	-0.8368	0.99982	0.000760262	0.000760125		-0.8368	-83.683	0.00703	-0.8368	0.99996	0.000153317	0.000153312		0.05445	0.02871	0.05445	0.04056	0.05445	0.05937		0.05445	0.07337	0.05445	0.00495
-0.8364	-83.7123	0.16745	-0.8364	0.99914	0.00365	0.00365		-0.8364	-83.6551	0.03487	-0.8364	0.99982	0.000760433	0.000760297		-0.8364	-83.643	0.00703	-0.8364	0.99996	0.000153352	0.000153346		0.05346	0.0287	0.05346	0.04062	0.05346	0.05948		0.05346	0.07338	0.05346	0.00487
-0.836	-83.6723	0.16748	-0.836	0.99914	0.00365	0.00365		-0.836	-83.6151	0.03487	-0.836	0.99982	0.000760605	0.000760468		-0.836	-83.603	0.00703	-0.836	0.99996	0.000153387	0.000153381		0.05248	0.0287	0.05248	0.04069	0.05248	0.0596		0.05248	0.07338	0.05248	0.00478
-0.8356	-83.6324	0.16752	-0.8356	0.99914	0.00365	0.00365		-0.8356	-83.5751	0.03488	-0.8356	0.99982	0.000760778	0.000760641		-0.8356	-83.563	0.00703	-0.8356	0.99996	0.000153422	0.000153416		0.05152	0.02869	0.05152	0.04075	0.05152	0.05972		0.05152	0.07339	0.05152	0.00469
-0.8352	-83.5924	0.16755	-0.8352	0.99914	0.00365	0.00365		-0.8352	-83.5351	0.03489	-0.8352	0.99982	0.00076095	0.000760813		-0.8352	-83.523	0.00703	-0.8352	0.99996	0.000153456	0.000153451		0.05058	0.02868	0.05058	0.04081	0.05058	0.05983		0.05058	0.07339	0.05058	0.00461
-0.8348	-83.5524	0.16759	-0.8348	0.99914	0.00365	0.00365		-0.8348	-83.4951	0.0349	-0.8348	0.99982	0.000761123	0.000760986		-0.8348	-83.483	0.00704	-0.8348	0.99996	0.000153491	0.000153486		0.04966	0.02868	0.04966	0.04088	0.04966	0.05995		0.04966	0.07339	0.04966	0.00453
-0.8344	-83.5125	0.16762	-0.8344	0.99914	0.00365	0.00365		-0.8344	-83.4551	0.0349	-0.8344	0.99982	0.000761296	0.000761159		-0.8344	-83.443	0.00704	-0.8344	0.99996	0.000153526	0.000153521		0.04875	0.02867	0.04875	0.04094	0.04875	0.06006		0.04875	0.0734	0.04875	0.00445
-0.834	-83.4725	0.16766	-0.834	0.99914	0.00365	0.00365		-0.834	-83.4151	0.03491	-0.834	0.99982	0.000761469	0.000761332		-0.834	-83.403	0.00704	-0.834	0.99996	0.000153561	0.000153556		0.04786	0.02867	0.04786	0.04101	0.04786	0.06018		0.04786	0.0734	0.04786	0.00437
-0.8336	-83.4325	0.16769	-0.8336	0.99913	0.00366	0.00365		-0.8336	-83.3751	0.03492	-0.8336	0.99982	0.000761643	0.000761505		-0.8336	-83.3631	0.00704	-0.8336	0.99996	0.000153596	0.000153591		0.04699	0.02866	0.04699	0.04107	0.04699	0.06029		0.04699	0.0734	0.04699	0.00429
-0.8332	-83.3926	0.16773	-0.8332	0.99913	0.00366	0.00365		-0.8332	-83.3351	0.03492	-0.8332	0.99982	0.000761817	0.000761679		-0.8332	-83.323	0.00704	-0.8332	0.99996	0.000153631	0.000153626		0.04613	0.02865	0.04613	0.04114	0.04613	0.0604		0.04613	0.07341	0.04613	0.00422
-0.8328	-83.3526	0.16776	-0.8328	0.99913	0.00366	0.00365		-0.8328	-83.2951	0.03493	-0.8328	0.99982	0.000761991	0.000761853		-0.8328	-83.2831	0.00704	-0.8328	0.99996	0.000153667	0.000153661		0.04529	0.02865	0.04529	0.0412	0.04529	0.06051		0.04529	0.07341	0.04529	0.00414
-0.8324	-83.3126	0.1678	-0.8324	0.99913	0.00366	0.00365		-0.8324	-83.2551	0.03494	-0.8324	0.99982	0.000762165	0.000762027		-0.8324	-83.243	0.00704	-0.8324	0.99996	0.000153702	0.000153696		0.04446	0.02864	0.04446	0.04127	0.04446	0.06062		0.04446	0.07341	0.04446	0.00407
-0.832	-83.2727	0.16783	-0.832	0.99913	0.00366	0.00366		-0.832	-83.2151	0.03495	-0.832	0.99982	0.00076234	0.000762201		-0.832	-83.2031	0.00705	-0.832	0.99996	0.000153737	0.000153731		0.04365	0.02864	0.04365	0.04133	0.04365	0.06073		0.04365	0.07341	0.04365	0.004
-0.8316	-83.2327	0.16787	-0.8316	0.99913	0.00366	0.00366		-0.8316	-83.1752	0.03495	-0.8316	0.99982	0.000762515	0.000762376		-0.8316	-83.1631	0.00705	-0.8316	0.99996	0.000153772	0.000153767		0.04285	0.02864	0.04285	0.0414	0.04285	0.06084		0.04285	0.07342	0.04285	0.00393
-0.8312	-83.1927	0.1679	-0.8312	0.99913	0.00366	0.00366		-0.8312	-83.1352	0.03496	-0.8312	0.99982	0.00076269	0.000762551		-0.8312	-83.1231	0.00705	-0.8312	0.99996	0.000153808	0.000153802		0.04207	0.02863	0.04207	0.04146	0.04207	0.06095		0.04207	0.07342	0.04207	0.00386
-0.8308	-83.1528	0.16794	-0.8308	0.99913	0.00366	0.00366		-0.8308	-83.0952	0.03497	-0.8308	0.99982	0.000762865	0.000762726		-0.8308	-83.0831	0.00705	-0.8308	0.99996	0.000153843	0.000153837		0.0413	0.02863	0.0413	0.04153	0.0413	0.06105		0.0413	0.07342	0.0413	0.00379
-0.8304	-83.1128	0.16797	-0.8304	0.99913	0.00366	0.00366		-0.8304	-83.0552	0.03498	-0.8304	0.99982	0.000763041	0.000762901		-0.8304	-83.0431	0.00705	-0.8304	0.99996	0.000153879	0.000153873		0.04055	0.02862	0.04055	0.0416	0.04055	0.06116		0.04055	0.07342	0.04055	0.00372
-0.83	-83.0728	0.16801	-0.83	0.99913	0.00366	0.00366		-0.83	-83.0152	0.03498	-0.83	0.99982	0.000763216	0.000763077		-0.83	-83.0031	0.00705	-0.83	0.99996	0.000153914	0.000153908		0.03981	0.02862	0.03981	0.04166	0.03981	0.06126		0.03981	0.07343	0.03981	0.00365
-0.8296	-83.0329	0.16804	-0.8296	0.99913	0.00366	0.00366		-0.8296	-82.9752	0.03499	-0.8296	0.99982	0.000763392	0.000763253		-0.8296	-82.9631	0.00706	-0.8296	0.99996	0.00015395	0.000153944		0.03908	0.02861	0.03908	0.04173	0.03908	0.06137		0.03908	0.07343	0.03908	0.00359
-0.8292	-82.9929	0.16808	-0.8292	0.99913	0.00366	0.00366		-0.8292	-82.9352	0.035	-0.8292	0.99982	0.000763569	0.000763429		-0.8292	-82.9231	0.00706	-0.8292	0.99996	0.000153985	0.00015398		0.03837	0.02861	0.03837	0.04179	0.03837	0.06147		0.03837	0.07343	0.03837	0.00352
-0.8288	-82.953	0.16811	-0.8288	0.99912	0.00367	0.00366		-0.8288	-82.8952	0.035	-0.8288	0.99982	0.000763745	0.000763605		-0.8288	-82.8831	0.00706	-0.8288	0.99996	0.000154021	0.000154015		0.03767	0.02861	0.03767	0.04186	0.03767	0.06157		0.03767	0.07343	0.03767	0.00346
-0.8284	-82.913	0.16815	-0.8284	0.99912	0.00367	0.00366		-0.8284	-82.8552	0.03501	-0.8284	0.99982	0.000763922	0.000763782		-0.8284	-82.8431	0.00706	-0.8284	0.99996	0.000154057	0.000154051		0.03698	0.0286	0.03698	0.04193	0.03698	0.06167		0.03698	0.07343	0.03698	0.0034
-0.828	-82.873	0.16818	-0.828	0.99912	0.00367	0.00366		-0.828	-82.8152	0.03502	-0.828	0.99982	0.000764099	0.000763959		-0.828	-82.8031	0.00706	-0.828	0.99996	0.000154092	0.000154087		0.03631	0.0286	0.03631	0.04199	0.03631	0.06177		0.03631	0.07344	0.03631	0.00334
-0.8276	-82.8331	0.16822	-0.8276	0.99912	0.00367	0.00366		-0.8276	-82.7752	0.03503	-0.8276	0.99982	0.000764277	0.000764136		-0.8276	-82.7631	0.00706	-0.8276	0.99996	0.000154128	0.000154123		0.03565	0.0286	0.03565	0.04206	0.03565	0.06187		0.03565	0.07344	0.03565	0.00328
-0.8272	-82.7931	0.16825	-0.8272	0.99912	0.00367	0.00367		-0.8272	-82.7352	0.03503	-0.8272	0.99982	0.000764454	0.000764314		-0.8272	-82.7231	0.00706	-0.8272	0.99996	0.000154164	0.000154158		0.03499	0.02859	0.03499	0.04213	0.03499	0.06197		0.03499	0.07344	0.03499	0.00322
-0.8268	-82.7531	0.16829	-0.8268	0.99912	0.00367	0.00367		-0.8268	-82.6952	0.03504	-0.8268	0.99982	0.000764632	0.000764491		-0.8268	-82.6831	0.00707	-0.8268	0.99996	0.0001542	0.000154194		0.03436	0.02859	0.03436	0.04219	0.03436	0.06207		0.03436	0.07344	0.03436	0.00316
-0.8264	-82.7132	0.16832	-0.8264	0.99912	0.00367	0.00367		-0.8264	-82.6552	0.03505	-0.8264	0.99982	0.00076481	0.000764669		-0.8264	-82.6431	0.00707	-0.8264	0.99996	0.000154236	0.00015423		0.03373	0.02859	0.03373	0.04226	0.03373	0.06216		0.03373	0.07344	0.03373	0.00311
-0.826	-82.6732	0.16836	-0.826	0.99912	0.00367	0.00367		-0.826	-82.6153	0.03506	-0.826	0.99982	0.000764989	0.000764848		-0.826	-82.6031	0.00707	-0.826	0.99996	0.000154272	0.000154266		0.03311	0.02859	0.03311	0.04233	0.03311	0.06226		0.03311	0.07344	0.03311	0.00305
-0.8256	-82.6332	0.16839	-0.8256	0.99912	0.00367	0.00367		-0.8256	-82.5753	0.03506	-0.8256	0.99982	0.000765167	0.000765026		-0.8256	-82.5631	0.00707	-0.8256	0.99996	0.000154308	0.000154302		0.03251	0.02858	0.03251	0.0424	0.03251	0.06235		0.03251	0.07345	0.03251	0.003
-0.8252	-82.5933	0.16843	-0.8252	0.99912	0.00367	0.00367		-0.8252	-82.5353	0.03507	-0.8252	0.99982	0.000765346	0.000765205		-0.8252	-82.5231	0.00707	-0.8252	0.99996	0.000154344	0.000154339		0.03192	0.02858	0.03192	0.04246	0.03192	0.06245		0.03192	0.07345	0.03192	0.00294
-0.8248	-82.5533	0.16846	-0.8248	0.99912	0.00367	0.00367		-0.8248	-82.4953	0.03508	-0.8248	0.99981	0.000765525	0.000765384		-0.8248	-82.4831	0.00707	-0.8248	0.99996	0.000154381	0.000154375		0.03133	0.02858	0.03133	0.04253	0.03133	0.06254		0.03133	0.07345	0.03133	0.00289
-0.8244	-82.5133	0.1685	-0.8244	0.99912	0.00367	0.00367		-0.8244	-82.4553	0.03509	-0.8244	0.99981	0.000765705	0.000765563		-0.8244	-82.4431	0.00707	-0.8244	0.99996	0.000154417	0.000154411		0.03076	0.02858	0.03076	0.0426	0.03076	0.06263		0.03076	0.07345	0.03076	0.00284
-0.824	-82.4734	0.16853	-0.824	0.99911	0.00368	0.00367		-0.824	-82.4153	0.03509	-0.824	0.99981	0.000765884	0.000765743		-0.824	-82.4031	0.00708	-0.824	0.99996	0.000154453	0.000154447		0.0302	0.02857	0.0302	0.04266	0.0302	0.06272		0.0302	0.07345	0.0302	0.00279
-0.8236	-82.4334	0.16857	-0.8236	0.99911	0.00368	0.00367		-0.8236	-82.3753	0.0351	-0.8236	0.99981	0.000766064	0.000765922		-0.8236	-82.3631	0.00708	-0.8236	0.99996	0.000154489	0.000154484		0.02965	0.02857	0.02965	0.04273	0.02965	0.06281		0.02965	0.07345	0.02965	0.00274
-0.8232	-82.3934	0.16861	-0.8232	0.99911	0.00368	0.00367		-0.8232	-82.3353	0.03511	-0.8232	0.99981	0.000766245	0.000766102		-0.8232	-82.3231	0.00708	-0.8232	0.99996	0.000154526	0.00015452		0.02911	0.02857	0.02911	0.0428	0.02911	0.0629		0.02911	0.07345	0.02911	0.00269
-0.8228	-82.3535	0.16864	-0.8228	0.99911	0.00368	0.00367		-0.8228	-82.2953	0.03512	-0.8228	0.99981	0.000766425	0.000766283		-0.8228	-82.2831	0.00708	-0.8228	0.99996	0.000154562	0.000154556		0.02858	0.02857	0.02858	0.04287	0.02858	0.06299		0.02858	0.07345	0.02858	0.00264
-0.8224	-82.3135	0.16868	-0.8224	0.99911	0.00368	0.00368		-0.8224	-82.2553	0.03512	-0.8224	0.99981	0.000766606	0.000766463		-0.8224	-82.2431	0.00708	-0.8224	0.99996	0.000154599	0.000154593		0.02805	0.02856	0.02805	0.04293	0.02805	0.06308		0.02805	0.07346	0.02805	0.00259
-0.822	-82.2736	0.16871	-0.822	0.99911	0.00368	0.00368		-0.822	-82.2153	0.03513	-0.822	0.99981	0.000766787	0.000766644		-0.822	-82.2031	0.00708	-0.822	0.99996	0.000154635	0.00015463		0.02754	0.02856	0.02754	0.043	0.02754	0.06316		0.02754	0.07346	0.02754	0.00254
-0.8216	-82.2336	0.16875	-0.8216	0.99911	0.00368	0.00368		-0.8216	-82.1753	0.03514	-0.8216	0.99981	0.000766968	0.000766825		-0.8216	-82.1631	0.00708	-0.8216	0.99996	0.000154672	0.000154666		0.02704	0.02856	0.02704	0.04307	0.02704	0.06325		0.02704	0.07346	0.02704	0.0025
-0.8212	-82.1936	0.16878	-0.8212	0.99911	0.00368	0.00368		-0.8212	-82.1353	0.03515	-0.8212	0.99981	0.00076715	0.000767006		-0.8212	-82.1231	0.00709	-0.8212	0.99996	0.000154709	0.000154703		0.02655	0.02856	0.02655	0.04314	0.02655	0.06333		0.02655	0.07346	0.02655	0.00245
-0.8208	-82.1537	0.16882	-0.8208	0.99911	0.00368	0.00368		-0.8208	-82.0953	0.03515	-0.8208	0.99981	0.000767331	0.000767188		-0.8208	-82.0831	0.00709	-0.8208	0.99996	0.000154745	0.000154739		0.02606	0.02856	0.02606	0.0432	0.02606	0.06341		0.02606	0.07346	0.02606	0.00241
-0.8204	-82.1137	0.16886	-0.8204	0.99911	0.00368	0.00368		-0.8204	-82.0554	0.03516	-0.8204	0.99981	0.000767514	0.00076737		-0.8204	-82.0431	0.00709	-0.8204	0.99996	0.000154782	0.000154776		0.02559	0.02856	0.02559	0.04327	0.02559	0.0635		0.02559	0.07346	0.02559	0.00237
-0.82	-82.0737	0.16889	-0.82	0.99911	0.00368	0.00368		-0.82	-82.0154	0.03517	-0.82	0.99981	0.000767696	0.000767552		-0.82	-82.0031	0.00709	-0.82	0.99996	0.000154819	0.000154813		0.02512	0.02855	0.02512	0.04334	0.02512	0.06358		0.02512	0.07346	0.02512	0.00232
-0.8196	-82.0338	0.16893	-0.8196	0.99911	0.00368	0.00368		-0.8196	-81.9754	0.03518	-0.8196	0.99981	0.000767878	0.000767735		-0.8196	-81.9631	0.00709	-0.8196	0.99996	0.000154856	0.00015485		0.02466	0.02855	0.02466	0.04341	0.02466	0.06366		0.02466	0.07346	0.02466	0.00228
-0.8192	-81.9938	0.16896	-0.8192	0.9991	0.00369	0.00368		-0.8192	-81.9354	0.03518	-0.8192	0.99981	0.000768061	0.000767917		-0.8192	-81.9231	0.00709	-0.8192	0.99996	0.000154893	0.000154887		0.02421	0.02855	0.02421	0.04348	0.02421	0.06374		0.02421	0.07346	0.02421	0.00224
-0.8188	-81.9538	0.169	-0.8188	0.9991	0.00369	0.00368		-0.8188	-81.8954	0.03519	-0.8188	0.99981	0.000768244	0.0007681		-0.8188	-81.8831	0.0071	-0.8188	0.99996	0.00015493	0.000154924		0.02377	0.02855	0.02377	0.04354	0.02377	0.06381		0.02377	0.07346	0.02377	0.0022
-0.8184	-81.9139	0.16904	-0.8184	0.9991	0.00369	0.00368		-0.8184	-81.8554	0.0352	-0.8184	0.99981	0.000768428	0.000768283		-0.8184	-81.8431	0.0071	-0.8184	0.99996	0.000154967	0.000154961		0.02333	0.02855	0.02333	0.04361	0.02333	0.06389		0.02333	0.07346	0.02333	0.00216
-0.818	-81.8739	0.16907	-0.818	0.9991	0.00369	0.00368		-0.818	-81.8154	0.03521	-0.818	0.99981	0.000768611	0.000768467		-0.818	-81.8031	0.0071	-0.818	0.99996	0.000155004	0.000154998		0.02291	0.02855	0.02291	0.04368	0.02291	0.06397		0.02291	0.07347	0.02291	0.00212
-0.8176	-81.8339	0.16911	-0.8176	0.9991	0.00369	0.00369		-0.8176	-81.7754	0.03521	-0.8176	0.99981	0.000768795	0.000768651		-0.8176	-81.7631	0.0071	-0.8176	0.99996	0.000155041	0.000155035		0.02249	0.02855	0.02249	0.04375	0.02249	0.06404		0.02249	0.07347	0.02249	0.00208
-0.8172	-81.794	0.16914	-0.8172	0.9991	0.00369	0.00369		-0.8172	-81.7354	0.03522	-0.8172	0.99981	0.00076898	0.000768835		-0.8172	-81.7231	0.0071	-0.8172	0.99996	0.000155078	0.000155072		0.02208	0.02854	0.02208	0.04381	0.02208	0.06412		0.02208	0.07347	0.02208	0.00205
-0.8168	-81.754	0.16918	-0.8168	0.9991	0.00369	0.00369		-0.8168	-81.6954	0.03523	-0.8168	0.99981	0.000769164	0.000769019		-0.8168	-81.6831	0.0071	-0.8168	0.99996	0.000155116	0.00015511		0.02168	0.02854	0.02168	0.04388	0.02168	0.06419		0.02168	0.07347	0.02168	0.00201
-0.8164	-81.7141	0.16922	-0.8164	0.9991	0.00369	0.00369		-0.8164	-81.6554	0.03524	-0.8164	0.99981	0.000769349	0.000769204		-0.8164	-81.6431	0.0071	-0.8164	0.99996	0.000155153	0.000155147		0.02128	0.02854	0.02128	0.04395	0.02128	0.06426		0.02128	0.07347	0.02128	0.00197
-0.816	-81.6741	0.16925	-0.816	0.9991	0.00369	0.00369		-0.816	-81.6154	0.03524	-0.816	0.99981	0.000769534	0.000769388		-0.816	-81.6031	0.00711	-0.816	0.99996	0.00015519	0.000155184		0.02089	0.02854	0.02089	0.04402	0.02089	0.06433		0.02089	0.07347	0.02089	0.00194
-0.8156	-81.6341	0.16929	-0.8156	0.9991	0.00369	0.00369		-0.8156	-81.5755	0.03525	-0.8156	0.99981	0.000769719	0.000769574		-0.8156	-81.5631	0.00711	-0.8156	0.99996	0.000155228	0.000155222		0.02051	0.02854	0.02051	0.04408	0.02051	0.0644		0.02051	0.07347	0.02051	0.0019
-0.8152	-81.5942	0.16932	-0.8152	0.9991	0.00369	0.00369		-0.8152	-81.5355	0.03526	-0.8152	0.99981	0.000769905	0.000769759		-0.8152	-81.5231	0.00711	-0.8152	0.99996	0.000155265	0.000155259		0.02014	0.02854	0.02014	0.04415	0.02014	0.06447		0.02014	0.07347	0.02014	0.00187
-0.8148	-81.5542	0.16936	-0.8148	0.99909	0.0037	0.00369		-0.8148	-81.4955	0.03527	-0.8148	0.99981	0.000770091	0.000769945		-0.8148	-81.4831	0.00711	-0.8148	0.99996	0.000155303	0.000155297		0.01977	0.02854	0.01977	0.04422	0.01977	0.06454		0.01977	0.07347	0.01977	0.00183
-0.8144	-81.5142	0.1694	-0.8144	0.99909	0.0037	0.00369		-0.8144	-81.4555	0.03527	-0.8144	0.99981	0.000770277	0.00077013		-0.8144	-81.4431	0.00711	-0.8144	0.99996	0.00015534	0.000155334		0.01941	0.02854	0.01941	0.04429	0.01941	0.06461		0.01941	0.07347	0.01941	0.0018
-0.814	-81.4743	0.16943	-0.814	0.99909	0.0037	0.00369		-0.814	-81.4155	0.03528	-0.814	0.99981	0.000770463	0.000770317		-0.814	-81.4031	0.00711	-0.814	0.99996	0.000155378	0.000155372		0.01905	0.02854	0.01905	0.04435	0.01905	0.06467		0.01905	0.07347	0.01905	0.00177
-0.8136	-81.4343	0.16947	-0.8136	0.99909	0.0037	0.00369		-0.8136	-81.3755	0.03529	-0.8136	0.99981	0.00077065	0.000770503		-0.8136	-81.3631	0.00712	-0.8136	0.99996	0.000155416	0.00015541		0.01871	0.02853	0.01871	0.04442	0.01871	0.06474		0.01871	0.07347	0.01871	0.00174
-0.8132	-81.3943	0.16951	-0.8132	0.99909	0.0037	0.0037		-0.8132	-81.3355	0.0353	-0.8132	0.99981	0.000770837	0.00077069		-0.8132	-81.3231	0.00712	-0.8132	0.99996	0.000155453	0.000155447		0.01837	0.02853	0.01837	0.04449	0.01837	0.0648		0.01837	0.07347	0.01837	0.0017
-0.8128	-81.3544	0.16954	-0.8128	0.99909	0.0037	0.0037		-0.8128	-81.2955	0.0353	-0.8128	0.99981	0.000771024	0.000770877		-0.8128	-81.2831	0.00712	-0.8128	0.99996	0.000155491	0.000155485		0.01803	0.02853	0.01803	0.04456	0.01803	0.06486		0.01803	0.07347	0.01803	0.00167
-0.8124	-81.3144	0.16958	-0.8124	0.99909	0.0037	0.0037		-0.8124	-81.2555	0.03531	-0.8124	0.99981	0.000771211	0.000771064		-0.8124	-81.2431	0.00712	-0.8124	0.99996	0.000155529	0.000155523		0.0177	0.02853	0.0177	0.04462	0.0177	0.06493		0.0177	0.07347	0.0177	0.00164
-0.812	-81.2745	0.16962	-0.812	0.99909	0.0037	0.0037		-0.812	-81.2155	0.03532	-0.812	0.99981	0.000771399	0.000771252		-0.812	-81.2031	0.00712	-0.812	0.99996	0.000155567	0.000155561		0.01738	0.02853	0.01738	0.04469	0.01738	0.06499		0.01738	0.07347	0.01738	0.00161
-0.8116	-81.2345	0.16965	-0.8116	0.99909	0.0037	0.0037		-0.8116	-81.1755	0.03533	-0.8116	0.99981	0.000771587	0.00077144		-0.8116	-81.1631	0.00712	-0.8116	0.99996	0.000155605	0.000155599		0.01706	0.02853	0.01706	0.04476	0.01706	0.06505		0.01706	0.07347	0.01706	0.00158
-0.8112	-81.1945	0.16969	-0.8112	0.99909	0.0037	0.0037		-0.8112	-81.1355	0.03533	-0.8112	0.99981	0.000771775	0.000771628		-0.8112	-81.1231	0.00712	-0.8112	0.99996	0.000155643	0.000155637		0.01675	0.02853	0.01675	0.04483	0.01675	0.06511		0.01675	0.07347	0.01675	0.00156
-0.8108	-81.1546	0.16973	-0.8108	0.99909	0.0037	0.0037		-0.8108	-81.0955	0.03534	-0.8108	0.99981	0.000771964	0.000771816		-0.8108	-81.0831	0.00713	-0.8108	0.99996	0.000155681	0.000155675		0.01644	0.02853	0.01644	0.04489	0.01644	0.06517		0.01644	0.07347	0.01644	0.00153
-0.8104	-81.1146	0.16976	-0.8104	0.99908	0.00371	0.0037		-0.8104	-81.0555	0.03535	-0.8104	0.99981	0.000772153	0.000772005		-0.8104	-81.0431	0.00713	-0.8104	0.99996	0.000155719	0.000155713		0.01614	0.02853	0.01614	0.04496	0.01614	0.06522		0.01614	0.07347	0.01614	0.0015
-0.81	-81.0746	0.1698	-0.81	0.99908	0.00371	0.0037		-0.81	-81.0156	0.03536	-0.81	0.99981	0.000772342	0.000772194		-0.81	-81.0031	0.00713	-0.81	0.99996	0.000155757	0.000155751		0.01585	0.02853	0.01585	0.04503	0.01585	0.06528		0.01585	0.07348	0.01585	0.00147
-0.8096	-81.0347	0.16984	-0.8096	0.99908	0.00371	0.0037		-0.8096	-80.9756	0.03537	-0.8096	0.99981	0.000772531	0.000772383		-0.8096	-80.9631	0.00713	-0.8096	0.99996	0.000155796	0.00015579		0.01556	0.02853	0.01556	0.04509	0.01556	0.06533		0.01556	0.07348	0.01556	0.00145
-0.8092	-80.9947	0.16987	-0.8092	0.99908	0.00371	0.0037		-0.8092	-80.9356	0.03537	-0.8092	0.99981	0.000772721	0.000772573		-0.8092	-80.9231	0.00713	-0.8092	0.99996	0.000155834	0.000155828		0.01528	0.02853	0.01528	0.04516	0.01528	0.06539		0.01528	0.07348	0.01528	0.00142
-0.8088	-80.9548	0.16991	-0.8088	0.99908	0.00371	0.00371		-0.8088	-80.8956	0.03538	-0.8088	0.99981	0.000772911	0.000772763		-0.8088	-80.8831	0.00713	-0.8088	0.99996	0.000155872	0.000155866		0.015	0.02853	0.015	0.04523	0.015	0.06544		0.015	0.07348	0.015	0.00139
-0.8084	-80.9148	0.16995	-0.8084	0.99908	0.00371	0.00371		-0.8084	-80.8556	0.03539	-0.8084	0.99981	0.000773101	0.000772953		-0.8084	-80.8431	0.00714	-0.8084	0.99996	0.000155911	0.000155905		0.01472	0.02853	0.01472	0.0453	0.01472	0.06549		0.01472	0.07348	0.01472	0.00137
-0.808	-80.8748	0.16998	-0.808	0.99908	0.00371	0.00371		-0.808	-80.8156	0.0354	-0.808	0.99981	0.000773292	0.000773143		-0.808	-80.8032	0.00714	-0.808	0.99996	0.000155949	0.000155943		0.01445	0.02853	0.01445	0.04536	0.01445	0.06554		0.01445	0.07348	0.01445	0.00134
-0.8076	-80.8349	0.17002	-0.8076	0.99908	0.00371	0.00371		-0.8076	-80.7756	0.0354	-0.8076	0.99981	0.000773483	0.000773334		-0.8076	-80.7631	0.00714	-0.8076	0.99996	0.000155988	0.000155982		0.01419	0.02852	0.01419	0.04543	0.01419	0.0656		0.01419	0.07348	0.01419	0.00132
-0.8072	-80.7949	0.17006	-0.8072	0.99908	0.00371	0.00371		-0.8072	-80.7356	0.03541	-0.8072	0.99981	0.000773674	0.000773525		-0.8072	-80.7232	0.00714	-0.8072	0.99996	0.000156027	0.00015602		0.01393	0.02852	0.01393	0.0455	0.01393	0.06564		0.01393	0.07348	0.01393	0.0013
-0.8068	-80.7549	0.17009	-0.8068	0.99908	0.00371	0.00371		-0.8068	-80.6956	0.03542	-0.8068	0.99981	0.000773865	0.000773716		-0.8068	-80.6831	0.00714	-0.8068	0.99996	0.000156065	0.000156059		0.01368	0.02852	0.01368	0.04556	0.01368	0.06569		0.01368	0.07348	0.01368	0.00127
-0.8064	-80.715	0.17013	-0.8064	0.99908	0.00371	0.00371		-0.8064	-80.6556	0.03543	-0.8064	0.99981	0.000774057	0.000773907		-0.8064	-80.6432	0.00714	-0.8064	0.99996	0.000156104	0.000156098		0.01343	0.02852	0.01343	0.04563	0.01343	0.06574		0.01343	0.07348	0.01343	0.00125
-0.806	-80.675	0.17017	-0.806	0.99907	0.00372	0.00371		-0.806	-80.6156	0.03543	-0.806	0.99981	0.000774249	0.000774099		-0.806	-80.6031	0.00714	-0.806	0.99996	0.000156143	0.000156137		0.01318	0.02852	0.01318	0.0457	0.01318	0.06579		0.01318	0.07348	0.01318	0.00123
-0.8056	-80.635	0.17021	-0.8056	0.99907	0.00372	0.00371		-0.8056	-80.5756	0.03544	-0.8056	0.99981	0.000774441	0.000774291		-0.8056	-80.5631	0.00715	-0.8056	0.99996	0.000156182	0.000156175		0.01294	0.02852	0.01294	0.04576	0.01294	0.06583		0.01294	0.07348	0.01294	0.0012
-0.8052	-80.5951	0.17024	-0.8052	0.99907	0.00372	0.00371		-0.8052	-80.5357	0.03545	-0.8052	0.99981	0.000774634	0.000774484		-0.8052	-80.5232	0.00715	-0.8052	0.99996	0.00015622	0.000156214		0.01271	0.02852	0.01271	0.04583	0.01271	0.06588		0.01271	0.07348	0.01271	0.00118
-0.8048	-80.5551	0.17028	-0.8048	0.99907	0.00372	0.00371		-0.8048	-80.4957	0.03546	-0.8048	0.99981	0.000774827	0.000774676		-0.8048	-80.4832	0.00715	-0.8048	0.99996	0.000156259	0.000156253		0.01247	0.02852	0.01247	0.0459	0.01247	0.06592		0.01247	0.07348	0.01247	0.00116
-0.8044	-80.5152	0.17032	-0.8044	0.99907	0.00372	0.00372		-0.8044	-80.4557	0.03547	-0.8044	0.99981	0.00077502	0.000774869		-0.8044	-80.4432	0.00715	-0.8044	0.99996	0.000156298	0.000156292		0.01225	0.02852	0.01225	0.04596	0.01225	0.06596		0.01225	0.07348	0.01225	0.00114
-0.804	-80.4752	0.17035	-0.804	0.99907	0.00372	0.00372		-0.804	-80.4157	0.03547	-0.804	0.99981	0.000775213	0.000775062		-0.804	-80.4032	0.00715	-0.804	0.99996	0.000156337	0.000156331		0.01202	0.02852	0.01202	0.04603	0.01202	0.066		0.01202	0.07348	0.01202	0.00112
-0.8036	-80.4352	0.17039	-0.8036	0.99907	0.00372	0.00372		-0.8036	-80.3757	0.03548	-0.8036	0.99981	0.000775407	0.000775256		-0.8036	-80.3632	0.00715	-0.8036	0.99996	0.000156377	0.00015637		0.0118	0.02852	0.0118	0.0461	0.0118	0.06605		0.0118	0.07348	0.0118	0.0011
-0.8032	-80.3953	0.17043	-0.8032	0.99907	0.00372	0.00372		-0.8032	-80.3357	0.03549	-0.8032	0.9998	0.000775601	0.00077545		-0.8032	-80.3232	0.00716	-0.8032	0.99996	0.000156416	0.00015641		0.01159	0.02852	0.01159	0.04616	0.01159	0.06608		0.01159	0.07348	0.01159	0.00108
-0.8028	-80.3553	0.17047	-0.8028	0.99907	0.00372	0.00372		-0.8028	-80.2957	0.0355	-0.8028	0.9998	0.000775795	0.000775644		-0.8028	-80.2832	0.00716	-0.8028	0.99996	0.000156455	0.000156449		0.01138	0.02852	0.01138	0.04623	0.01138	0.06612		0.01138	0.07348	0.01138	0.00106
-0.8024	-80.3153	0.1705	-0.8024	0.99907	0.00372	0.00372		-0.8024	-80.2557	0.0355	-0.8024	0.9998	0.00077599	0.000775838		-0.8024	-80.2432	0.00716	-0.8024	0.99996	0.000156494	0.000156488		0.01117	0.02852	0.01117	0.0463	0.01117	0.06616		0.01117	0.07348	0.01117	0.00104
-0.802	-80.2754	0.17054	-0.802	0.99907	0.00372	0.00372		-0.802	-80.2157	0.03551	-0.802	0.9998	0.000776185	0.000776033		-0.802	-80.2032	0.00716	-0.802	0.99996	0.000156534	0.000156528		0.01096	0.02852	0.01096	0.04636	0.01096	0.0662		0.01096	0.07348	0.01096	0.00102
-0.8016	-80.2354	0.17058	-0.8016	0.99906	0.00373	0.00372		-0.8016	-80.1757	0.03552	-0.8016	0.9998	0.00077638	0.000776228		-0.8016	-80.1632	0.00716	-0.8016	0.99996	0.000156573	0.000156567		0.01076	0.02852	0.01076	0.04643	0.01076	0.06623		0.01076	0.07348	0.01076	0.001
-0.8012	-80.1954	0.17062	-0.8012	0.99906	0.00373	0.00372		-0.8012	-80.1357	0.03553	-0.8012	0.9998	0.000776575	0.000776423		-0.8012	-80.1232	0.00716	-0.8012	0.99996	0.000156613	0.000156606		0.01057	0.02852	0.01057	0.04649	0.01057	0.06627		0.01057	0.07348	0.01057	0.000984599
-0.8008	-80.1555	0.17065	-0.8008	0.99906	0.00373	0.00372		-0.8008	-80.0957	0.03554	-0.8008	0.9998	0.000776771	0.000776619		-0.8008	-80.0832	0.00717	-0.8008	0.99996	0.000156652	0.000156646		0.01038	0.02852	0.01038	0.04656	0.01038	0.0663		0.01038	0.07348	0.01038	0.000966709
-0.8004	-80.1155	0.17069	-0.8004	0.99906	0.00373	0.00372		-0.8004	-80.0557	0.03554	-0.8004	0.9998	0.000776967	0.000776814		-0.8004	-80.0432	0.00717	-0.8004	0.99996	0.000156692	0.000156686		0.01019	0.02852	0.01019	0.04663	0.01019	0.06634		0.01019	0.07348	0.01019	0.000949142
-0.8	-80.0756	0.17073	-0.8	0.99906	0.00373	0.00373		-0.8	-80.0157	0.03555	-0.8	0.9998	0.000777163	0.000777011		-0.8	-80.0032	0.00717	-0.8	0.99996	0.000156731	0.000156725		0.01	0.02852	0.01	0.04669	0.01	0.06637		0.01	0.07348	0.01	0.000931893
-0.7996	-80.0356	0.17077	-0.7996	0.99906	0.00373	0.00373		-0.7996	-79.9758	0.03556	-0.7996	0.9998	0.00077736	0.000777207		-0.7996	-79.9632	0.00717	-0.7996	0.99996	0.000156771	0.000156765		0.00982	0.02852	0.00982	0.04676	0.00982	0.0664		0.00982	0.07348	0.00982	0.000914956
-0.7992	-79.9956	0.1708	-0.7992	0.99906	0.00373	0.00373		-0.7992	-79.9358	0.03557	-0.7992	0.9998	0.000777557	0.000777404		-0.7992	-79.9232	0.00717	-0.7992	0.99996	0.000156811	0.000156805		0.00964	0.02852	0.00964	0.04682	0.00964	0.06643		0.00964	0.07348	0.00964	0.000898325
-0.7988	-79.9557	0.17084	-0.7988	0.99906	0.00373	0.00373		-0.7988	-79.8958	0.03558	-0.7988	0.9998	0.000777754	0.000777601		-0.7988	-79.8832	0.00717	-0.7988	0.99996	0.000156851	0.000156844		0.00946	0.02852	0.00946	0.04689	0.00946	0.06646		0.00946	0.07348	0.00946	0.000881995
-0.7984	-79.9157	0.17088	-0.7984	0.99906	0.00373	0.00373		-0.7984	-79.8558	0.03558	-0.7984	0.9998	0.000777952	0.000777798		-0.7984	-79.8432	0.00717	-0.7984	0.99996	0.000156891	0.000156884		0.00929	0.02852	0.00929	0.04695	0.00929	0.06649		0.00929	0.07348	0.00929	0.00086596
-0.798	-79.8758	0.17092	-0.798	0.99906	0.00373	0.00373		-0.798	-79.8158	0.03559	-0.798	0.9998	0.00077815	0.000777996		-0.798	-79.8032	0.00718	-0.798	0.99996	0.000156931	0.000156924		0.00912	0.02852	0.00912	0.04702	0.00912	0.06652		0.00912	0.07348	0.00912	0.000850215
-0.7976	-79.8358	0.17096	-0.7976	0.99906	0.00373	0.00373		-0.7976	-79.7758	0.0356	-0.7976	0.9998	0.000778348	0.000778194		-0.7976	-79.7632	0.00718	-0.7976	0.99996	0.000156971	0.000156964		0.00895	0.02852	0.00895	0.04709	0.00895	0.06654		0.00895	0.07348	0.00895	0.000834756
-0.7972	-79.7958	0.17099	-0.7972	0.99905	0.00374	0.00373		-0.7972	-79.7358	0.03561	-0.7972	0.9998	0.000778546	0.000778392		-0.7972	-79.7232	0.00718	-0.7972	0.99996	0.000157011	0.000157004		0.00879	0.02852	0.00879	0.04715	0.00879	0.06657		0.00879	0.07348	0.00879	0.000819576
-0.7968	-79.7559	0.17103	-0.7968	0.99905	0.00374	0.00373		-0.7968	-79.6958	0.03561	-0.7968	0.9998	0.000778745	0.00077859		-0.7968	-79.6832	0.00718	-0.7968	0.99996	0.000157051	0.000157045		0.00863	0.02852	0.00863	0.04722	0.00863	0.06659		0.00863	0.07348	0.00863	0.000804671
-0.7964	-79.7159	0.17107	-0.7964	0.99905	0.00374	0.00373		-0.7964	-79.6558	0.03562	-0.7964	0.9998	0.000778944	0.000778789		-0.7964	-79.6432	0.00718	-0.7964	0.99996	0.000157091	0.000157085		0.00847	0.02852	0.00847	0.04728	0.00847	0.06662		0.00847	0.07348	0.00847	0.000790036
-0.796	-79.676	0.17111	-0.796	0.99905	0.00374	0.00373		-0.796	-79.6158	0.03563	-0.796	0.9998	0.000779143	0.000778988		-0.796	-79.6032	0.00718	-0.796	0.99996	0.000157131	0.000157125		0.00832	0.02852	0.00832	0.04735	0.00832	0.06664		0.00832	0.07348	0.00832	0.000775666
-0.7956	-79.636	0.17115	-0.7956	0.99905	0.00374	0.00374		-0.7956	-79.5758	0.03564	-0.7956	0.9998	0.000779343	0.000779188		-0.7956	-79.5632	0.00719	-0.7956	0.99996	0.000157172	0.000157165		0.00817	0.02852	0.00817	0.04741	0.00817	0.06666		0.00817	0.07348	0.00817	0.000761557
-0.7952	-79.596	0.17118	-0.7952	0.99905	0.00374	0.00374		-0.7952	-79.5358	0.03565	-0.7952	0.9998	0.000779543	0.000779387		-0.7952	-79.5232	0.00719	-0.7952	0.99996	0.000157212	0.000157206		0.00802	0.02852	0.00802	0.04748	0.00802	0.06668		0.00802	0.07348	0.00802	0.000747703
-0.7948	-79.5561	0.17122	-0.7948	0.99905	0.00374	0.00374		-0.7948	-79.4959	0.03565	-0.7948	0.9998	0.000779743	0.000779587		-0.7948	-79.4832	0.00719	-0.7948	0.99996	0.000157252	0.000157246		0.00787	0.02852	0.00787	0.04754	0.00787	0.0667		0.00787	0.07348	0.00787	0.0007341
-0.7944	-79.5161	0.17126	-0.7944	0.99905	0.00374	0.00374		-0.7944	-79.4559	0.03566	-0.7944	0.9998	0.000779943	0.000779788		-0.7944	-79.4432	0.00719	-0.7944	0.99996	0.000157293	0.000157287		0.00773	0.02852	0.00773	0.04761	0.00773	0.06672		0.00773	0.07348	0.00773	0.000720744
-0.794	-79.4761	0.1713	-0.794	0.99905	0.00374	0.00374		-0.794	-79.4159	0.03567	-0.794	0.9998	0.000780144	0.000779988		-0.794	-79.4032	0.00719	-0.794	0.99996	0.000157333	0.000157327		0.00759	0.02852	0.00759	0.04767	0.00759	0.06674		0.00759	0.07348	0.00759	0.00070763
-0.7936	-79.4362	0.17134	-0.7936	0.99905	0.00374	0.00374		-0.7936	-79.3759	0.03568	-0.7936	0.9998	0.000780345	0.000780189		-0.7936	-79.3632	0.00719	-0.7936	0.99996	0.000157374	0.000157368		0.00745	0.02851	0.00745	0.04774	0.00745	0.06676		0.00745	0.07348	0.00745	0.000694753
-0.7932	-79.3962	0.17138	-0.7932	0.99904	0.00375	0.00374		-0.7932	-79.3359	0.03569	-0.7932	0.9998	0.000780547	0.00078039		-0.7932	-79.3232	0.0072	-0.7932	0.99996	0.000157415	0.000157408		0.00731	0.02851	0.00731	0.0478	0.00731	0.06678		0.00731	0.07348	0.00731	0.00068211
-0.7928	-79.3563	0.17141	-0.7928	0.99904	0.00375	0.00374		-0.7928	-79.2959	0.03569	-0.7928	0.9998	0.000780748	0.000780592		-0.7928	-79.2832	0.0072	-0.7928	0.99996	0.000157456	0.000157449		0.00718	0.02851	0.00718	0.04787	0.00718	0.06679		0.00718	0.07348	0.00718	0.000669696
-0.7924	-79.3163	0.17145	-0.7924	0.99904	0.00375	0.00374		-0.7924	-79.2559	0.0357	-0.7924	0.9998	0.00078095	0.000780794		-0.7924	-79.2432	0.0072	-0.7924	0.99996	0.000157496	0.00015749		0.00705	0.02851	0.00705	0.04793	0.00705	0.06681		0.00705	0.07348	0.00705	0.000657508
-0.792	-79.2763	0.17149	-0.792	0.99904	0.00375	0.00374		-0.792	-79.2159	0.03571	-0.792	0.9998	0.000781153	0.000780996		-0.792	-79.2032	0.0072	-0.792	0.99996	0.000157537	0.000157531		0.00692	0.02851	0.00692	0.04799	0.00692	0.06682		0.00692	0.07348	0.00692	0.00064554
-0.7916	-79.2364	0.17153	-0.7916	0.99904	0.00375	0.00375		-0.7916	-79.1759	0.03572	-0.7916	0.9998	0.000781355	0.000781198		-0.7916	-79.1632	0.0072	-0.7916	0.99996	0.000157578	0.000157572		0.00679	0.02851	0.00679	0.04806	0.00679	0.06684		0.00679	0.07348	0.00679	0.00063379
-0.7912	-79.1964	0.17157	-0.7912	0.99904	0.00375	0.00375		-0.7912	-79.1359	0.03573	-0.7912	0.9998	0.000781558	0.000781401		-0.7912	-79.1232	0.0072	-0.7912	0.99996	0.000157619	0.000157613		0.00667	0.02851	0.00667	0.04812	0.00667	0.06685		0.00667	0.07348	0.00667	0.000622253
-0.7908	-79.1564	0.17161	-0.7908	0.99904	0.00375	0.00375		-0.7908	-79.0959	0.03573	-0.7908	0.9998	0.000781761	0.000781604		-0.7908	-79.0832	0.00721	-0.7908	0.99996	0.00015766	0.000157654		0.00655	0.02851	0.00655	0.04819	0.00655	0.06686		0.00655	0.07348	0.00655	0.000610925
-0.7904	-79.1165	0.17164	-0.7904	0.99904	0.00375	0.00375		-0.7904	-79.0559	0.03574	-0.7904	0.9998	0.000781965	0.000781807		-0.7904	-79.0432	0.00721	-0.7904	0.99996	0.000157701	0.000157695		0.00643	0.02851	0.00643	0.04825	0.00643	0.06687		0.00643	0.07348	0.00643	0.000599803
-0.79	-79.0765	0.17168	-0.79	0.99904	0.00375	0.00375		-0.79	-79.016	0.03575	-0.79	0.9998	0.000782169	0.000782011		-0.79	-79.0032	0.00721	-0.79	0.99996	0.000157743	0.000157736		0.00631	0.02851	0.00631	0.04832	0.00631	0.06688		0.00631	0.07348	0.00631	0.000588883
-0.7896	-79.0366	0.17172	-0.7896	0.99904	0.00375	0.00375		-0.7896	-78.976	0.03576	-0.7896	0.9998	0.000782373	0.000782215		-0.7896	-78.9632	0.00721	-0.7896	0.99996	0.000157784	0.000157777		0.00619	0.02851	0.00619	0.04838	0.00619	0.06689		0.00619	0.07348	0.00619	0.000578161
-0.7892	-78.9966	0.17176	-0.7892	0.99904	0.00375	0.00375		-0.7892	-78.936	0.03577	-0.7892	0.9998	0.000782578	0.000782419		-0.7892	-78.9232	0.00721	-0.7892	0.99996	0.000157825	0.000157819		0.00608	0.02851	0.00608	0.04844	0.00608	0.0669		0.00608	0.07348	0.00608	0.000567633
-0.7888	-78.9566	0.1718	-0.7888	0.99903	0.00376	0.00375		-0.7888	-78.896	0.03578	-0.7888	0.9998	0.000782782	0.000782624		-0.7888	-78.8832	0.00721	-0.7888	0.99996	0.000157866	0.00015786		0.00597	0.02851	0.00597	0.04851	0.00597	0.06691		0.00597	0.07348	0.00597	0.000557297
-0.7884	-78.9167	0.17184	-0.7884	0.99903	0.00376	0.00375		-0.7884	-78.856	0.03578	-0.7884	0.9998	0.000782987	0.000782829		-0.7884	-78.8432	0.00722	-0.7884	0.99996	0.000157908	0.000157901		0.00586	0.02851	0.00586	0.04857	0.00586	0.06691		0.00586	0.07348	0.00586	0.000547149
-0.788	-78.8767	0.17188	-0.788	0.99903	0.00376	0.00375		-0.788	-78.816	0.03579	-0.788	0.9998	0.000783193	0.000783034		-0.788	-78.8032	0.00722	-0.788	0.99996	0.000157949	0.000157943		0.00575	0.02851	0.00575	0.04863	0.00575	0.06692		0.00575	0.07348	0.00575	0.000537185
-0.7876	-78.8367	0.17192	-0.7876	0.99903	0.00376	0.00376		-0.7876	-78.776	0.0358	-0.7876	0.9998	0.000783399	0.00078324		-0.7876	-78.7632	0.00722	-0.7876	0.99996	0.000157991	0.000157984		0.00565	0.02851	0.00565	0.0487	0.00565	0.06692		0.00565	0.07348	0.00565	0.000527402
-0.7872	-78.7968	0.17195	-0.7872	0.99903	0.00376	0.00376		-0.7872	-78.736	0.03581	-0.7872	0.9998	0.000783605	0.000783446		-0.7872	-78.7232	0.00722	-0.7872	0.99996	0.000158033	0.000158026		0.00555	0.02851	0.00555	0.04876	0.00555	0.06693		0.00555	0.07348	0.00555	0.000517796
-0.7868	-78.7568	0.17199	-0.7868	0.99903	0.00376	0.00376		-0.7868	-78.696	0.03582	-0.7868	0.9998	0.000783811	0.000783652		-0.7868	-78.6832	0.00722	-0.7868	0.99996	0.000158074	0.000158068		0.00545	0.02851	0.00545	0.04882	0.00545	0.06693		0.00545	0.07348	0.00545	0.000508366
-0.7864	-78.7169	0.17203	-0.7864	0.99903	0.00376	0.00376		-0.7864	-78.656	0.03582	-0.7864	0.9998	0.000784018	0.000783858		-0.7864	-78.6432	0.00722	-0.7864	0.99996	0.000158116	0.00015811		0.00535	0.02851	0.00535	0.04889	0.00535	0.06693		0.00535	0.07348	0.00535	0.000499106
-0.786	-78.6769	0.17207	-0.786	0.99903	0.00376	0.00376		-0.786	-78.616	0.03583	-0.786	0.9998	0.000784225	0.000784065		-0.786	-78.6032	0.00723	-0.786	0.99996	0.000158158	0.000158151		0.00525	0.02851	0.00525	0.04895	0.00525	0.06693		0.00525	0.07348	0.00525	0.000490015
-0.7856	-78.6369	0.17211	-0.7856	0.99903	0.00376	0.00376		-0.7856	-78.576	0.03584	-0.7856	0.9998	0.000784432	0.000784272		-0.7856	-78.5632	0.00723	-0.7856	0.99996	0.0001582	0.000158193		0.00515	0.02851	0.00515	0.04901	0.00515	0.06693		0.00515	0.07348	0.00515	0.00048109
-0.7852	-78.597	0.17215	-0.7852	0.99903	0.00376	0.00376		-0.7852	-78.5361	0.03585	-0.7852	0.9998	0.00078464	0.000784479		-0.7852	-78.5232	0.00723	-0.7852	0.99996	0.000158242	0.000158235		0.00506	0.02851	0.00506	0.04908	0.00506	0.06693		0.00506	0.07348	0.00506	0.000472326
-0.7848	-78.557	0.17219	-0.7848	0.99902	0.00377	0.00376		-0.7848	-78.4961	0.03586	-0.7848	0.9998	0.000784848	0.000784687		-0.7848	-78.4832	0.00723	-0.7848	0.99996	0.000158284	0.000158277		0.00497	0.02851	0.00497	0.04914	0.00497	0.06693		0.00497	0.07348	0.00497	0.000463723
-0.7844	-78.5171	0.17223	-0.7844	0.99902	0.00377	0.00376		-0.7844	-78.4561	0.03586	-0.7844	0.9998	0.000785056	0.000784895		-0.7844	-78.4432	0.00723	-0.7844	0.99996	0.000158326	0.000158319		0.00488	0.02851	0.00488	0.0492	0.00488	0.06693		0.00488	0.07348	0.00488	0.000455275
-0.784	-78.4771	0.17227	-0.784	0.99902	0.00377	0.00376		-0.784	-78.4161	0.03587	-0.784	0.9998	0.000785264	0.000785104		-0.784	-78.4032	0.00723	-0.784	0.99996	0.000158368	0.000158361		0.00479	0.02851	0.00479	0.04927	0.00479	0.06693		0.00479	0.07348	0.00479	0.000446982
-0.7836	-78.4371	0.17231	-0.7836	0.99902	0.00377	0.00376		-0.7836	-78.3761	0.03588	-0.7836	0.9998	0.000785473	0.000785312		-0.7836	-78.3632	0.00723	-0.7836	0.99996	0.00015841	0.000158404		0.0047	0.02851	0.0047	0.04933	0.0047	0.06693		0.0047	0.07348	0.0047	0.000438839
-0.7832	-78.3972	0.17235	-0.7832	0.99902	0.00377	0.00377		-0.7832	-78.3361	0.03589	-0.7832	0.99979	0.000785683	0.000785521		-0.7832	-78.3232	0.00724	-0.7832	0.99996	0.000158452	0.000158446		0.00461	0.02851	0.00461	0.04939	0.00461	0.06692		0.00461	0.07348	0.00461	0.000430845
-0.7828	-78.3572	0.17238	-0.7828	0.99902	0.00377	0.00377		-0.7828	-78.2961	0.0359	-0.7828	0.99979	0.000785892	0.000785731		-0.7828	-78.2832	0.00724	-0.7828	0.99996	0.000158495	0.000158488		0.00453	0.02851	0.00453	0.04945	0.00453	0.06692		0.00453	0.07348	0.00453	0.000422996
-0.7824	-78.3173	0.17242	-0.7824	0.99902	0.00377	0.00377		-0.7824	-78.2561	0.03591	-0.7824	0.99979	0.000786102	0.00078594		-0.7824	-78.2433	0.00724	-0.7824	0.99996	0.000158537	0.00015853		0.00445	0.02851	0.00445	0.04952	0.00445	0.06691		0.00445	0.07348	0.00445	0.000415291
-0.782	-78.2773	0.17246	-0.782	0.99902	0.00377	0.00377		-0.782	-78.2161	0.03591	-0.782	0.99979	0.000786312	0.00078615		-0.782	-78.2032	0.00724	-0.782	0.99996	0.00015858	0.000158573		0.00437	0.02851	0.00437	0.04958	0.00437	0.06691		0.00437	0.07348	0.00437	0.000407726
-0.7816	-78.2373	0.1725	-0.7816	0.99902	0.00377	0.00377		-0.7816	-78.1761	0.03592	-0.7816	0.99979	0.000786523	0.000786361		-0.7816	-78.1633	0.00724	-0.7816	0.99996	0.000158622	0.000158615		0.00429	0.02851	0.00429	0.04964	0.00429	0.0669		0.00429	0.07348	0.00429	0.000400299
-0.7812	-78.1974	0.17254	-0.7812	0.99902	0.00377	0.00377		-0.7812	-78.1361	0.03593	-0.7812	0.99979	0.000786733	0.000786571		-0.7812	-78.1232	0.00724	-0.7812	0.99996	0.000158665	0.000158658		0.00421	0.02851	0.00421	0.0497	0.00421	0.06689		0.00421	0.07348	0.00421	0.000393008
-0.7808	-78.1574	0.17258	-0.7808	0.99901	0.00378	0.00377		-0.7808	-78.0961	0.03594	-0.7808	0.99979	0.000786945	0.000786782		-0.7808	-78.0833	0.00725	-0.7808	0.99996	0.000158707	0.000158701		0.00413	0.02851	0.00413	0.04976	0.00413	0.06688		0.00413	0.07348	0.00413	0.00038585
-0.7804	-78.1175	0.17262	-0.7804	0.99901	0.00378	0.00377		-0.7804	-78.0562	0.03595	-0.7804	0.99979	0.000787156	0.000786993		-0.7804	-78.0433	0.00725	-0.7804	0.99996	0.00015875	0.000158743		0.00406	0.02851	0.00406	0.04983	0.00406	0.06687		0.00406	0.07348	0.00406	0.000378823
-0.78	-78.0775	0.17266	-0.78	0.99901	0.00378	0.00377		-0.78	-78.0161	0.03596	-0.78	0.99979	0.000787368	0.000787205		-0.78	-78.0033	0.00725	-0.78	0.99996	0.000158793	0.000158786		0.00398	0.02851	0.00398	0.04989	0.00398	0.06686		0.00398	0.07348	0.00398	0.000371925
-0.7796	-78.0375	0.1727	-0.7796	0.99901	0.00378	0.00377		-0.7796	-77.9762	0.03596	-0.7796	0.99979	0.00078758	0.000787417		-0.7796	-77.9633	0.00725	-0.7796	0.99996	0.000158836	0.000158829		0.00391	0.02851	0.00391	0.04995	0.00391	0.06685		0.00391	0.07348	0.00391	0.000365154
-0.7792	-77.9976	0.17274	-0.7792	0.99901	0.00378	0.00378		-0.7792	-77.9362	0.03597	-0.7792	0.99979	0.000787792	0.000787629		-0.7792	-77.9233	0.00725	-0.7792	0.99996	0.000158879	0.000158872		0.00384	0.02851	0.00384	0.05001	0.00384	0.06684		0.00384	0.07348	0.00384	0.000358506
-0.7788	-77.9576	0.17278	-0.7788	0.99901	0.00378	0.00378		-0.7788	-77.8962	0.03598	-0.7788	0.99979	0.000788005	0.000787842		-0.7788	-77.8833	0.00725	-0.7788	0.99996	0.000158922	0.000158915		0.00377	0.02851	0.00377	0.05007	0.00377	0.06683		0.00377	0.07348	0.00377	0.000351981
-0.7784	-77.9177	0.17282	-0.7784	0.99901	0.00378	0.00378		-0.7784	-77.8562	0.03599	-0.7784	0.99979	0.000788218	0.000788055		-0.7784	-77.8433	0.00726	-0.7784	0.99996	0.000158965	0.000158958		0.0037	0.02851	0.0037	0.05014	0.0037	0.06682		0.0037	0.07348	0.0037	0.000345576
-0.778	-77.8777	0.17286	-0.778	0.99901	0.00378	0.00378		-0.778	-77.8162	0.036	-0.778	0.99979	0.000788432	0.000788268		-0.778	-77.8033	0.00726	-0.778	0.99996	0.000159008	0.000159001		0.00363	0.02851	0.00363	0.0502	0.00363	0.0668		0.00363	0.07348	0.00363	0.000339289
-0.7776	-77.8377	0.1729	-0.7776	0.99901	0.00378	0.00378		-0.7776	-77.7762	0.03601	-0.7776	0.99979	0.000788646	0.000788481		-0.7776	-77.7633	0.00726	-0.7776	0.99996	0.000159051	0.000159044		0.00356	0.02851	0.00356	0.05026	0.00356	0.06679		0.00356	0.07348	0.00356	0.000333118
-0.7772	-77.7978	0.17294	-0.7772	0.99901	0.00378	0.00378		-0.7772	-77.7362	0.03601	-0.7772	0.99979	0.00078886	0.000788695		-0.7772	-77.7233	0.00726	-0.7772	0.99996	0.000159094	0.000159087		0.0035	0.02851	0.0035	0.05032	0.0035	0.06677		0.0035	0.07348	0.0035	0.000327062
-0.7768	-77.7578	0.17298	-0.7768	0.999	0.00379	0.00378		-0.7768	-77.6962	0.03602	-0.7768	0.99979	0.000789074	0.000788909		-0.7768	-77.6833	0.00726	-0.7768	0.99996	0.000159138	0.000159131		0.00344	0.02851	0.00344	0.05038	0.00344	0.06676		0.00344	0.07348	0.00344	0.000321118
-0.7764	-77.7179	0.17302	-0.7764	0.999	0.00379	0.00378		-0.7764	-77.6562	0.03603	-0.7764	0.99979	0.000789289	0.000789124		-0.7764	-77.6433	0.00727	-0.7764	0.99996	0.000159181	0.000159174		0.00337	0.02851	0.00337	0.05044	0.00337	0.06674		0.00337	0.07348	0.00337	0.000315284
-0.776	-77.6779	0.17306	-0.776	0.999	0.00379	0.00378		-0.776	-77.6162	0.03604	-0.776	0.99979	0.000789504	0.000789339		-0.776	-77.6033	0.00727	-0.776	0.99996	0.000159224	0.000159218		0.00331	0.02851	0.00331	0.0505	0.00331	0.06672		0.00331	0.07348	0.00331	0.00030956
-0.7756	-77.6379	0.1731	-0.7756	0.999	0.00379	0.00378		-0.7756	-77.5763	0.03605	-0.7756	0.99979	0.000789719	0.000789554		-0.7756	-77.5633	0.00727	-0.7756	0.99996	0.000159268	0.000159261		0.00325	0.02851	0.00325	0.05056	0.00325	0.0667		0.00325	0.07348	0.00325	0.000303942
-0.7752	-77.598	0.17314	-0.7752	0.999	0.00379	0.00379		-0.7752	-77.5362	0.03606	-0.7752	0.99979	0.000789935	0.00078977		-0.7752	-77.5233	0.00727	-0.7752	0.99996	0.000159311	0.000159305		0.00319	0.02851	0.00319	0.05062	0.00319	0.06668		0.00319	0.07348	0.00319	0.00029843
-0.7748	-77.558	0.17318	-0.7748	0.999	0.00379	0.00379		-0.7748	-77.4963	0.03606	-0.7748	0.99979	0.000790151	0.000789985		-0.7748	-77.4833	0.00727	-0.7748	0.99996	0.000159355	0.000159348		0.00313	0.02851	0.00313	0.05068	0.00313	0.06666		0.00313	0.07348	0.00313	0.000293022
-0.7744	-77.5181	0.17322	-0.7744	0.999	0.00379	0.00379		-0.7744	-77.4563	0.03607	-0.7744	0.99979	0.000790368	0.000790202		-0.7744	-77.4433	0.00727	-0.7744	0.99996	0.000159399	0.000159392		0.00308	0.02851	0.00308	0.05075	0.00308	0.06664		0.00308	0.07348	0.00308	0.000287716
-0.774	-77.4781	0.17326	-0.774	0.999	0.00379	0.00379		-0.774	-77.4163	0.03608	-0.774	0.99979	0.000790584	0.000790418		-0.774	-77.4033	0.00728	-0.774	0.99996	0.000159443	0.000159436		0.00302	0.02851	0.00302	0.05081	0.00302	0.06662		0.00302	0.07348	0.00302	0.000282511
-0.7736	-77.4381	0.1733	-0.7736	0.999	0.00379	0.00379		-0.7736	-77.3763	0.03609	-0.7736	0.99979	0.000790801	0.000790635		-0.7736	-77.3633	0.00728	-0.7736	0.99996	0.000159486	0.00015948		0.00296	0.02851	0.00296	0.05087	0.00296	0.0666		0.00296	0.07348	0.00296	0.000277405
-0.7732	-77.3982	0.17334	-0.7732	0.99899	0.00379	0.00379		-0.7732	-77.3363	0.0361	-0.7732	0.99979	0.000791019	0.000790852		-0.7732	-77.3233	0.00728	-0.7732	0.99996	0.00015953	0.000159524		0.00291	0.02851	0.00291	0.05093	0.00291	0.06658		0.00291	0.07348	0.00291	0.000272397
-0.7728	-77.3582	0.17338	-0.7728	0.99899	0.0038	0.00379		-0.7728	-77.2963	0.03611	-0.7728	0.99979	0.000791237	0.00079107		-0.7728	-77.2833	0.00728	-0.7728	0.99996	0.000159574	0.000159568		0.00286	0.02851	0.00286	0.05099	0.00286	0.06656		0.00286	0.07348	0.00286	0.000267486
-0.7724	-77.3183	0.17342	-0.7724	0.99899	0.0038	0.00379		-0.7724	-77.2563	0.03611	-0.7724	0.99979	0.000791455	0.000791288		-0.7724	-77.2433	0.00728	-0.7724	0.99996	0.000159618	0.000159612		0.00281	0.02851	0.00281	0.05105	0.00281	0.06653		0.00281	0.07348	0.00281	0.000262669
-0.772	-77.2783	0.17346	-0.772	0.99899	0.0038	0.00379		-0.772	-77.2163	0.03612	-0.772	0.99979	0.000791673	0.000791506		-0.772	-77.2033	0.00728	-0.772	0.99996	0.000159663	0.000159656		0.00275	0.02851	0.00275	0.05111	0.00275	0.06651		0.00275	0.07348	0.00275	0.000257947
-0.7716	-77.2383	0.1735	-0.7716	0.99899	0.0038	0.0038		-0.7716	-77.1763	0.03613	-0.7716	0.99979	0.000791892	0.000791725		-0.7716	-77.1633	0.00729	-0.7716	0.99996	0.000159707	0.0001597		0.0027	0.02851	0.0027	0.05117	0.0027	0.06648		0.0027	0.07348	0.0027	0.000253316
-0.7712	-77.1984	0.17354	-0.7712	0.99899	0.0038	0.0038		-0.7712	-77.1363	0.03614	-0.7712	0.99979	0.000792111	0.000791943		-0.7712	-77.1233	0.00729	-0.7712	0.99996	0.000159751	0.000159744		0.00265	0.02851	0.00265	0.05123	0.00265	0.06646		0.00265	0.07348	0.00265	0.000248778
-0.7708	-77.1584	0.17358	-0.7708	0.99899	0.0038	0.0038		-0.7708	-77.0964	0.03615	-0.7708	0.99979	0.000792331	0.000792163		-0.7708	-77.0833	0.00729	-0.7708	0.99996	0.000159795	0.000159789		0.00261	0.02851	0.00261	0.05129	0.00261	0.06643		0.00261	0.07348	0.00261	0.000244329
-0.7704	-77.1185	0.17362	-0.7704	0.99899	0.0038	0.0038		-0.7704	-77.0564	0.03616	-0.7704	0.99979	0.00079255	0.000792382		-0.7704	-77.0433	0.00729	-0.7704	0.99996	0.00015984	0.000159833		0.00256	0.02851	0.00256	0.05135	0.00256	0.0664		0.00256	0.07348	0.00256	0.000239969
-0.77	-77.0785	0.17366	-0.77	0.99899	0.0038	0.0038		-0.77	-77.0164	0.03616	-0.77	0.99979	0.00079277	0.000792602		-0.77	-77.0033	0.00729	-0.77	0.99996	0.000159884	0.000159877		0.00251	0.02851	0.00251	0.05141	0.00251	0.06638		0.00251	0.07348	0.00251	0.000235697
-0.7696	-77.0385	0.1737	-0.7696	0.99899	0.0038	0.0038		-0.7696	-76.9764	0.03617	-0.7696	0.99979	0.000792991	0.000792822		-0.7696	-76.9633	0.00729	-0.7696	0.99996	0.000159929	0.000159922		0.00247	0.02851	0.00247	0.05146	0.00247	0.06635		0.00247	0.07348	0.00247	0.000231512
-0.7692	-76.9986	0.17375	-0.7692	0.99898	0.00381	0.0038		-0.7692	-76.9364	0.03618	-0.7692	0.99979	0.000793212	0.000793043		-0.7692	-76.9233	0.0073	-0.7692	0.99996	0.000159973	0.000159967		0.00242	0.02851	0.00242	0.05152	0.00242	0.06632		0.00242	0.07348	0.00242	0.000227413
-0.7688	-76.9586	0.17379	-0.7688	0.99898	0.00381	0.0038		-0.7688	-76.8964	0.03619	-0.7688	0.99979	0.000793433	0.000793264		-0.7688	-76.8833	0.0073	-0.7688	0.99996	0.000160018	0.000160011		0.00238	0.02851	0.00238	0.05158	0.00238	0.06629		0.00238	0.07348	0.00238	0.000223398
-0.7684	-76.9187	0.17383	-0.7684	0.99898	0.00381	0.0038		-0.7684	-76.8564	0.0362	-0.7684	0.99979	0.000793654	0.000793485		-0.7684	-76.8433	0.0073	-0.7684	0.99996	0.000160063	0.000160056		0.00233	0.02851	0.00233	0.05164	0.00233	0.06626		0.00233	0.07348	0.00233	0.000219467
-0.768	-76.8787	0.17387	-0.768	0.99898	0.00381	0.0038		-0.768	-76.8164	0.03621	-0.768	0.99979	0.000793876	0.000793707		-0.768	-76.8033	0.0073	-0.768	0.99996	0.000160108	0.000160101		0.00229	0.02851	0.00229	0.0517	0.00229	0.06623		0.00229	0.07348	0.00229	0.000215618
-0.7676	-76.8388	0.17391	-0.7676	0.99898	0.00381	0.00381		-0.7676	-76.7764	0.03622	-0.7676	0.99979	0.000794099	0.000793929		-0.7676	-76.7633	0.0073	-0.7676	0.99996	0.000160153	0.000160146		0.00225	0.02851	0.00225	0.05176	0.00225	0.06619		0.00225	0.07348	0.00225	0.000211851
-0.7672	-76.7988	0.17395	-0.7672	0.99898	0.00381	0.00381		-0.7672	-76.7364	0.03622	-0.7672	0.99979	0.000794321	0.000794151		-0.7672	-76.7233	0.0073	-0.7672	0.99996	0.000160198	0.000160191		0.00221	0.02851	0.00221	0.05182	0.00221	0.06616		0.00221	0.07348	0.00221	0.000208165
-0.7668	-76.7588	0.17399	-0.7668	0.99898	0.00381	0.00381		-0.7668	-76.6964	0.03623	-0.7668	0.99979	0.000794544	0.000794374		-0.7668	-76.6833	0.00731	-0.7668	0.99996	0.000160243	0.000160236		0.00217	0.02851	0.00217	0.05188	0.00217	0.06613		0.00217	0.07348	0.00217	0.000204558
-0.7664	-76.7189	0.17403	-0.7664	0.99898	0.00381	0.00381		-0.7664	-76.6564	0.03624	-0.7664	0.99979	0.000794767	0.000794597		-0.7664	-76.6433	0.00731	-0.7664	0.99996	0.000160288	0.000160281		0.00213	0.02851	0.00213	0.05194	0.00213	0.0661		0.00213	0.07348	0.00213	0.00020103
-0.766	-76.6789	0.17407	-0.766	0.99898	0.00381	0.00381		-0.766	-76.6165	0.03625	-0.766	0.99979	0.000794991	0.00079482		-0.766	-76.6033	0.00731	-0.766	0.99996	0.000160333	0.000160326		0.00209	0.02851	0.00209	0.05199	0.00209	0.06606		0.00209	0.07348	0.00209	0.00019758
-0.7656	-76.6389	0.17411	-0.7656	0.99898	0.00381	0.00381		-0.7656	-76.5765	0.03626	-0.7656	0.99979	0.000795215	0.000795044		-0.7656	-76.5633	0.00731	-0.7656	0.99996	0.000160378	0.000160371		0.00205	0.02851	0.00205	0.05205	0.00205	0.06603		0.00205	0.07348	0.00205	0.000194207
-0.7652	-76.599	0.17415	-0.7652	0.99897	0.00382	0.00381		-0.7652	-76.5365	0.03627	-0.7652	0.99979	0.000795439	0.000795268		-0.7652	-76.5233	0.00731	-0.7652	0.99996	0.000160423	0.000160416		0.00201	0.02851	0.00201	0.05211	0.00201	0.06599		0.00201	0.07348	0.00201	0.00019091
-0.7648	-76.559	0.1742	-0.7648	0.99897	0.00382	0.00381		-0.7648	-76.4965	0.03628	-0.7648	0.99978	0.000795664	0.000795493		-0.7648	-76.4833	0.00731	-0.7648	0.99996	0.000160469	0.000160462		0.00198	0.02851	0.00198	0.05217	0.00198	0.06596		0.00198	0.07348	0.00198	0.000187688
-0.7644	-76.5191	0.17424	-0.7644	0.99897	0.00382	0.00381		-0.7644	-76.4565	0.03628	-0.7644	0.99978	0.000795889	0.000795717		-0.7644	-76.4433	0.00732	-0.7644	0.99996	0.000160514	0.000160507		0.00194	0.02851	0.00194	0.05223	0.00194	0.06592		0.00194	0.07348	0.00194	0.000184541
-0.764	-76.4791	0.17428	-0.764	0.99897	0.00382	0.00382		-0.764	-76.4165	0.03629	-0.764	0.99978	0.000796114	0.000795943		-0.764	-76.4033	0.00732	-0.764	0.99996	0.00016056	0.000160553		0.00191	0.02851	0.00191	0.05229	0.00191	0.06588		0.00191	0.07348	0.00191	0.000181467
-0.7636	-76.4392	0.17432	-0.7636	0.99897	0.00382	0.00382		-0.7636	-76.3765	0.0363	-0.7636	0.99978	0.00079634	0.000796168		-0.7636	-76.3633	0.00732	-0.7636	0.99996	0.000160605	0.000160598		0.00187	0.02851	0.00187	0.05234	0.00187	0.06584		0.00187	0.07348	0.00187	0.000178465
-0.7632	-76.3992	0.17436	-0.7632	0.99897	0.00382	0.00382		-0.7632	-76.3365	0.03631	-0.7632	0.99978	0.000796566	0.000796394		-0.7632	-76.3233	0.00732	-0.7632	0.99996	0.000160651	0.000160644		0.00184	0.02851	0.00184	0.0524	0.00184	0.06581		0.00184	0.07348	0.00184	0.000175535
-0.7628	-76.3592	0.1744	-0.7628	0.99897	0.00382	0.00382		-0.7628	-76.2965	0.03632	-0.7628	0.99978	0.000796792	0.00079662		-0.7628	-76.2833	0.00732	-0.7628	0.99996	0.000160697	0.00016069		0.0018	0.02851	0.0018	0.05246	0.0018	0.06577		0.0018	0.07348	0.0018	0.000172675
-0.7624	-76.3193	0.17444	-0.7624	0.99897	0.00382	0.00382		-0.7624	-76.2565	0.03633	-0.7624	0.99978	0.000797019	0.000796847		-0.7624	-76.2433	0.00733	-0.7624	0.99996	0.000160743	0.000160736		0.00177	0.02851	0.00177	0.05252	0.00177	0.06573		0.00177	0.07348	0.00177	0.000169886
-0.762	-76.2793	0.17449	-0.762	0.99897	0.00382	0.00382		-0.762	-76.2165	0.03634	-0.762	0.99978	0.000797246	0.000797074		-0.762	-76.2033	0.00733	-0.762	0.99996	0.000160789	0.000160782		0.00174	0.02851	0.00174	0.05257	0.00174	0.06569		0.00174	0.07348	0.00174	0.000167165
-0.7616	-76.2394	0.17453	-0.7616	0.99896	0.00383	0.00382		-0.7616	-76.1765	0.03635	-0.7616	0.99978	0.000797474	0.000797301		-0.7616	-76.1633	0.00733	-0.7616	0.99996	0.000160835	0.000160827		0.00171	0.02851	0.00171	0.05263	0.00171	0.06565		0.00171	0.07348	0.00171	0.000164512
-0.7612	-76.1994	0.17457	-0.7612	0.99896	0.00383	0.00382		-0.7612	-76.1365	0.03635	-0.7612	0.99978	0.000797702	0.000797529		-0.7612	-76.1233	0.00733	-0.7612	0.99996	0.000160881	0.000160873		0.00167	0.02851	0.00167	0.05269	0.00167	0.06561		0.00167	0.07348	0.00167	0.000161927
-0.7608	-76.1595	0.17461	-0.7608	0.99896	0.00383	0.00382		-0.7608	-76.0966	0.03636	-0.7608	0.99978	0.00079793	0.000797756		-0.7608	-76.0833	0.00733	-0.7608	0.99996	0.000160927	0.00016092		0.00164	0.02851	0.00164	0.05275	0.00164	0.06556		0.00164	0.07348	0.00164	0.000159407
-0.7604	-76.1195	0.17465	-0.7604	0.99896	0.00383	0.00382		-0.7604	-76.0566	0.03637	-0.7604	0.99978	0.000798159	0.000797985		-0.7604	-76.0433	0.00733	-0.7604	0.99996	0.000160973	0.000160966		0.00161	0.02851	0.00161	0.0528	0.00161	0.06552		0.00161	0.07348	0.00161	0.000156953
-0.76	-76.0795	0.17469	-0.76	0.99896	0.00383	0.00383		-0.76	-76.0166	0.03638	-0.76	0.99978	0.000798387	0.000798214		-0.76	-76.0033	0.00734	-0.76	0.99996	0.000161019	0.000161012		0.00158	0.02851	0.00158	0.05286	0.00158	0.06548		0.00158	0.07348	0.00158	0.000154563
-0.7596	-76.0396	0.17474	-0.7596	0.99896	0.00383	0.00383		-0.7596	-75.9766	0.03639	-0.7596	0.99978	0.000798617	0.000798443		-0.7596	-75.9634	0.00734	-0.7596	0.99996	0.000161065	0.000161058		0.00156	0.02851	0.00156	0.05292	0.00156	0.06543		0.00156	0.07348	0.00156	0.000152236
-0.7592	-75.9996	0.17478	-0.7592	0.99896	0.00383	0.00383		-0.7592	-75.9366	0.0364	-0.7592	0.99978	0.000798846	0.000798672		-0.7592	-75.9233	0.00734	-0.7592	0.99996	0.000161112	0.000161105		0.00153	0.02851	0.00153	0.05297	0.00153	0.06539		0.00153	0.07348	0.00153	0.000149971
-0.7588	-75.9597	0.17482	-0.7588	0.99896	0.00383	0.00383		-0.7588	-75.8966	0.03641	-0.7588	0.99978	0.000799076	0.000798902		-0.7588	-75.8833	0.00734	-0.7588	0.99996	0.000161158	0.000161151		0.0015	0.02851	0.0015	0.05303	0.0015	0.06535		0.0015	0.07348	0.0015	0.000147768
-0.7584	-75.9197	0.17486	-0.7584	0.99896	0.00383	0.00383		-0.7584	-75.8566	0.03642	-0.7584	0.99978	0.000799307	0.000799132		-0.7584	-75.8434	0.00734	-0.7584	0.99996	0.000161205	0.000161198		0.00147	0.02851	0.00147	0.05309	0.00147	0.0653		0.00147	0.07348	0.00147	0.000145625
-0.758	-75.8797	0.1749	-0.758	0.99895	0.00384	0.00383		-0.758	-75.8166	0.03642	-0.758	0.99978	0.000799538	0.000799363		-0.758	-75.8033	0.00734	-0.758	0.99996	0.000161251	0.000161244		0.00145	0.02851	0.00145	0.05314	0.00145	0.06525		0.00145	0.07348	0.00145	0.000143542
-0.7576	-75.8398	0.17494	-0.7576	0.99895	0.00384	0.00383		-0.7576	-75.7766	0.03643	-0.7576	0.99978	0.000799769	0.000799593		-0.7576	-75.7634	0.00735	-0.7576	0.99996	0.000161298	0.000161291		0.00142	0.02851	0.00142	0.0532	0.00142	0.06521		0.00142	0.07348	0.00142	0.000141517
-0.7572	-75.7998	0.17499	-0.7572	0.99895	0.00384	0.00383		-0.7572	-75.7366	0.03644	-0.7572	0.99978	0.0008	0.000799825		-0.7572	-75.7234	0.00735	-0.7572	0.99996	0.000161345	0.000161338		0.00139	0.02851	0.00139	0.05326	0.00139	0.06516		0.00139	0.07348	0.00139	0.000139549
-0.7568	-75.7599	0.17503	-0.7568	0.99895	0.00384	0.00383		-0.7568	-75.6967	0.03645	-0.7568	0.99978	0.000800232	0.000800056		-0.7568	-75.6834	0.00735	-0.7568	0.99996	0.000161392	0.000161385		0.00137	0.02851	0.00137	0.05331	0.00137	0.06511		0.00137	0.07348	0.00137	0.000137638
-0.7564	-75.7199	0.17507	-0.7564	0.99895	0.00384	0.00384		-0.7564	-75.6567	0.03646	-0.7564	0.99978	0.000800464	0.000800288		-0.7564	-75.6434	0.00735	-0.7564	0.99996	0.000161439	0.000161431		0.00134	0.02851	0.00134	0.05337	0.00134	0.06507		0.00134	0.07348	0.00134	0.000135782
-0.756	-75.68	0.17511	-0.756	0.99895	0.00384	0.00384		-0.756	-75.6167	0.03647	-0.756	0.99978	0.000800697	0.000800521		-0.756	-75.6034	0.00735	-0.756	0.99996	0.000161486	0.000161478		0.00132	0.02851	0.00132	0.05342	0.00132	0.06502		0.00132	0.07348	0.00132	0.00013398
-0.7556	-75.64	0.17515	-0.7556	0.99895	0.00384	0.00384		-0.7556	-75.5767	0.03648	-0.7556	0.99978	0.00080093	0.000800753		-0.7556	-75.5634	0.00736	-0.7556	0.99996	0.000161533	0.000161526		0.00129	0.02851	0.00129	0.05348	0.00129	0.06497		0.00129	0.07348	0.00129	0.000132231
-0.7552	-75.6	0.1752	-0.7552	0.99895	0.00384	0.00384		-0.7552	-75.5367	0.03649	-0.7552	0.99978	0.000801163	0.000800986		-0.7552	-75.5234	0.00736	-0.7552	0.99996	0.00016158	0.000161573		0.00127	0.02851	0.00127	0.05354	0.00127	0.06492		0.00127	0.07348	0.00127	0.000130535
-0.7548	-75.5601	0.17524	-0.7548	0.99895	0.00384	0.00384		-0.7548	-75.4967	0.03649	-0.7548	0.99978	0.000801397	0.00080122		-0.7548	-75.4834	0.00736	-0.7548	0.99996	0.000161627	0.00016162		0.00125	0.02851	0.00125	0.05359	0.00125	0.06487		0.00125	0.07348	0.00125	0.000128889
-0.7544	-75.5201	0.17528	-0.7544	0.99894	0.00385	0.00384		-0.7544	-75.4567	0.0365	-0.7544	0.99978	0.000801631	0.000801454		-0.7544	-75.4434	0.00736	-0.7544	0.99996	0.000161674	0.000161667		0.00122	0.02851	0.00122	0.05365	0.00122	0.06482		0.00122	0.07348	0.00122	0.000127294
-0.754	-75.4802	0.17532	-0.754	0.99894	0.00385	0.00384		-0.754	-75.4167	0.03651	-0.754	0.99978	0.000801865	0.000801688		-0.754	-75.4034	0.00736	-0.754	0.99996	0.000161722	0.000161715		0.0012	0.02851	0.0012	0.0537	0.0012	0.06477		0.0012	0.07348	0.0012	0.000125748
-0.7536	-75.4402	0.17537	-0.7536	0.99894	0.00385	0.00384		-0.7536	-75.3767	0.03652	-0.7536	0.99978	0.0008021	0.000801922		-0.7536	-75.3634	0.00736	-0.7536	0.99996	0.000161769	0.000161762		0.00118	0.02851	0.00118	0.05376	0.00118	0.06472		0.00118	0.07348	0.00118	0.00012425
-0.7532	-75.4002	0.17541	-0.7532	0.99894	0.00385	0.00384		-0.7532	-75.3367	0.03653	-0.7532	0.99978	0.000802335	0.000802157		-0.7532	-75.3234	0.00737	-0.7532	0.99996	0.000161817	0.000161809		0.00116	0.02851	0.00116	0.05381	0.00116	0.06466		0.00116	0.07348	0.00116	0.000122798
-0.7528	-75.3603	0.17545	-0.7528	0.99894	0.00385	0.00385		-0.7528	-75.2967	0.03654	-0.7528	0.99978	0.000802571	0.000802393		-0.7528	-75.2834	0.00737	-0.7528	0.99996	0.000161864	0.000161857		0.00114	0.02851	0.00114	0.05387	0.00114	0.06461		0.00114	0.07348	0.00114	0.000121393
-0.7524	-75.3203	0.17549	-0.7524	0.99894	0.00385	0.00385		-0.7524	-75.2567	0.03655	-0.7524	0.99978	0.000802807	0.000802628		-0.7524	-75.2434	0.00737	-0.7524	0.99996	0.000161912	0.000161905		0.00112	0.02851	0.00112	0.05392	0.00112	0.06456		0.00112	0.07348	0.00112	0.000120032
-0.752	-75.2804	0.17554	-0.752	0.99894	0.00385	0.00385		-0.752	-75.2168	0.03656	-0.752	0.99978	0.000803043	0.000802865		-0.752	-75.2034	0.00737	-0.752	0.99996	0.00016196	0.000161952		0.0011	0.02851	0.0011	0.05398	0.0011	0.06451		0.0011	0.07348	0.0011	0.000118715
-0.7516	-75.2404	0.17558	-0.7516	0.99894	0.00385	0.00385		-0.7516	-75.1768	0.03657	-0.7516	0.99978	0.00080328	0.000803101		-0.7516	-75.1634	0.00737	-0.7516	0.99996	0.000162008	0.000162		0.00108	0.02851	0.00108	0.05403	0.00108	0.06445		0.00108	0.07348	0.00108	0.00011744
-0.7512	-75.2005	0.17562	-0.7512	0.99894	0.00385	0.00385		-0.7512	-75.1368	0.03657	-0.7512	0.99978	0.000803517	0.000803338		-0.7512	-75.1234	0.00737	-0.7512	0.99995	0.000162055	0.000162048		0.00106	0.02851	0.00106	0.05409	0.00106	0.0644		0.00106	0.07348	0.00106	0.000116208
-0.7508	-75.1605	0.17566	-0.7508	0.99893	0.00386	0.00385		-0.7508	-75.0968	0.03658	-0.7508	0.99978	0.000803754	0.000803575		-0.7508	-75.0834	0.00738	-0.7508	0.99995	0.000162103	0.000162096		0.00104	0.02851	0.00104	0.05414	0.00104	0.06434		0.00104	0.07348	0.00104	0.000115015
-0.7504	-75.1205	0.17571	-0.7504	0.99893	0.00386	0.00385		-0.7504	-75.0568	0.03659	-0.7504	0.99978	0.000803992	0.000803813		-0.7504	-75.0434	0.00738	-0.7504	0.99995	0.000162151	0.000162144		0.00102	0.02851	0.00102	0.0542	0.00102	0.06429		0.00102	0.07348	0.00102	0.000113862
-0.75	-75.0806	0.17575	-0.75	0.99893	0.00386	0.00385		-0.75	-75.0168	0.0366	-0.75	0.99978	0.00080423	0.000804051		-0.75	-75.0034	0.00738	-0.75	0.99995	0.0001622	0.000162192		0.001	0.02851	0.001	0.05425	0.001	0.06423		0.001	0.07348	0.001	0.000112748
-0.7496	-75.0406	0.17579	-0.7496	0.99893	0.00386	0.00385		-0.7496	-74.9768	0.03661	-0.7496	0.99978	0.000804469	0.000804289		-0.7496	-74.9634	0.00738	-0.7496	0.99995	0.000162248	0.00016224		0.000981748	0.02851	0.000981748	0.0543	0.000981748	0.06418		0.000981748	0.07348	0.000981748	0.000111671
-0.7492	-75.0007	0.17584	-0.7492	0.99893	0.00386	0.00386		-0.7492	-74.9368	0.03662	-0.7492	0.99978	0.000804708	0.000804528		-0.7492	-74.9234	0.00738	-0.7492	0.99995	0.000162296	0.000162289		0.000963829	0.02851	0.000963829	0.05436	0.000963829	0.06412		0.000963829	0.07348	0.000963829	0.000110631
-0.7488	-74.9607	0.17588	-0.7488	0.99893	0.00386	0.00386		-0.7488	-74.8968	0.03663	-0.7488	0.99978	0.000804947	0.000804767		-0.7488	-74.8834	0.00739	-0.7488	0.99995	0.000162344	0.000162337		0.000946237	0.02851	0.000946237	0.05441	0.000946237	0.06406		0.000946237	0.07348	0.000946237	0.000109626
-0.7484	-74.9208	0.17592	-0.7484	0.99893	0.00386	0.00386		-0.7484	-74.8568	0.03664	-0.7484	0.99978	0.000805187	0.000805006		-0.7484	-74.8434	0.00739	-0.7484	0.99995	0.000162393	0.000162385		0.000928966	0.02851	0.000928966	0.05447	0.000928966	0.064		0.000928966	0.07348	0.000928966	0.000108656
-0.748	-74.8808	0.17596	-0.748	0.99893	0.00386	0.00386		-0.748	-74.8168	0.03665	-0.748	0.99978	0.000805427	0.000805246		-0.748	-74.8034	0.00739	-0.748	0.99995	0.000162441	0.000162434		0.000912011	0.02851	0.000912011	0.05452	0.000912011	0.06395		0.000912011	0.07348	0.000912011	0.000107719
-0.7476	-74.8409	0.17601	-0.7476	0.99893	0.00386	0.00386		-0.7476	-74.7768	0.03665	-0.7476	0.99977	0.000805668	0.000805486		-0.7476	-74.7634	0.00739	-0.7476	0.99995	0.00016249	0.000162483		0.000895365	0.02851	0.000895365	0.05457	0.000895365	0.06389		0.000895365	0.07348	0.000895365	0.000106815
-0.7472	-74.8009	0.17605	-0.7472	0.99892	0.00387	0.00386		-0.7472	-74.7369	0.03666	-0.7472	0.99977	0.000805909	0.000805727		-0.7472	-74.7234	0.00739	-0.7472	0.99995	0.000162539	0.000162531		0.000879023	0.02851	0.000879023	0.05463	0.000879023	0.06383		0.000879023	0.07348	0.000879023	0.000105942
-0.7468	-74.7609	0.17609	-0.7468	0.99892	0.00387	0.00386		-0.7468	-74.6969	0.03667	-0.7468	0.99977	0.00080615	0.000805968		-0.7468	-74.6834	0.00739	-0.7468	0.99995	0.000162587	0.00016258		0.000862979	0.02851	0.000862979	0.05468	0.000862979	0.06377		0.000862979	0.07348	0.000862979	0.0001051
-0.7464	-74.721	0.17614	-0.7464	0.99892	0.00387	0.00386		-0.7464	-74.6569	0.03668	-0.7464	0.99977	0.000806392	0.000806209		-0.7464	-74.6434	0.0074	-0.7464	0.99995	0.000162636	0.000162629		0.000847227	0.02851	0.000847227	0.05473	0.000847227	0.06371		0.000847227	0.07348	0.000847227	0.000104288
-0.746	-74.681	0.17618	-0.746	0.99892	0.00387	0.00387		-0.746	-74.6169	0.03669	-0.746	0.99977	0.000806634	0.000806451		-0.746	-74.6034	0.0074	-0.746	0.99995	0.000162685	0.000162678		0.000831764	0.02851	0.000831764	0.05479	0.000831764	0.06365		0.000831764	0.07348	0.000831764	0.000103504
-0.7456	-74.6411	0.17622	-0.7456	0.99892	0.00387	0.00387		-0.7456	-74.5769	0.0367	-0.7456	0.99977	0.000806876	0.000806693		-0.7456	-74.5634	0.0074	-0.7456	0.99995	0.000162734	0.000162727		0.000816582	0.02851	0.000816582	0.05484	0.000816582	0.06359		0.000816582	0.07348	0.000816582	0.000102749
-0.7452	-74.6011	0.17627	-0.7452	0.99892	0.00387	0.00387		-0.7452	-74.5369	0.03671	-0.7452	0.99977	0.000807119	0.000806936		-0.7452	-74.5234	0.0074	-0.7452	0.99995	0.000162783	0.000162776		0.000801678	0.02851	0.000801678	0.05489	0.000801678	0.06353		0.000801678	0.07348	0.000801678	0.00010202
-0.7448	-74.5611	0.17631	-0.7448	0.99892	0.00387	0.00387		-0.7448	-74.4969	0.03672	-0.7448	0.99977	0.000807362	0.000807179		-0.7448	-74.4834	0.0074	-0.7448	0.99995	0.000162832	0.000162825		0.000787046	0.02851	0.000787046	0.05495	0.000787046	0.06347		0.000787046	0.07348	0.000787046	0.000101318
-0.7444	-74.5212	0.17635	-0.7444	0.99892	0.00387	0.00387		-0.7444	-74.4569	0.03673	-0.7444	0.99977	0.000807606	0.000807422		-0.7444	-74.4434	0.00741	-0.7444	0.99995	0.000162882	0.000162874		0.000772681	0.02851	0.000772681	0.055	0.000772681	0.0634		0.000772681	0.07348	0.000772681	0.000100642
-0.744	-74.4812	0.1764	-0.744	0.99891	0.00387	0.00387		-0.744	-74.4169	0.03674	-0.744	0.99977	0.00080785	0.000807666		-0.744	-74.4034	0.00741	-0.744	0.99995	0.000162931	0.000162923		0.000758578	0.02851	0.000758578	0.05505	0.000758578	0.06334		0.000758578	0.07348	0.000758578	9.99897e-05
-0.7436	-74.4413	0.17644	-0.7436	0.99891	0.00388	0.00387		-0.7436	-74.3769	0.03675	-0.7436	0.99977	0.000808094	0.00080791		-0.7436	-74.3634	0.00741	-0.7436	0.99995	0.00016298	0.000162973		0.000744732	0.02851	0.000744732	0.0551	0.000744732	0.06328		0.000744732	0.07348	0.000744732	9.93615e-05
-0.7432	-74.4013	0.17649	-0.7432	0.99891	0.00388	0.00387		-0.7432	-74.337	0.03675	-0.7432	0.99977	0.000808339	0.000808155		-0.7432	-74.3234	0.00741	-0.7432	0.99995	0.00016303	0.000163022		0.000731139	0.02851	0.000731139	0.05516	0.000731139	0.06322		0.000731139	0.07348	0.000731139	9.87564e-05
-0.7428	-74.3614	0.17653	-0.7428	0.99891	0.00388	0.00387		-0.7428	-74.297	0.03676	-0.7428	0.99977	0.000808584	0.0008084		-0.7428	-74.2834	0.00741	-0.7428	0.99995	0.000163079	0.000163072		0.000717794	0.02851	0.000717794	0.05521	0.000717794	0.06315		0.000717794	0.07348	0.000717794	9.81735e-05
-0.7424	-74.3214	0.17657	-0.7424	0.99891	0.00388	0.00388		-0.7424	-74.257	0.03677	-0.7424	0.99977	0.00080883	0.000808645		-0.7424	-74.2434	0.00741	-0.7424	0.99995	0.000163129	0.000163121		0.000704693	0.02851	0.000704693	0.05526	0.000704693	0.06309		0.000704693	0.07348	0.000704693	9.76121e-05
-0.742	-74.2815	0.17662	-0.742	0.99891	0.00388	0.00388		-0.742	-74.217	0.03678	-0.742	0.99977	0.000809076	0.000808891		-0.742	-74.2034	0.00742	-0.742	0.99995	0.000163179	0.000163171		0.000691831	0.02851	0.000691831	0.05531	0.000691831	0.06302		0.000691831	0.07348	0.000691831	9.70716e-05
-0.7416	-74.2415	0.17666	-0.7416	0.99891	0.00388	0.00388		-0.7416	-74.177	0.03679	-0.7416	0.99977	0.000809322	0.000809137		-0.7416	-74.1634	0.00742	-0.7416	0.99995	0.000163228	0.000163221		0.000679204	0.02851	0.000679204	0.05537	0.000679204	0.06296		0.000679204	0.07348	0.000679204	9.65511e-05
-0.7412	-74.2015	0.1767	-0.7412	0.99891	0.00388	0.00388		-0.7412	-74.137	0.0368	-0.7412	0.99977	0.000809569	0.000809383		-0.7412	-74.1234	0.00742	-0.7412	0.99995	0.000163278	0.000163271		0.000666807	0.02851	0.000666807	0.05542	0.000666807	0.06289		0.000666807	0.07348	0.000666807	9.60501e-05
-0.7408	-74.1616	0.17675	-0.7408	0.99891	0.00388	0.00388		-0.7408	-74.097	0.03681	-0.7408	0.99977	0.000809816	0.00080963		-0.7408	-74.0834	0.00742	-0.7408	0.99995	0.000163328	0.000163321		0.000654636	0.02851	0.000654636	0.05547	0.000654636	0.06283		0.000654636	0.07348	0.000654636	9.55679e-05
-0.7404	-74.1216	0.17679	-0.7404	0.9989	0.00389	0.00388		-0.7404	-74.057	0.03682	-0.7404	0.99977	0.000810064	0.000809878		-0.7404	-74.0434	0.00742	-0.7404	0.99995	0.000163378	0.000163371		0.000642688	0.02851	0.000642688	0.05552	0.000642688	0.06276		0.000642688	0.07348	0.000642688	9.51037e-05
-0.74	-74.0817	0.17684	-0.74	0.9989	0.00389	0.00388		-0.74	-74.017	0.03683	-0.74	0.99977	0.000810312	0.000810125		-0.74	-74.0034	0.00743	-0.74	0.99995	0.000163428	0.000163421		0.000630957	0.02851	0.000630957	0.05557	0.000630957	0.0627		0.000630957	0.07348	0.000630957	9.4657e-05
-0.7396	-74.0417	0.17688	-0.7396	0.9989	0.00389	0.00388		-0.7396	-73.977	0.03684	-0.7396	0.99977	0.00081056	0.000810373		-0.7396	-73.9634	0.00743	-0.7396	0.99995	0.000163478	0.000163471		0.000619441	0.02851	0.000619441	0.05562	0.000619441	0.06263		0.000619441	0.07348	0.000619441	9.42272e-05
-0.7392	-74.0018	0.17692	-0.7392	0.9989	0.00389	0.00388		-0.7392	-73.937	0.03685	-0.7392	0.99977	0.000810809	0.000810622		-0.7392	-73.9234	0.00743	-0.7392	0.99995	0.000163529	0.000163521		0.000608135	0.02851	0.000608135	0.05567	0.000608135	0.06256		0.000608135	0.07348	0.000608135	9.38137e-05
-0.7388	-73.9618	0.17697	-0.7388	0.9989	0.00389	0.00389		-0.7388	-73.897	0.03686	-0.7388	0.99977	0.000811058	0.000810871		-0.7388	-73.8834	0.00743	-0.7388	0.99995	0.000163579	0.000163571		0.000597035	0.02851	0.000597035	0.05573	0.000597035	0.0625		0.000597035	0.07348	0.000597035	9.34158e-05
-0.7384	-73.9219	0.17701	-0.7384	0.9989	0.00389	0.00389		-0.7384	-73.8571	0.03686	-0.7384	0.99977	0.000811308	0.00081112		-0.7384	-73.8434	0.00743	-0.7384	0.99995	0.000163629	0.000163622		0.000586138	0.02851	0.000586138	0.05578	0.000586138	0.06243		0.000586138	0.07348	0.000586138	9.3033e-05
-0.738	-73.8819	0.17706	-0.738	0.9989	0.00389	0.00389		-0.738	-73.8171	0.03687	-0.738	0.99977	0.000811558	0.00081137		-0.738	-73.8034	0.00744	-0.738	0.99995	0.00016368	0.000163672		0.00057544	0.02851	0.00057544	0.05583	0.00057544	0.06236		0.00057544	0.07348	0.00057544	9.26648e-05
-0.7376	-73.8419	0.1771	-0.7376	0.9989	0.00389	0.00389		-0.7376	-73.7771	0.03688	-0.7376	0.99977	0.000811808	0.00081162		-0.7376	-73.7635	0.00744	-0.7376	0.99995	0.000163731	0.000163723		0.000564937	0.02851	0.000564937	0.05588	0.000564937	0.06229		0.000564937	0.07348	0.000564937	9.23107e-05
-0.7372	-73.802	0.17714	-0.7372	0.99889	0.0039	0.00389		-0.7372	-73.7371	0.03689	-0.7372	0.99977	0.000812059	0.000811871		-0.7372	-73.7234	0.00744	-0.7372	0.99995	0.000163781	0.000163774		0.000554626	0.02851	0.000554626	0.05593	0.000554626	0.06222		0.000554626	0.07348	0.000554626	9.19701e-05
-0.7368	-73.762	0.17719	-0.7368	0.99889	0.0039	0.00389		-0.7368	-73.6971	0.0369	-0.7368	0.99977	0.00081231	0.000812122		-0.7368	-73.6834	0.00744	-0.7368	0.99995	0.000163832	0.000163824		0.000544503	0.02851	0.000544503	0.05598	0.000544503	0.06215		0.000544503	0.07348	0.000544503	9.16425e-05
-0.7364	-73.7221	0.17723	-0.7364	0.99889	0.0039	0.00389		-0.7364	-73.6571	0.03691	-0.7364	0.99977	0.000812562	0.000812373		-0.7364	-73.6435	0.00744	-0.7364	0.99995	0.000163883	0.000163875		0.000534564	0.02851	0.000534564	0.05603	0.000534564	0.06208		0.000534564	0.07348	0.000534564	9.13276e-05
-0.736	-73.6821	0.17728	-0.736	0.99889	0.0039	0.00389		-0.736	-73.6171	0.03692	-0.736	0.99977	0.000812814	0.000812625		-0.736	-73.6034	0.00744	-0.736	0.99995	0.000163934	0.000163926		0.000524807	0.02851	0.000524807	0.05608	0.000524807	0.06201		0.000524807	0.07348	0.000524807	9.10247e-05
-0.7356	-73.6422	0.17732	-0.7356	0.99889	0.0039	0.0039		-0.7356	-73.5771	0.03693	-0.7356	0.99977	0.000813066	0.000812877		-0.7356	-73.5635	0.00745	-0.7356	0.99995	0.000163985	0.000163977		0.000515229	0.02851	0.000515229	0.05613	0.000515229	0.06194		0.000515229	0.07348	0.000515229	9.07334e-05
-0.7352	-73.6022	0.17737	-0.7352	0.99889	0.0039	0.0039		-0.7352	-73.5371	0.03694	-0.7352	0.99977	0.000813319	0.00081313		-0.7352	-73.5235	0.00745	-0.7352	0.99995	0.000164036	0.000164028		0.000505825	0.02851	0.000505825	0.05618	0.000505825	0.06187		0.000505825	0.07348	0.000505825	9.04534e-05
-0.7348	-73.5623	0.17741	-0.7348	0.99889	0.0039	0.0039		-0.7348	-73.4972	0.03695	-0.7348	0.99977	0.000813572	0.000813383		-0.7348	-73.4835	0.00745	-0.7348	0.99995	0.000164087	0.000164079		0.000496592	0.02851	0.000496592	0.05623	0.000496592	0.0618		0.000496592	0.07348	0.000496592	9.01842e-05
-0.7344	-73.5223	0.17746	-0.7344	0.99889	0.0039	0.0039		-0.7344	-73.4572	0.03696	-0.7344	0.99977	0.000813826	0.000813636		-0.7344	-73.4435	0.00745	-0.7344	0.99995	0.000164138	0.000164131		0.000487528	0.02851	0.000487528	0.05628	0.000487528	0.06173		0.000487528	0.07348	0.000487528	8.99254e-05
-0.734	-73.4823	0.1775	-0.734	0.99889	0.0039	0.0039		-0.734	-73.4172	0.03697	-0.734	0.99977	0.00081408	0.00081389		-0.734	-73.4035	0.00745	-0.734	0.99995	0.00016419	0.000164182		0.00047863	0.02851	0.00047863	0.05633	0.00047863	0.06166		0.00047863	0.07348	0.00047863	8.96765e-05
-0.7336	-73.4424	0.17755	-0.7336	0.99888	0.00391	0.0039		-0.7336	-73.3772	0.03698	-0.7336	0.99977	0.000814335	0.000814144		-0.7336	-73.3635	0.00746	-0.7336	0.99995	0.000164241	0.000164233		0.000469894	0.02851	0.000469894	0.05638	0.000469894	0.06159		0.000469894	0.07348	0.000469894	8.94373e-05
-0.7332	-73.4024	0.17759	-0.7332	0.99888	0.00391	0.0039		-0.7332	-73.3372	0.03699	-0.7332	0.99977	0.000814589	0.000814399		-0.7332	-73.3235	0.00746	-0.7332	0.99995	0.000164293	0.000164285		0.000461318	0.02851	0.000461318	0.05643	0.000461318	0.06152		0.000461318	0.07348	0.000461318	8.92074e-05
-0.7328	-73.3625	0.17764	-0.7328	0.99888	0.00391	0.0039		-0.7328	-73.2972	0.037	-0.7328	0.99977	0.000814845	0.000814654		-0.7328	-73.2835	0.00746	-0.7328	0.99995	0.000164344	0.000164336		0.000452898	0.02851	0.000452898	0.05648	0.000452898	0.06144		0.000452898	0.07348	0.000452898	8.89864e-05
-0.7324	-73.3225	0.17768	-0.7324	0.99888	0.00391	0.00391		-0.7324	-73.2572	0.037	-0.7324	0.99977	0.000815101	0.000814909		-0.7324	-73.2435	0.00746	-0.7324	0.99995	0.000164396	0.000164388		0.000444631	0.02851	0.000444631	0.05653	0.000444631	0.06137		0.000444631	0.07348	0.000444631	8.87739e-05
-0.732	-73.2826	0.17772	-0.732	0.99888	0.00391	0.00391		-0.732	-73.2172	0.03701	-0.732	0.99977	0.000815357	0.000815165		-0.732	-73.2035	0.00746	-0.732	0.99995	0.000164448	0.00016444		0.000436516	0.02851	0.000436516	0.05658	0.000436516	0.0613		0.000436516	0.07348	0.000436516	8.85697e-05
-0.7316	-73.2426	0.17777	-0.7316	0.99888	0.00391	0.00391		-0.7316	-73.1772	0.03702	-0.7316	0.99976	0.000815613	0.000815422		-0.7316	-73.1635	0.00747	-0.7316	0.99995	0.000164499	0.000164492		0.000428549	0.02851	0.000428549	0.05663	0.000428549	0.06122		0.000428549	0.07348	0.000428549	8.83734e-05
-0.7312	-73.2027	0.17781	-0.7312	0.99888	0.00391	0.00391		-0.7312	-73.1372	0.03703	-0.7312	0.99976	0.00081587	0.000815678		-0.7312	-73.1235	0.00747	-0.7312	0.99995	0.000164551	0.000164544		0.000420727	0.02851	0.000420727	0.05668	0.000420727	0.06115		0.000420727	0.07348	0.000420727	8.81848e-05
-0.7308	-73.1627	0.17786	-0.7308	0.99888	0.00391	0.00391		-0.7308	-73.0972	0.03704	-0.7308	0.99976	0.000816128	0.000815936		-0.7308	-73.0835	0.00747	-0.7308	0.99995	0.000164603	0.000164596		0.000413048	0.02851	0.000413048	0.05673	0.000413048	0.06108		0.000413048	0.07348	0.000413048	8.80034e-05
-0.7304	-73.1227	0.17791	-0.7304	0.99887	0.00392	0.00391		-0.7304	-73.0572	0.03705	-0.7304	0.99976	0.000816386	0.000816193		-0.7304	-73.0435	0.00747	-0.7304	0.99995	0.000164656	0.000164648		0.000405509	0.02851	0.000405509	0.05677	0.000405509	0.061		0.000405509	0.07348	0.000405509	8.78292e-05
-0.73	-73.0828	0.17795	-0.73	0.99887	0.00392	0.00391		-0.73	-73.0173	0.03706	-0.73	0.99976	0.000816644	0.000816451		-0.73	-73.0035	0.00747	-0.73	0.99995	0.000164708	0.0001647		0.000398107	0.02851	0.000398107	0.05682	0.000398107	0.06093		0.000398107	0.07348	0.000398107	8.76617e-05
-0.7296	-73.0428	0.178	-0.7296	0.99887	0.00392	0.00391		-0.7296	-72.9773	0.03707	-0.7296	0.99976	0.000816903	0.00081671		-0.7296	-72.9635	0.00747	-0.7296	0.99995	0.00016476	0.000164752		0.000390841	0.02851	0.000390841	0.05687	0.000390841	0.06085		0.000390841	0.07348	0.000390841	8.75007e-05
-0.7292	-73.0029	0.17804	-0.7292	0.99887	0.00392	0.00391		-0.7292	-72.9373	0.03708	-0.7292	0.99976	0.000817162	0.000816969		-0.7292	-72.9235	0.00748	-0.7292	0.99995	0.000164812	0.000164804		0.000383707	0.02851	0.000383707	0.05692	0.000383707	0.06078		0.000383707	0.07348	0.000383707	8.73459e-05
-0.7288	-72.9629	0.17809	-0.7288	0.99887	0.00392	0.00392		-0.7288	-72.8973	0.03709	-0.7288	0.99976	0.000817421	0.000817228		-0.7288	-72.8835	0.00748	-0.7288	0.99995	0.000164865	0.000164857		0.000376704	0.02851	0.000376704	0.05697	0.000376704	0.0607		0.000376704	0.07348	0.000376704	8.71972e-05
-0.7284	-72.923	0.17813	-0.7284	0.99887	0.00392	0.00392		-0.7284	-72.8573	0.0371	-0.7284	0.99976	0.000817681	0.000817488		-0.7284	-72.8435	0.00748	-0.7284	0.99995	0.000164917	0.000164909		0.000369828	0.02851	0.000369828	0.05702	0.000369828	0.06063		0.000369828	0.07348	0.000369828	8.70543e-05
-0.728	-72.883	0.17818	-0.728	0.99887	0.00392	0.00392		-0.728	-72.8173	0.03711	-0.728	0.99976	0.000817942	0.000817748		-0.728	-72.8035	0.00748	-0.728	0.99995	0.00016497	0.000164962		0.000363078	0.02851	0.000363078	0.05707	0.000363078	0.06055		0.000363078	0.07348	0.000363078	8.6917e-05
-0.7276	-72.8431	0.17822	-0.7276	0.99887	0.00392	0.00392		-0.7276	-72.7773	0.03712	-0.7276	0.99976	0.000818203	0.000818008		-0.7276	-72.7635	0.00748	-0.7276	0.99995	0.000165023	0.000165015		0.000356451	0.02851	0.000356451	0.05711	0.000356451	0.06047		0.000356451	0.07348	0.000356451	8.6785e-05
-0.7272	-72.8031	0.17827	-0.7272	0.99886	0.00393	0.00392		-0.7272	-72.7373	0.03713	-0.7272	0.99976	0.000818464	0.000818269		-0.7272	-72.7235	0.00749	-0.7272	0.99995	0.000165075	0.000165068		0.000349945	0.02851	0.000349945	0.05716	0.000349945	0.0604		0.000349945	0.07348	0.000349945	8.66581e-05
-0.7268	-72.7631	0.17831	-0.7268	0.99886	0.00393	0.00392		-0.7268	-72.6973	0.03714	-0.7268	0.99976	0.000818726	0.000818531		-0.7268	-72.6835	0.00749	-0.7268	0.99995	0.000165128	0.00016512		0.000343558	0.02851	0.000343558	0.05721	0.000343558	0.06032		0.000343558	0.07348	0.000343558	8.65362e-05
-0.7264	-72.7232	0.17836	-0.7264	0.99886	0.00393	0.00392		-0.7264	-72.6573	0.03715	-0.7264	0.99976	0.000818988	0.000818793		-0.7264	-72.6435	0.00749	-0.7264	0.99995	0.000165181	0.000165173		0.000337287	0.02851	0.000337287	0.05726	0.000337287	0.06024		0.000337287	0.07348	0.000337287	8.6419e-05
-0.726	-72.6832	0.1784	-0.726	0.99886	0.00393	0.00392		-0.726	-72.6174	0.03716	-0.726	0.99976	0.00081925	0.000819055		-0.726	-72.6035	0.00749	-0.726	0.99995	0.000165234	0.000165226		0.000331131	0.02851	0.000331131	0.0573	0.000331131	0.06017		0.000331131	0.07348	0.000331131	8.63064e-05
-0.7256	-72.6433	0.17845	-0.7256	0.99886	0.00393	0.00393		-0.7256	-72.5774	0.03717	-0.7256	0.99976	0.000819514	0.000819318		-0.7256	-72.5635	0.00749	-0.7256	0.99995	0.000165288	0.00016528		0.000325087	0.02851	0.000325087	0.05735	0.000325087	0.06009		0.000325087	0.07348	0.000325087	8.61981e-05
-0.7252	-72.6033	0.1785	-0.7252	0.99886	0.00393	0.00393		-0.7252	-72.5374	0.03718	-0.7252	0.99976	0.000819777	0.000819581		-0.7252	-72.5235	0.0075	-0.7252	0.99995	0.000165341	0.000165333		0.000319154	0.02851	0.000319154	0.0574	0.000319154	0.06001		0.000319154	0.07348	0.000319154	8.60941e-05
-0.7248	-72.5634	0.17854	-0.7248	0.99886	0.00393	0.00393		-0.7248	-72.4974	0.03718	-0.7248	0.99976	0.000820041	0.000819844		-0.7248	-72.4835	0.0075	-0.7248	0.99995	0.000165394	0.000165386		0.000313329	0.02851	0.000313329	0.05745	0.000313329	0.05993		0.000313329	0.07348	0.000313329	8.59941e-05
-0.7244	-72.5234	0.17859	-0.7244	0.99886	0.00393	0.00393		-0.7244	-72.4574	0.03719	-0.7244	0.99976	0.000820305	0.000820108		-0.7244	-72.4435	0.0075	-0.7244	0.99995	0.000165447	0.000165439		0.00030761	0.02851	0.00030761	0.05749	0.00030761	0.05985		0.00030761	0.07348	0.00030761	8.5898e-05
-0.724	-72.4835	0.17863	-0.724	0.99885	0.00394	0.00393		-0.724	-72.4174	0.0372	-0.724	0.99976	0.00082057	0.000820373		-0.724	-72.4035	0.0075	-0.724	0.99995	0.000165501	0.000165493		0.000301995	0.02851	0.000301995	0.05754	0.000301995	0.05977		0.000301995	0.07348	0.000301995	8.58056e-05
-0.7236	-72.4435	0.17868	-0.7236	0.99885	0.00394	0.00393		-0.7236	-72.3774	0.03721	-0.7236	0.99976	0.000820835	0.000820638		-0.7236	-72.3635	0.0075	-0.7236	0.99995	0.000165555	0.000165547		0.000296483	0.02851	0.000296483	0.05759	0.000296483	0.0597		0.000296483	0.07348	0.000296483	8.57168e-05
-0.7232	-72.4036	0.17873	-0.7232	0.99885	0.00394	0.00393		-0.7232	-72.3374	0.03722	-0.7232	0.99976	0.000821101	0.000820903		-0.7232	-72.3235	0.00751	-0.7232	0.99995	0.000165608	0.0001656		0.000291072	0.02851	0.000291072	0.05763	0.000291072	0.05962		0.000291072	0.07348	0.000291072	8.56315e-05
-0.7228	-72.3636	0.17877	-0.7228	0.99885	0.00394	0.00393		-0.7228	-72.2974	0.03723	-0.7228	0.99976	0.000821367	0.000821169		-0.7228	-72.2835	0.00751	-0.7228	0.99995	0.000165662	0.000165654		0.000285759	0.02851	0.000285759	0.05768	0.000285759	0.05954		0.000285759	0.07348	0.000285759	8.55495e-05
-0.7224	-72.3237	0.17882	-0.7224	0.99885	0.00394	0.00394		-0.7224	-72.2574	0.03724	-0.7224	0.99976	0.000821633	0.000821435		-0.7224	-72.2435	0.00751	-0.7224	0.99995	0.000165716	0.000165708		0.000280543	0.02851	0.000280543	0.05773	0.000280543	0.05946		0.000280543	0.07348	0.000280543	8.54706e-05
-0.722	-72.2837	0.17886	-0.722	0.99885	0.00394	0.00394		-0.722	-72.2174	0.03725	-0.722	0.99976	0.0008219	0.000821702		-0.722	-72.2035	0.00751	-0.722	0.99995	0.00016577	0.000165762		0.000275423	0.02851	0.000275423	0.05777	0.000275423	0.05938		0.000275423	0.07348	0.000275423	8.53948e-05
-0.7216	-72.2438	0.17891	-0.7216	0.99885	0.00394	0.00394		-0.7216	-72.1775	0.03726	-0.7216	0.99976	0.000822168	0.000821969		-0.7216	-72.1635	0.00751	-0.7216	0.99995	0.000165824	0.000165816		0.000270396	0.02851	0.000270396	0.05782	0.000270396	0.0593		0.000270396	0.07348	0.000270396	8.5322e-05
-0.7212	-72.2038	0.17896	-0.7212	0.99885	0.00394	0.00394		-0.7212	-72.1375	0.03727	-0.7212	0.99976	0.000822436	0.000822237		-0.7212	-72.1235	0.00752	-0.7212	0.99995	0.000165878	0.00016587		0.000265461	0.02851	0.000265461	0.05786	0.000265461	0.05922		0.000265461	0.07348	0.000265461	8.5252e-05
-0.7208	-72.1638	0.179	-0.7208	0.99884	0.00395	0.00394		-0.7208	-72.0975	0.03728	-0.7208	0.99976	0.000822704	0.000822505		-0.7208	-72.0835	0.00752	-0.7208	0.99995	0.000165932	0.000165924		0.000260615	0.02851	0.000260615	0.05791	0.000260615	0.05914		0.000260615	0.07348	0.000260615	8.51846e-05
-0.7204	-72.1239	0.17905	-0.7204	0.99884	0.00395	0.00394		-0.7204	-72.0575	0.03729	-0.7204	0.99976	0.000822973	0.000822773		-0.7204	-72.0435	0.00752	-0.7204	0.99995	0.000165986	0.000165978		0.000255859	0.02851	0.000255859	0.05796	0.000255859	0.05906		0.000255859	0.07348	0.000255859	8.51199e-05
-0.72	-72.0839	0.1791	-0.72	0.99884	0.00395	0.00394		-0.72	-72.0175	0.0373	-0.72	0.99976	0.000823242	0.000823042		-0.72	-72.0035	0.00752	-0.72	0.99995	0.000166041	0.000166033		0.000251189	0.02851	0.000251189	0.058	0.000251189	0.05897		0.000251189	0.07348	0.000251189	8.50577e-05
-0.7196	-72.044	0.17914	-0.7196	0.99884	0.00395	0.00394		-0.7196	-71.9775	0.03731	-0.7196	0.99976	0.000823511	0.000823311		-0.7196	-71.9635	0.00752	-0.7196	0.99995	0.000166095	0.000166087		0.000246604	0.02851	0.000246604	0.05805	0.000246604	0.05889		0.000246604	0.07348	0.000246604	8.49979e-05
-0.7192	-72.004	0.17919	-0.7192	0.99884	0.00395	0.00395		-0.7192	-71.9375	0.03732	-0.7192	0.99976	0.000823782	0.000823581		-0.7192	-71.9235	0.00753	-0.7192	0.99995	0.00016615	0.000166142		0.000242103	0.02851	0.000242103	0.05809	0.000242103	0.05881		0.000242103	0.07348	0.000242103	8.49404e-05
-0.7188	-71.9641	0.17924	-0.7188	0.99884	0.00395	0.00395		-0.7188	-71.8975	0.03733	-0.7188	0.99976	0.000824052	0.000823851		-0.7188	-71.8835	0.00753	-0.7188	0.99995	0.000166205	0.000166196		0.000237684	0.02851	0.000237684	0.05814	0.000237684	0.05873		0.000237684	0.07348	0.000237684	8.48852e-05
-0.7184	-71.9241	0.17928	-0.7184	0.99884	0.00395	0.00395		-0.7184	-71.8575	0.03734	-0.7184	0.99976	0.000824323	0.000824122		-0.7184	-71.8435	0.00753	-0.7184	0.99995	0.000166259	0.000166251		0.000233346	0.02851	0.000233346	0.05818	0.000233346	0.05865		0.000233346	0.07348	0.000233346	8.4832e-05
-0.718	-71.8842	0.17933	-0.718	0.99884	0.00395	0.00395		-0.718	-71.8175	0.03735	-0.718	0.99976	0.000824595	0.000824393		-0.718	-71.8035	0.00753	-0.718	0.99995	0.000166314	0.000166306		0.000229087	0.02851	0.000229087	0.05823	0.000229087	0.05857		0.000229087	0.07348	0.000229087	8.4781e-05
-0.7176	-71.8442	0.17938	-0.7176	0.99883	0.00396	0.00395		-0.7176	-71.7776	0.03736	-0.7176	0.99976	0.000824866	0.000824665		-0.7176	-71.7635	0.00753	-0.7176	0.99995	0.000166369	0.000166361		0.000224905	0.02851	0.000224905	0.05827	0.000224905	0.05848		0.000224905	0.07348	0.000224905	8.47318e-05
-0.7172	-71.8043	0.17942	-0.7172	0.99883	0.00396	0.00395		-0.7172	-71.7376	0.03737	-0.7172	0.99976	0.000825139	0.000824937		-0.7172	-71.7235	0.00754	-0.7172	0.99995	0.000166424	0.000166416		0.0002208	0.02851	0.0002208	0.05832	0.0002208	0.0584		0.0002208	0.07348	0.0002208	8.46846e-05
-0.7168	-71.7643	0.17947	-0.7168	0.99883	0.00396	0.00395		-0.7168	-71.6976	0.03738	-0.7168	0.99976	0.000825412	0.000825209		-0.7168	-71.6835	0.00754	-0.7168	0.99995	0.000166479	0.000166471		0.00021677	0.02851	0.00021677	0.05836	0.00021677	0.05832		0.00021677	0.07348	0.00021677	8.46392e-05
-0.7164	-71.7244	0.17952	-0.7164	0.99883	0.00396	0.00396		-0.7164	-71.6576	0.03739	-0.7164	0.99975	0.000825685	0.000825482		-0.7164	-71.6436	0.00754	-0.7164	0.99995	0.000166535	0.000166526		0.000212814	0.02851	0.000212814	0.05841	0.000212814	0.05823		0.000212814	0.07348	0.000212814	8.45956e-05
-0.716	-71.6844	0.17956	-0.716	0.99883	0.00396	0.00396		-0.716	-71.6176	0.0374	-0.716	0.99975	0.000825959	0.000825756		-0.716	-71.6035	0.00754	-0.716	0.99995	0.00016659	0.000166582		0.00020893	0.02851	0.00020893	0.05845	0.00020893	0.05815		0.00020893	0.07348	0.00020893	8.45536e-05
-0.7156	-71.6445	0.17961	-0.7156	0.99883	0.00396	0.00396		-0.7156	-71.5776	0.03741	-0.7156	0.99975	0.000826233	0.00082603		-0.7156	-71.5636	0.00754	-0.7156	0.99995	0.000166645	0.000166637		0.000205116	0.02851	0.000205116	0.0585	0.000205116	0.05807		0.000205116	0.07348	0.000205116	8.45132e-05
-0.7152	-71.6045	0.17966	-0.7152	0.99883	0.00396	0.00396		-0.7152	-71.5376	0.03742	-0.7152	0.99975	0.000826507	0.000826304		-0.7152	-71.5236	0.00755	-0.7152	0.99995	0.000166701	0.000166692		0.000201372	0.02851	0.000201372	0.05854	0.000201372	0.05798		0.000201372	0.07348	0.000201372	8.44744e-05
-0.7148	-71.5645	0.1797	-0.7148	0.99882	0.00397	0.00396		-0.7148	-71.4976	0.03743	-0.7148	0.99975	0.000826783	0.000826579		-0.7148	-71.4836	0.00755	-0.7148	0.99995	0.000166756	0.000166748		0.000197697	0.02851	0.000197697	0.05859	0.000197697	0.0579		0.000197697	0.07348	0.000197697	8.44371e-05
-0.7144	-71.5246	0.17975	-0.7144	0.99882	0.00397	0.00396		-0.7144	-71.4576	0.03744	-0.7144	0.99975	0.000827058	0.000826854		-0.7144	-71.4436	0.00755	-0.7144	0.99995	0.000166812	0.000166804		0.000194089	0.02851	0.000194089	0.05863	0.000194089	0.05782		0.000194089	0.07348	0.000194089	8.44012e-05
-0.714	-71.4846	0.1798	-0.714	0.99882	0.00397	0.00396		-0.714	-71.4176	0.03745	-0.714	0.99975	0.000827334	0.00082713		-0.714	-71.4036	0.00755	-0.714	0.99995	0.000166868	0.000166859		0.000190546	0.02851	0.000190546	0.05867	0.000190546	0.05773		0.000190546	0.07348	0.000190546	8.43666e-05
-0.7136	-71.4447	0.17985	-0.7136	0.99882	0.00397	0.00396		-0.7136	-71.3777	0.03746	-0.7136	0.99975	0.000827611	0.000827406		-0.7136	-71.3636	0.00755	-0.7136	0.99995	0.000166924	0.000166915		0.000187068	0.02851	0.000187068	0.05872	0.000187068	0.05765		0.000187068	0.07348	0.000187068	8.43335e-05
-0.7132	-71.4047	0.17989	-0.7132	0.99882	0.00397	0.00397		-0.7132	-71.3377	0.03747	-0.7132	0.99975	0.000827888	0.000827683		-0.7132	-71.3236	0.00755	-0.7132	0.99995	0.00016698	0.000166971		0.000183654	0.02851	0.000183654	0.05876	0.000183654	0.05756		0.000183654	0.07348	0.000183654	8.43015e-05
-0.7128	-71.3648	0.17994	-0.7128	0.99882	0.00397	0.00397		-0.7128	-71.2977	0.03748	-0.7128	0.99975	0.000828165	0.00082796		-0.7128	-71.2836	0.00756	-0.7128	0.99995	0.000167036	0.000167027		0.000180302	0.02851	0.000180302	0.05881	0.000180302	0.05748		0.000180302	0.07348	0.000180302	8.42708e-05
-0.7124	-71.3248	0.17999	-0.7124	0.99882	0.00397	0.00397		-0.7124	-71.2577	0.03749	-0.7124	0.99975	0.000828443	0.000828237		-0.7124	-71.2436	0.00756	-0.7124	0.99995	0.000167092	0.000167083		0.000177011	0.02851	0.000177011	0.05885	0.000177011	0.05739		0.000177011	0.07348	0.000177011	8.42413e-05
-0.712	-71.2849	0.18004	-0.712	0.99882	0.00397	0.00397		-0.712	-71.2177	0.0375	-0.712	0.99975	0.000828721	0.000828516		-0.712	-71.2036	0.00756	-0.712	0.99995	0.000167148	0.00016714		0.00017378	0.02851	0.00017378	0.05889	0.00017378	0.05731		0.00017378	0.07348	0.00017378	8.42129e-05
-0.7116	-71.2449	0.18008	-0.7116	0.99881	0.00398	0.00397		-0.7116	-71.1777	0.03751	-0.7116	0.99975	0.000829	0.000828794		-0.7116	-71.1636	0.00756	-0.7116	0.99995	0.000167204	0.000167196		0.000170608	0.02851	0.000170608	0.05894	0.000170608	0.05722		0.000170608	0.07348	0.000170608	8.41856e-05
-0.7112	-71.205	0.18013	-0.7112	0.99881	0.00398	0.00397		-0.7112	-71.1377	0.03752	-0.7112	0.99975	0.000829279	0.000829073		-0.7112	-71.1236	0.00757	-0.7112	0.99995	0.000167261	0.000167252		0.000167494	0.02851	0.000167494	0.05898	0.000167494	0.05714		0.000167494	0.07348	0.000167494	8.41593e-05
-0.7108	-71.165	0.18018	-0.7108	0.99881	0.00398	0.00397		-0.7108	-71.0977	0.03753	-0.7108	0.99975	0.000829559	0.000829352		-0.7108	-71.0836	0.00757	-0.7108	0.99995	0.000167317	0.000167309		0.000164437	0.02851	0.000164437	0.05902	0.000164437	0.05705		0.000164437	0.07348	0.000164437	8.4134e-05
-0.7104	-71.1251	0.18023	-0.7104	0.99881	0.00398	0.00397		-0.7104	-71.0577	0.03754	-0.7104	0.99975	0.000829839	0.000829632		-0.7104	-71.0436	0.00757	-0.7104	0.99995	0.000167374	0.000167366		0.000161436	0.02851	0.000161436	0.05906	0.000161436	0.05697		0.000161436	0.07348	0.000161436	8.41097e-05
-0.71	-71.0851	0.18027	-0.71	0.99881	0.00398	0.00398		-0.71	-71.0178	0.03755	-0.71	0.99975	0.00083012	0.000829913		-0.71	-71.0036	0.00757	-0.71	0.99995	0.000167431	0.000167422		0.000158489	0.02851	0.000158489	0.05911	0.000158489	0.05688		0.000158489	0.07348	0.000158489	8.40863e-05
-0.7096	-71.0452	0.18032	-0.7096	0.99881	0.00398	0.00398		-0.7096	-70.9778	0.03756	-0.7096	0.99975	0.000830401	0.000830194		-0.7096	-70.9636	0.00757	-0.7096	0.99995	0.000167488	0.000167479		0.000155597	0.02851	0.000155597	0.05915	0.000155597	0.0568		0.000155597	0.07348	0.000155597	8.40638e-05
-0.7092	-71.0052	0.18037	-0.7092	0.99881	0.00398	0.00398		-0.7092	-70.9378	0.03757	-0.7092	0.99975	0.000830683	0.000830475		-0.7092	-70.9236	0.00758	-0.7092	0.99995	0.000167544	0.000167536		0.000152757	0.02851	0.000152757	0.05919	0.000152757	0.05671		0.000152757	0.07348	0.000152757	8.40422e-05
-0.7088	-70.9652	0.18042	-0.7088	0.99881	0.00398	0.00398		-0.7088	-70.8978	0.03758	-0.7088	0.99975	0.000830965	0.000830757		-0.7088	-70.8836	0.00758	-0.7088	0.99995	0.000167601	0.000167593		0.000149968	0.02851	0.000149968	0.05923	0.000149968	0.05662		0.000149968	0.07348	0.000149968	8.40214e-05
-0.7084	-70.9253	0.18047	-0.7084	0.9988	0.00399	0.00398		-0.7084	-70.8578	0.03759	-0.7084	0.99975	0.000831248	0.000831039		-0.7084	-70.8436	0.00758	-0.7084	0.99995	0.000167659	0.00016765		0.000147231	0.02851	0.000147231	0.05928	0.000147231	0.05654		0.000147231	0.07348	0.000147231	8.40013e-05
-0.708	-70.8854	0.18051	-0.708	0.9988	0.00399	0.00398		-0.708	-70.8178	0.0376	-0.708	0.99975	0.000831531	0.000831322		-0.708	-70.8036	0.00758	-0.708	0.99995	0.000167716	0.000167707		0.000144544	0.02851	0.000144544	0.05932	0.000144544	0.05645		0.000144544	0.07348	0.000144544	8.39821e-05
-0.7076	-70.8454	0.18056	-0.7076	0.9988	0.00399	0.00398		-0.7076	-70.7778	0.03761	-0.7076	0.99975	0.000831814	0.000831605		-0.7076	-70.7636	0.00758	-0.7076	0.99995	0.000167773	0.000167765		0.000141906	0.02851	0.000141906	0.05936	0.000141906	0.05636		0.000141906	0.07348	0.000141906	8.39635e-05
-0.7072	-70.8054	0.18061	-0.7072	0.9988	0.00399	0.00399		-0.7072	-70.7378	0.03762	-0.7072	0.99975	0.000832098	0.000831889		-0.7072	-70.7236	0.00759	-0.7072	0.99995	0.000167831	0.000167822		0.000139316	0.02851	0.000139316	0.0594	0.000139316	0.05628		0.000139316	0.07348	0.000139316	8.39457e-05
-0.7068	-70.7655	0.18066	-0.7068	0.9988	0.00399	0.00399		-0.7068	-70.6978	0.03763	-0.7068	0.99975	0.000832383	0.000832173		-0.7068	-70.6836	0.00759	-0.7068	0.99995	0.000167888	0.000167879		0.000136773	0.02851	0.000136773	0.05945	0.000136773	0.05619		0.000136773	0.07348	0.000136773	8.39285e-05
-0.7064	-70.7255	0.18071	-0.7064	0.9988	0.00399	0.00399		-0.7064	-70.6578	0.03764	-0.7064	0.99975	0.000832668	0.000832458		-0.7064	-70.6436	0.00759	-0.7064	0.99995	0.000167946	0.000167937		0.000134276	0.02851	0.000134276	0.05949	0.000134276	0.0561		0.000134276	0.07348	0.000134276	8.3912e-05
-0.706	-70.6856	0.18075	-0.706	0.9988	0.00399	0.00399		-0.706	-70.6179	0.03765	-0.706	0.99975	0.000832953	0.000832743		-0.706	-70.6036	0.00759	-0.706	0.99995	0.000168003	0.000167995		0.000131826	0.02851	0.000131826	0.05953	0.000131826	0.05601		0.000131826	0.07348	0.000131826	8.38961e-05
-0.7056	-70.6456	0.1808	-0.7056	0.99879	0.004	0.00399		-0.7056	-70.5779	0.03766	-0.7056	0.99975	0.000833239	0.000833029		-0.7056	-70.5636	0.00759	-0.7056	0.99995	0.000168061	0.000168053		0.00012942	0.02851	0.00012942	0.05957	0.00012942	0.05593		0.00012942	0.07348	0.00012942	8.38808e-05
-0.7052	-70.6057	0.18085	-0.7052	0.99879	0.004	0.00399		-0.7052	-70.5379	0.03767	-0.7052	0.99975	0.000833526	0.000833315		-0.7052	-70.5236	0.0076	-0.7052	0.99995	0.000168119	0.00016811		0.000127057	0.02851	0.000127057	0.05961	0.000127057	0.05584		0.000127057	0.07348	0.000127057	8.38661e-05
-0.7048	-70.5657	0.1809	-0.7048	0.99879	0.004	0.00399		-0.7048	-70.4979	0.03768	-0.7048	0.99975	0.000833813	0.000833602		-0.7048	-70.4836	0.0076	-0.7048	0.99995	0.000168177	0.000168168		0.000124738	0.02851	0.000124738	0.05965	0.000124738	0.05575		0.000124738	0.07348	0.000124738	8.3852e-05
-0.7044	-70.5258	0.18095	-0.7044	0.99879	0.004	0.00399		-0.7044	-70.4579	0.03769	-0.7044	0.99975	0.0008341	0.000833889		-0.7044	-70.4436	0.0076	-0.7044	0.99995	0.000168235	0.000168226		0.000122462	0.02851	0.000122462	0.05969	0.000122462	0.05566		0.000122462	0.07348	0.000122462	8.38384e-05
-0.704	-70.4858	0.181	-0.704	0.99879	0.004	0.004		-0.704	-70.4179	0.0377	-0.704	0.99975	0.000834388	0.000834176		-0.704	-70.4036	0.0076	-0.704	0.99995	0.000168293	0.000168285		0.000120226	0.02851	0.000120226	0.05973	0.000120226	0.05558		0.000120226	0.07348	0.000120226	8.38253e-05
-0.7036	-70.4459	0.18105	-0.7036	0.99879	0.004	0.004		-0.7036	-70.3779	0.03771	-0.7036	0.99975	0.000834677	0.000834464		-0.7036	-70.3636	0.0076	-0.7036	0.99995	0.000168352	0.000168343		0.000118032	0.02851	0.000118032	0.05978	0.000118032	0.05549		0.000118032	0.07348	0.000118032	8.38126e-05
-0.7032	-70.4059	0.18109	-0.7032	0.99879	0.004	0.004		-0.7032	-70.3379	0.03772	-0.7032	0.99975	0.000834966	0.000834753		-0.7032	-70.3236	0.00761	-0.7032	0.99995	0.00016841	0.000168401		0.000115878	0.02851	0.000115878	0.05982	0.000115878	0.0554		0.000115878	0.07348	0.000115878	8.38005e-05
-0.7028	-70.366	0.18114	-0.7028	0.99878	0.00401	0.004		-0.7028	-70.2979	0.03773	-0.7028	0.99975	0.000835255	0.000835042		-0.7028	-70.2836	0.00761	-0.7028	0.99995	0.000168468	0.00016846		0.000113763	0.02851	0.000113763	0.05986	0.000113763	0.05531		0.000113763	0.07348	0.000113763	8.37888e-05
-0.7024	-70.326	0.18119	-0.7024	0.99878	0.00401	0.004		-0.7024	-70.2579	0.03774	-0.7024	0.99974	0.000835545	0.000835332		-0.7024	-70.2436	0.00761	-0.7024	0.99995	0.000168527	0.000168518		0.000111686	0.02851	0.000111686	0.0599	0.000111686	0.05522		0.000111686	0.07348	0.000111686	8.37776e-05
-0.702	-70.2861	0.18124	-0.702	0.99878	0.00401	0.004		-0.702	-70.218	0.03775	-0.702	0.99974	0.000835835	0.000835622		-0.702	-70.2036	0.00761	-0.702	0.99995	0.000168586	0.000168577		0.000109648	0.02851	0.000109648	0.05994	0.000109648	0.05513		0.000109648	0.07348	0.000109648	8.37668e-05
-0.7016	-70.2461	0.18129	-0.7016	0.99878	0.00401	0.004		-0.7016	-70.178	0.03776	-0.7016	0.99974	0.000836126	0.000835912		-0.7016	-70.1636	0.00761	-0.7016	0.99995	0.000168644	0.000168636		0.000107647	0.02851	0.000107647	0.05998	0.000107647	0.05505		0.000107647	0.07348	0.000107647	8.37564e-05
-0.7012	-70.2062	0.18134	-0.7012	0.99878	0.00401	0.00401		-0.7012	-70.138	0.03777	-0.7012	0.99974	0.000836418	0.000836203		-0.7012	-70.1236	0.00762	-0.7012	0.99995	0.000168703	0.000168695		0.000105682	0.02851	0.000105682	0.06002	0.000105682	0.05496		0.000105682	0.07348	0.000105682	8.37463e-05
-0.7008	-70.1662	0.18139	-0.7008	0.99878	0.00401	0.00401		-0.7008	-70.098	0.03778	-0.7008	0.99974	0.000836709	0.000836495		-0.7008	-70.0836	0.00762	-0.7008	0.99995	0.000168762	0.000168754		0.000103753	0.02851	0.000103753	0.06006	0.000103753	0.05487		0.000103753	0.07348	0.000103753	8.37367e-05
-0.7004	-70.1263	0.18144	-0.7004	0.99878	0.00401	0.00401		-0.7004	-70.058	0.03779	-0.7004	0.99974	0.000837002	0.000836787		-0.7004	-70.0436	0.00762	-0.7004	0.99995	0.000168821	0.000168813		0.000101859	0.02851	0.000101859	0.0601	0.000101859	0.05478		0.000101859	0.07348	0.000101859	8.37274e-05
-0.7	-70.0863	0.18149	-0.7	0.99877	0.00401	0.00401		-0.7	-70.018	0.0378	-0.7	0.99974	0.000837295	0.00083708		-0.7	-70.0036	0.00762	-0.7	0.99995	0.000168881	0.000168872		0.0001	0.02851	0.0001	0.06014	0.0001	0.05469		0.0001	0.07348	0.0001	8.37185e-05
-0.6996	-70.0464	0.18153	-0.6996	0.99877	0.00402	0.00401		-0.6996	-69.978	0.03781	-0.6996	0.99974	0.000837588	0.000837373		-0.6996	-69.9636	0.00762	-0.6996	0.99995	0.00016894	0.000168931		9.81748e-05	0.02851	9.81748e-05	0.06018	9.81748e-05	0.0546		9.81748e-05	0.07348	9.81748e-05	8.37099e-05
-0.6992	-70.0064	0.18158	-0.6992	0.99877	0.00402	0.00401		-0.6992	-69.938	0.03782	-0.6992	0.99974	0.000837882	0.000837666		-0.6992	-69.9236	0.00763	-0.6992	0.99995	0.000168999	0.00016899		9.63829e-05	0.02851	9.63829e-05	0.06022	9.63829e-05	0.05451		9.63829e-05	0.07348	9.63829e-05	8.37016e-05
-0.6988	-69.9665	0.18163	-0.6988	0.99877	0.00402	0.00401		-0.6988	-69.898	0.03783	-0.6988	0.99974	0.000838176	0.00083796		-0.6988	-69.8836	0.00763	-0.6988	0.99995	0.000169059	0.00016905		9.46237e-05	0.02851	9.46237e-05	0.06026	9.46237e-05	0.05442		9.46237e-05	0.07348	9.46237e-05	8.36936e-05
-0.6984	-69.9265	0.18168	-0.6984	0.99877	0.00402	0.00402		-0.6984	-69.858	0.03784	-0.6984	0.99974	0.000838471	0.000838255		-0.6984	-69.8436	0.00763	-0.6984	0.99995	0.000169118	0.00016911		9.28966e-05	0.02851	9.28966e-05	0.0603	9.28966e-05	0.05433		9.28966e-05	0.07348	9.28966e-05	8.36859e-05
-0.698	-69.8866	0.18173	-0.698	0.99877	0.00402	0.00402		-0.698	-69.818	0.03785	-0.698	0.99974	0.000838767	0.00083855		-0.698	-69.8036	0.00763	-0.698	0.99995	0.000169178	0.000169169		9.12011e-05	0.02851	9.12011e-05	0.06033	9.12011e-05	0.05424		9.12011e-05	0.07348	9.12011e-05	8.36786e-05
-0.6976	-69.8466	0.18178	-0.6976	0.99877	0.00402	0.00402		-0.6976	-69.7781	0.03786	-0.6976	0.99974	0.000839063	0.000838846		-0.6976	-69.7636	0.00763	-0.6976	0.99995	0.000169238	0.000169229		8.95365e-05	0.02851	8.95365e-05	0.06037	8.95365e-05	0.05415		8.95365e-05	0.07348	8.95365e-05	8.36715e-05
-0.6972	-69.8067	0.18183	-0.6972	0.99877	0.00402	0.00402		-0.6972	-69.7381	0.03787	-0.6972	0.99974	0.000839359	0.000839142		-0.6972	-69.7236	0.00764	-0.6972	0.99995	0.000169298	0.000169289		8.79023e-05	0.02851	8.79023e-05	0.06041	8.79023e-05	0.05406		8.79023e-05	0.07348	8.79023e-05	8.36646e-05
-0.6968	-69.7667	0.18188	-0.6968	0.99876	0.00403	0.00402		-0.6968	-69.6981	0.03788	-0.6968	0.99974	0.000839656	0.000839438		-0.6968	-69.6837	0.00764	-0.6968	0.99995	0.000169358	0.000169349		8.62979e-05	0.02851	8.62979e-05	0.06045	8.62979e-05	0.05397		8.62979e-05	0.07348	8.62979e-05	8.3658e-05
-0.6964	-69.7268	0.18193	-0.6964	0.99876	0.00403	0.00402		-0.6964	-69.6581	0.03789	-0.6964	0.99974	0.000839953	0.000839736		-0.6964	-69.6436	0.00764	-0.6964	0.99995	0.000169418	0.000169409		8.47227e-05	0.02851	8.47227e-05	0.06049	8.47227e-05	0.05388		8.47227e-05	0.07348	8.47227e-05	8.36517e-05
-0.696	-69.6868	0.18198	-0.696	0.99876	0.00403	0.00402		-0.696	-69.6181	0.0379	-0.696	0.99974	0.000840251	0.000840033		-0.696	-69.6037	0.00764	-0.696	0.99995	0.000169478	0.000169469		8.31764e-05	0.02851	8.31764e-05	0.06053	8.31764e-05	0.05379		8.31764e-05	0.07348	8.31764e-05	8.36456e-05
-0.6956	-69.6469	0.18203	-0.6956	0.99876	0.00403	0.00403		-0.6956	-69.5781	0.03791	-0.6956	0.99974	0.00084055	0.000840331		-0.6956	-69.5636	0.00765	-0.6956	0.99995	0.000169538	0.00016953		8.16582e-05	0.02851	8.16582e-05	0.06057	8.16582e-05	0.0537		8.16582e-05	0.07348	8.16582e-05	8.36397e-05
-0.6952	-69.6069	0.18208	-0.6952	0.99876	0.00403	0.00403		-0.6952	-69.5381	0.03792	-0.6952	0.99974	0.000840849	0.00084063		-0.6952	-69.5237	0.00765	-0.6952	0.99995	0.000169599	0.00016959		8.01678e-05	0.02851	8.01678e-05	0.06061	8.01678e-05	0.05361		8.01678e-05	0.07348	8.01678e-05	8.3634e-05
-0.6948	-69.567	0.18213	-0.6948	0.99876	0.00403	0.00403		-0.6948	-69.4981	0.03793	-0.6948	0.99974	0.000841148	0.000840929		-0.6948	-69.4837	0.00765	-0.6948	0.99995	0.000169659	0.00016965		7.87046e-05	0.02851	7.87046e-05	0.06064	7.87046e-05	0.05352		7.87046e-05	0.07348	7.87046e-05	8.36286e-05
-0.6944	-69.527	0.18218	-0.6944	0.99876	0.00403	0.00403		-0.6944	-69.4581	0.03795	-0.6944	0.99974	0.000841448	0.000841229		-0.6944	-69.4437	0.00765	-0.6944	0.99995	0.00016972	0.000169711		7.72681e-05	0.02851	7.72681e-05	0.06068	7.72681e-05	0.05343		7.72681e-05	0.07348	7.72681e-05	8.36233e-05
-0.694	-69.4871	0.18223	-0.694	0.99875	0.00404	0.00403		-0.694	-69.4181	0.03796	-0.694	0.99974	0.000841749	0.000841529		-0.694	-69.4037	0.00765	-0.694	0.99995	0.000169781	0.000169772		7.58578e-05	0.02851	7.58578e-05	0.06072	7.58578e-05	0.05334		7.58578e-05	0.07348	7.58578e-05	8.36183e-05
-0.6936	-69.4471	0.18228	-0.6936	0.99875	0.00404	0.00403		-0.6936	-69.3782	0.03797	-0.6936	0.99974	0.00084205	0.00084183		-0.6936	-69.3637	0.00766	-0.6936	0.99995	0.000169842	0.000169833		7.44732e-05	0.02851	7.44732e-05	0.06076	7.44732e-05	0.05325		7.44732e-05	0.07348	7.44732e-05	8.36134e-05
-0.6932	-69.4072	0.18233	-0.6932	0.99875	0.00404	0.00403		-0.6932	-69.3382	0.03798	-0.6932	0.99974	0.000842352	0.000842131		-0.6932	-69.3237	0.00766	-0.6932	0.99995	0.000169903	0.000169894		7.31139e-05	0.02851	7.31139e-05	0.0608	7.31139e-05	0.05316		7.31139e-05	0.07348	7.31139e-05	8.36087e-05
-0.6928	-69.3672	0.18238	-0.6928	0.99875	0.00404	0.00404		-0.6928	-69.2982	0.03799	-0.6928	0.99974	0.000842654	0.000842433		-0.6928	-69.2837	0.00766	-0.6928	0.99995	0.000169964	0.000169955		7.17794e-05	0.02851	7.17794e-05	0.06083	7.17794e-05	0.05307		7.17794e-05	0.07348	7.17794e-05	8.36042e-05
-0.6924	-69.3273	0.18243	-0.6924	0.99875	0.00404	0.00404		-0.6924	-69.2582	0.038	-0.6924	0.99974	0.000842956	0.000842735		-0.6924	-69.2437	0.00766	-0.6924	0.99995	0.000170025	0.000170016		7.04693e-05	0.02851	7.04693e-05	0.06087	7.04693e-05	0.05298		7.04693e-05	0.07348	7.04693e-05	8.35999e-05
-0.692	-69.2873	0.18248	-0.692	0.99875	0.00404	0.00404		-0.692	-69.2182	0.03801	-0.692	0.99974	0.000843259	0.000843038		-0.692	-69.2037	0.00766	-0.692	0.99995	0.000170086	0.000170077		6.91831e-05	0.02851	6.91831e-05	0.06091	6.91831e-05	0.05289		6.91831e-05	0.07348	6.91831e-05	8.35957e-05
-0.6916	-69.2474	0.18253	-0.6916	0.99875	0.00404	0.00404		-0.6916	-69.1782	0.03802	-0.6916	0.99974	0.000843563	0.000843341		-0.6916	-69.1637	0.00767	-0.6916	0.99995	0.000170147	0.000170138		6.79204e-05	0.02851	6.79204e-05	0.06094	6.79204e-05	0.0528		6.79204e-05	0.07348	6.79204e-05	8.35917e-05
-0.6912	-69.2074	0.18258	-0.6912	0.99874	0.00405	0.00404		-0.6912	-69.1382	0.03803	-0.6912	0.99974	0.000843867	0.000843645		-0.6912	-69.1237	0.00767	-0.6912	0.99995	0.000170209	0.0001702		6.66807e-05	0.02851	6.66807e-05	0.06098	6.66807e-05	0.05271		6.66807e-05	0.07348	6.66807e-05	8.35878e-05
-0.6908	-69.1675	0.18263	-0.6908	0.99874	0.00405	0.00404		-0.6908	-69.0982	0.03804	-0.6908	0.99974	0.000844172	0.00084395		-0.6908	-69.0837	0.00767	-0.6908	0.99995	0.00017027	0.000170261		6.54636e-05	0.02851	6.54636e-05	0.06102	6.54636e-05	0.05262		6.54636e-05	0.07348	6.54636e-05	8.35841e-05
-0.6904	-69.1275	0.18268	-0.6904	0.99874	0.00405	0.00404		-0.6904	-69.0583	0.03805	-0.6904	0.99974	0.000844477	0.000844254		-0.6904	-69.0437	0.00767	-0.6904	0.99995	0.000170332	0.000170323		6.42688e-05	0.02851	6.42688e-05	0.06106	6.42688e-05	0.05252		6.42688e-05	0.07348	6.42688e-05	8.35805e-05
-0.69	-69.0876	0.18273	-0.69	0.99874	0.00405	0.00405		-0.69	-69.0183	0.03806	-0.69	0.99974	0.000844783	0.00084456		-0.69	-69.0037	0.00767	-0.69	0.99995	0.000170394	0.000170385		6.30957e-05	0.02851	6.30957e-05	0.06109	6.30957e-05	0.05243		6.30957e-05	0.07348	6.30957e-05	8.3577e-05
-0.6896	-69.0476	0.18278	-0.6896	0.99874	0.00405	0.00405		-0.6896	-68.9783	0.03807	-0.6896	0.99974	0.000845089	0.000844866		-0.6896	-68.9637	0.00768	-0.6896	0.99995	0.000170456	0.000170447		6.19441e-05	0.02851	6.19441e-05	0.06113	6.19441e-05	0.05234		6.19441e-05	0.07348	6.19441e-05	8.35737e-05
-0.6892	-69.0077	0.18283	-0.6892	0.99874	0.00405	0.00405		-0.6892	-68.9383	0.03808	-0.6892	0.99974	0.000845396	0.000845172		-0.6892	-68.9237	0.00768	-0.6892	0.99995	0.000170518	0.000170509		6.08135e-05	0.02851	6.08135e-05	0.06117	6.08135e-05	0.05225		6.08135e-05	0.07348	6.08135e-05	8.35705e-05
-0.6888	-68.9677	0.18288	-0.6888	0.99873	0.00405	0.00405		-0.6888	-68.8983	0.03809	-0.6888	0.99973	0.000845704	0.000845479		-0.6888	-68.8837	0.00768	-0.6888	0.99995	0.00017058	0.000170571		5.97035e-05	0.02851	5.97035e-05	0.0612	5.97035e-05	0.05216		5.97035e-05	0.07348	5.97035e-05	8.35674e-05
-0.6884	-68.9278	0.18293	-0.6884	0.99873	0.00406	0.00405		-0.6884	-68.8583	0.0381	-0.6884	0.99973	0.000846012	0.000845787		-0.6884	-68.8437	0.00768	-0.6884	0.99995	0.000170642	0.000170633		5.86138e-05	0.02851	5.86138e-05	0.06124	5.86138e-05	0.05207		5.86138e-05	0.07348	5.86138e-05	8.35644e-05
-0.688	-68.8878	0.18298	-0.688	0.99873	0.00406	0.00405		-0.688	-68.8183	0.03811	-0.688	0.99973	0.00084632	0.000846095		-0.688	-68.8037	0.00769	-0.688	0.99995	0.000170705	0.000170695		5.7544e-05	0.02851	5.7544e-05	0.06127	5.7544e-05	0.05198		5.7544e-05	0.07348	5.7544e-05	8.35615e-05
-0.6876	-68.8479	0.18304	-0.6876	0.99873	0.00406	0.00405		-0.6876	-68.7783	0.03812	-0.6876	0.99973	0.000846629	0.000846404		-0.6876	-68.7637	0.00769	-0.6876	0.99995	0.000170767	0.000170758		5.64937e-05	0.02851	5.64937e-05	0.06131	5.64937e-05	0.05189		5.64937e-05	0.07348	5.64937e-05	8.35588e-05
-0.6872	-68.8079	0.18309	-0.6872	0.99873	0.00406	0.00406		-0.6872	-68.7383	0.03814	-0.6872	0.99973	0.000846939	0.000846713		-0.6872	-68.7237	0.00769	-0.6872	0.99995	0.00017083	0.00017082		5.54626e-05	0.02851	5.54626e-05	0.06135	5.54626e-05	0.05179		5.54626e-05	0.07348	5.54626e-05	8.35561e-05
-0.6868	-68.768	0.18314	-0.6868	0.99873	0.00406	0.00406		-0.6868	-68.6983	0.03815	-0.6868	0.99973	0.000847249	0.000847023		-0.6868	-68.6837	0.00769	-0.6868	0.99995	0.000170892	0.000170883		5.44503e-05	0.02851	5.44503e-05	0.06138	5.44503e-05	0.0517		5.44503e-05	0.07348	5.44503e-05	8.35535e-05
-0.6864	-68.728	0.18319	-0.6864	0.99873	0.00406	0.00406		-0.6864	-68.6584	0.03816	-0.6864	0.99973	0.000847559	0.000847333		-0.6864	-68.6437	0.00769	-0.6864	0.99995	0.000170955	0.000170946		5.34564e-05	0.02851	5.34564e-05	0.06142	5.34564e-05	0.05161		5.34564e-05	0.07348	5.34564e-05	8.35511e-05
-0.686	-68.6881	0.18324	-0.686	0.99872	0.00407	0.00406		-0.686	-68.6184	0.03817	-0.686	0.99973	0.00084787	0.000847644		-0.686	-68.6037	0.0077	-0.686	0.99995	0.000171018	0.000171009		5.24807e-05	0.02851	5.24807e-05	0.06145	5.24807e-05	0.05152		5.24807e-05	0.07348	5.24807e-05	8.35487e-05
-0.6856	-68.6481	0.18329	-0.6856	0.99872	0.00407	0.00406		-0.6856	-68.5784	0.03818	-0.6856	0.99973	0.000848182	0.000847955		-0.6856	-68.5637	0.0077	-0.6856	0.99995	0.000171081	0.000171072		5.15229e-05	0.02851	5.15229e-05	0.06149	5.15229e-05	0.05143		5.15229e-05	0.07348	5.15229e-05	8.35464e-05
-0.6852	-68.6082	0.18334	-0.6852	0.99872	0.00407	0.00406		-0.6852	-68.5384	0.03819	-0.6852	0.99973	0.000848494	0.000848267		-0.6852	-68.5237	0.0077	-0.6852	0.99995	0.000171144	0.000171135		5.05825e-05	0.02851	5.05825e-05	0.06152	5.05825e-05	0.05134		5.05825e-05	0.07348	5.05825e-05	8.35442e-05
-0.6848	-68.5682	0.18339	-0.6848	0.99872	0.00407	0.00406		-0.6848	-68.4984	0.0382	-0.6848	0.99973	0.000848807	0.00084858		-0.6848	-68.4837	0.0077	-0.6848	0.99995	0.000171207	0.000171198		4.96592e-05	0.02851	4.96592e-05	0.06156	4.96592e-05	0.05124		4.96592e-05	0.07348	4.96592e-05	8.35421e-05
-0.6844	-68.5283	0.18344	-0.6844	0.99872	0.00407	0.00407		-0.6844	-68.4584	0.03821	-0.6844	0.99973	0.000849121	0.000848893		-0.6844	-68.4437	0.0077	-0.6844	0.99995	0.00017127	0.000171261		4.87528e-05	0.02851	4.87528e-05	0.06159	4.87528e-05	0.05115		4.87528e-05	0.07348	4.87528e-05	8.354e-05
-0.684	-68.4883	0.1835	-0.684	0.99872	0.00407	0.00407		-0.684	-68.4184	0.03822	-0.684	0.99973	0.000849434	0.000849206		-0.684	-68.4037	0.00771	-0.684	0.99995	0.000171334	0.000171325		4.7863e-05	0.02851	4.7863e-05	0.06163	4.7863e-05	0.05106		4.7863e-05	0.07348	4.7863e-05	8.35381e-05
-0.6836	-68.4484	0.18355	-0.6836	0.99872	0.00407	0.00407		-0.6836	-68.3784	0.03823	-0.6836	0.99973	0.000849749	0.00084952		-0.6836	-68.3637	0.00771	-0.6836	0.99995	0.000171397	0.000171388		4.69894e-05	0.02851	4.69894e-05	0.06166	4.69894e-05	0.05097		4.69894e-05	0.07348	4.69894e-05	8.35362e-05
-0.6832	-68.4084	0.1836	-0.6832	0.99871	0.00408	0.00407		-0.6832	-68.3384	0.03824	-0.6832	0.99973	0.000850064	0.000849835		-0.6832	-68.3237	0.00771	-0.6832	0.99995	0.000171461	0.000171452		4.61318e-05	0.02851	4.61318e-05	0.0617	4.61318e-05	0.05088		4.61318e-05	0.07348	4.61318e-05	8.35343e-05
-0.6828	-68.3685	0.18365	-0.6828	0.99871	0.00408	0.00407		-0.6828	-68.2985	0.03825	-0.6828	0.99973	0.000850379	0.00085015		-0.6828	-68.2837	0.00771	-0.6828	0.99995	0.000171525	0.000171516		4.52898e-05	0.02851	4.52898e-05	0.06173	4.52898e-05	0.05079		4.52898e-05	0.07348	4.52898e-05	8.35326e-05
-0.6824	-68.3285	0.1837	-0.6824	0.99871	0.00408	0.00407		-0.6824	-68.2585	0.03826	-0.6824	0.99973	0.000850696	0.000850466		-0.6824	-68.2437	0.00772	-0.6824	0.99995	0.000171589	0.000171579		4.44631e-05	0.02851	4.44631e-05	0.06177	4.44631e-05	0.05069		4.44631e-05	0.07348	4.44631e-05	8.35309e-05
-0.682	-68.2886	0.18375	-0.682	0.99871	0.00408	0.00407		-0.682	-68.2185	0.03827	-0.682	0.99973	0.000851012	0.000850782		-0.682	-68.2037	0.00772	-0.682	0.99995	0.000171653	0.000171643		4.36516e-05	0.02851	4.36516e-05	0.0618	4.36516e-05	0.0506		4.36516e-05	0.07348	4.36516e-05	8.35293e-05
-0.6816	-68.2486	0.18381	-0.6816	0.99871	0.00408	0.00408		-0.6816	-68.1785	0.03829	-0.6816	0.99973	0.000851329	0.000851099		-0.6816	-68.1637	0.00772	-0.6816	0.99995	0.000171717	0.000171707		4.28549e-05	0.02851	4.28549e-05	0.06184	4.28549e-05	0.05051		4.28549e-05	0.07348	4.28549e-05	8.35277e-05
-0.6812	-68.2087	0.18386	-0.6812	0.99871	0.00408	0.00408		-0.6812	-68.1385	0.0383	-0.6812	0.99973	0.000851647	0.000851416		-0.6812	-68.1237	0.00772	-0.6812	0.99995	0.000171781	0.000171772		4.20727e-05	0.02851	4.20727e-05	0.06187	4.20727e-05	0.05042		4.20727e-05	0.07348	4.20727e-05	8.35262e-05
-0.6808	-68.1688	0.18391	-0.6808	0.99871	0.00408	0.00408		-0.6808	-68.0985	0.03831	-0.6808	0.99973	0.000851966	0.000851734		-0.6808	-68.0837	0.00772	-0.6808	0.99995	0.000171845	0.000171836		4.13048e-05	0.02851	4.13048e-05	0.0619	4.13048e-05	0.05033		4.13048e-05	0.07348	4.13048e-05	8.35247e-05
-0.6804	-68.1288	0.18396	-0.6804	0.9987	0.00409	0.00408		-0.6804	-68.0585	0.03832	-0.6804	0.99973	0.000852284	0.000852053		-0.6804	-68.0437	0.00773	-0.6804	0.99995	0.00017191	0.0001719		4.05509e-05	0.02851	4.05509e-05	0.06194	4.05509e-05	0.05023		4.05509e-05	0.07348	4.05509e-05	8.35233e-05
-0.68	-68.0888	0.18401	-0.68	0.9987	0.00409	0.00408		-0.68	-68.0185	0.03833	-0.68	0.99973	0.000852604	0.000852372		-0.68	-68.0037	0.00773	-0.68	0.99995	0.000171974	0.000171965		3.98107e-05	0.02851	3.98107e-05	0.06197	3.98107e-05	0.05014		3.98107e-05	0.07348	3.98107e-05	8.35219e-05
-0.6796	-68.0489	0.18407	-0.6796	0.9987	0.00409	0.00408		-0.6796	-67.9785	0.03834	-0.6796	0.99973	0.000852924	0.000852692		-0.6796	-67.9637	0.00773	-0.6796	0.99994	0.000172039	0.00017203		3.90841e-05	0.02851	3.90841e-05	0.06201	3.90841e-05	0.05005		3.90841e-05	0.07348	3.90841e-05	8.35206e-05
-0.6792	-68.009	0.18412	-0.6792	0.9987	0.00409	0.00409		-0.6792	-67.9386	0.03835	-0.6792	0.99973	0.000853245	0.000853012		-0.6792	-67.9237	0.00773	-0.6792	0.99994	0.000172104	0.000172094		3.83707e-05	0.02851	3.83707e-05	0.06204	3.83707e-05	0.04996		3.83707e-05	0.07348	3.83707e-05	8.35194e-05
-0.6788	-67.969	0.18417	-0.6788	0.9987	0.00409	0.00409		-0.6788	-67.8986	0.03836	-0.6788	0.99973	0.000853566	0.000853333		-0.6788	-67.8837	0.00774	-0.6788	0.99994	0.000172169	0.000172159		3.76704e-05	0.02851	3.76704e-05	0.06207	3.76704e-05	0.04987		3.76704e-05	0.07348	3.76704e-05	8.35182e-05
-0.6784	-67.9291	0.18422	-0.6784	0.9987	0.00409	0.00409		-0.6784	-67.8586	0.03837	-0.6784	0.99973	0.000853887	0.000853654		-0.6784	-67.8438	0.00774	-0.6784	0.99994	0.000172234	0.000172224		3.69828e-05	0.02851	3.69828e-05	0.06211	3.69828e-05	0.04977		3.69828e-05	0.07348	3.69828e-05	8.3517e-05
-0.678	-67.8891	0.18427	-0.678	0.99869	0.0041	0.00409		-0.678	-67.8186	0.03838	-0.678	0.99973	0.00085421	0.000853976		-0.678	-67.8037	0.00774	-0.678	0.99994	0.000172299	0.000172289		3.63078e-05	0.02851	3.63078e-05	0.06214	3.63078e-05	0.04968		3.63078e-05	0.07348	3.63078e-05	8.35159e-05
-0.6776	-67.8492	0.18433	-0.6776	0.99869	0.0041	0.00409		-0.6776	-67.7786	0.03839	-0.6776	0.99973	0.000854533	0.000854298		-0.6776	-67.7638	0.00774	-0.6776	0.99994	0.000172364	0.000172355		3.56451e-05	0.02851	3.56451e-05	0.06217	3.56451e-05	0.04959		3.56451e-05	0.07348	3.56451e-05	8.35148e-05
-0.6772	-67.8092	0.18438	-0.6772	0.99869	0.0041	0.00409		-0.6772	-67.7386	0.03841	-0.6772	0.99973	0.000854856	0.000854621		-0.6772	-67.7237	0.00774	-0.6772	0.99994	0.00017243	0.00017242		3.49945e-05	0.02851	3.49945e-05	0.0622	3.49945e-05	0.0495		3.49945e-05	0.07348	3.49945e-05	8.35137e-05
-0.6768	-67.7693	0.18443	-0.6768	0.99869	0.0041	0.00409		-0.6768	-67.6986	0.03842	-0.6768	0.99973	0.00085518	0.000854945		-0.6768	-67.6838	0.00775	-0.6768	0.99994	0.000172495	0.000172486		3.43558e-05	0.02851	3.43558e-05	0.06224	3.43558e-05	0.04941		3.43558e-05	0.07348	3.43558e-05	8.35127e-05
-0.6764	-67.7293	0.18448	-0.6764	0.99869	0.0041	0.0041		-0.6764	-67.6586	0.03843	-0.6764	0.99973	0.000855505	0.000855269		-0.6764	-67.6438	0.00775	-0.6764	0.99994	0.000172561	0.000172551		3.37287e-05	0.02851	3.37287e-05	0.06227	3.37287e-05	0.04931		3.37287e-05	0.07348	3.37287e-05	8.35118e-05
-0.676	-67.6894	0.18454	-0.676	0.99869	0.0041	0.0041		-0.676	-67.6186	0.03844	-0.676	0.99972	0.00085583	0.000855594		-0.676	-67.6038	0.00775	-0.676	0.99994	0.000172626	0.000172617		3.31131e-05	0.02851	3.31131e-05	0.0623	3.31131e-05	0.04922		3.31131e-05	0.07348	3.31131e-05	8.35108e-05
-0.6756	-67.6494	0.18459	-0.6756	0.99869	0.0041	0.0041		-0.6756	-67.5786	0.03845	-0.6756	0.99972	0.000856155	0.000855919		-0.6756	-67.5638	0.00775	-0.6756	0.99994	0.000172692	0.000172683		3.25087e-05	0.02851	3.25087e-05	0.06233	3.25087e-05	0.04913		3.25087e-05	0.07348	3.25087e-05	8.35099e-05
-0.6752	-67.6095	0.18464	-0.6752	0.99868	0.00411	0.0041		-0.6752	-67.5387	0.03846	-0.6752	0.99972	0.000856482	0.000856245		-0.6752	-67.5238	0.00776	-0.6752	0.99994	0.000172758	0.000172749		3.19154e-05	0.02851	3.19154e-05	0.06237	3.19154e-05	0.04904		3.19154e-05	0.07348	3.19154e-05	8.35091e-05
-0.6748	-67.5695	0.1847	-0.6748	0.99868	0.00411	0.0041		-0.6748	-67.4987	0.03847	-0.6748	0.99972	0.000856809	0.000856572		-0.6748	-67.4838	0.00776	-0.6748	0.99994	0.000172824	0.000172815		3.13329e-05	0.02851	3.13329e-05	0.0624	3.13329e-05	0.04894		3.13329e-05	0.07348	3.13329e-05	8.35082e-05
-0.6744	-67.5296	0.18475	-0.6744	0.99868	0.00411	0.0041		-0.6744	-67.4587	0.03848	-0.6744	0.99972	0.000857136	0.000856899		-0.6744	-67.4438	0.00776	-0.6744	0.99994	0.00017289	0.000172881		3.0761e-05	0.02851	3.0761e-05	0.06243	3.0761e-05	0.04885		3.0761e-05	0.07348	3.0761e-05	8.35074e-05
-0.674	-67.4896	0.1848	-0.674	0.99868	0.00411	0.00411		-0.674	-67.4187	0.03849	-0.674	0.99972	0.000857464	0.000857227		-0.674	-67.4038	0.00776	-0.674	0.99994	0.000172957	0.000172947		3.01995e-05	0.02851	3.01995e-05	0.06246	3.01995e-05	0.04876		3.01995e-05	0.07348	3.01995e-05	8.35066e-05
-0.6736	-67.4497	0.18485	-0.6736	0.99868	0.00411	0.00411		-0.6736	-67.3787	0.0385	-0.6736	0.99972	0.000857793	0.000857555		-0.6736	-67.3638	0.00776	-0.6736	0.99994	0.000173023	0.000173013		2.96483e-05	0.02851	2.96483e-05	0.0625	2.96483e-05	0.04867		2.96483e-05	0.07348	2.96483e-05	8.35059e-05
-0.6732	-67.4098	0.18491	-0.6732	0.99868	0.00411	0.00411		-0.6732	-67.3387	0.03852	-0.6732	0.99972	0.000858122	0.000857884		-0.6732	-67.3238	0.00777	-0.6732	0.99994	0.00017309	0.00017308		2.91072e-05	0.02851	2.91072e-05	0.06253	2.91072e-05	0.04858		2.91072e-05	0.07348	2.91072e-05	8.35052e-05
-0.6728	-67.3698	0.18496	-0.6728	0.99867	0.00412	0.00411		-0.6728	-67.2987	0.03853	-0.6728	0.99972	0.000858452	0.000858213		-0.6728	-67.2838	0.00777	-0.6728	0.99994	0.000173156	0.000173147		2.85759e-05	0.02851	2.85759e-05	0.06256	2.85759e-05	0.04848		2.85759e-05	0.07348	2.85759e-05	8.35045e-05
-0.6724	-67.3298	0.18501	-0.6724	0.99867	0.00412	0.00411		-0.6724	-67.2587	0.03854	-0.6724	0.99972	0.000858782	0.000858543		-0.6724	-67.2438	0.00777	-0.6724	0.99994	0.000173223	0.000173213		2.80543e-05	0.02851	2.80543e-05	0.06259	2.80543e-05	0.04839		2.80543e-05	0.07348	2.80543e-05	8.35038e-05
-0.672	-67.2899	0.18507	-0.672	0.99867	0.00412	0.00411		-0.672	-67.2188	0.03855	-0.672	0.99972	0.000859113	0.000858874		-0.672	-67.2038	0.00777	-0.672	0.99994	0.00017329	0.00017328		2.75423e-05	0.02851	2.75423e-05	0.06262	2.75423e-05	0.0483		2.75423e-05	0.07348	2.75423e-05	8.35032e-05
-0.6716	-67.25	0.18512	-0.6716	0.99867	0.00412	0.00411		-0.6716	-67.1788	0.03856	-0.6716	0.99972	0.000859445	0.000859205		-0.6716	-67.1638	0.00778	-0.6716	0.99994	0.000173357	0.000173347		2.70396e-05	0.02851	2.70396e-05	0.06265	2.70396e-05	0.04821		2.70396e-05	0.07348	2.70396e-05	8.35026e-05
-0.6712	-67.21	0.18517	-0.6712	0.99867	0.00412	0.00412		-0.6712	-67.1388	0.03857	-0.6712	0.99972	0.000859777	0.000859537		-0.6712	-67.1238	0.00778	-0.6712	0.99994	0.000173424	0.000173414		2.65461e-05	0.02851	2.65461e-05	0.06268	2.65461e-05	0.04812		2.65461e-05	0.07348	2.65461e-05	8.3502e-05
-0.6708	-67.1701	0.18523	-0.6708	0.99867	0.00412	0.00412		-0.6708	-67.0988	0.03858	-0.6708	0.99972	0.00086011	0.000859869		-0.6708	-67.0838	0.00778	-0.6708	0.99994	0.000173491	0.000173482		2.60615e-05	0.02851	2.60615e-05	0.06271	2.60615e-05	0.04802		2.60615e-05	0.07348	2.60615e-05	8.35014e-05
-0.6704	-67.1301	0.18528	-0.6704	0.99866	0.00412	0.00412		-0.6704	-67.0588	0.03859	-0.6704	0.99972	0.000860443	0.000860202		-0.6704	-67.0438	0.00778	-0.6704	0.99994	0.000173559	0.000173549		2.55859e-05	0.02851	2.55859e-05	0.06275	2.55859e-05	0.04793		2.55859e-05	0.07348	2.55859e-05	8.35008e-05
-0.67	-67.0902	0.18533	-0.67	0.99866	0.00413	0.00412		-0.67	-67.0188	0.03861	-0.67	0.99972	0.000860777	0.000860536		-0.67	-67.0038	0.00778	-0.67	0.99994	0.000173626	0.000173616		2.51189e-05	0.02851	2.51189e-05	0.06278	2.51189e-05	0.04784		2.51189e-05	0.07348	2.51189e-05	8.35003e-05
-0.6696	-67.0502	0.18539	-0.6696	0.99866	0.00413	0.00412		-0.6696	-66.9788	0.03862	-0.6696	0.99972	0.000861112	0.00086087		-0.6696	-66.9638	0.00779	-0.6696	0.99994	0.000173694	0.000173684		2.46604e-05	0.02851	2.46604e-05	0.06281	2.46604e-05	0.04775		2.46604e-05	0.07348	2.46604e-05	8.34998e-05
-0.6692	-67.0103	0.18544	-0.6692	0.99866	0.00413	0.00412		-0.6692	-66.9388	0.03863	-0.6692	0.99972	0.000861447	0.000861205		-0.6692	-66.9238	0.00779	-0.6692	0.99994	0.000173762	0.000173752		2.42103e-05	0.02851	2.42103e-05	0.06284	2.42103e-05	0.04766		2.42103e-05	0.07348	2.42103e-05	8.34993e-05
-0.6688	-66.9703	0.1855	-0.6688	0.99866	0.00413	0.00413		-0.6688	-66.8988	0.03864	-0.6688	0.99972	0.000861782	0.00086154		-0.6688	-66.8838	0.00779	-0.6688	0.99994	0.000173829	0.00017382		2.37684e-05	0.02851	2.37684e-05	0.06287	2.37684e-05	0.04756		2.37684e-05	0.07348	2.37684e-05	8.34988e-05
-0.6684	-66.9304	0.18555	-0.6684	0.99866	0.00413	0.00413		-0.6684	-66.8589	0.03865	-0.6684	0.99972	0.000862119	0.000861876		-0.6684	-66.8438	0.00779	-0.6684	0.99994	0.000173897	0.000173888		2.33346e-05	0.02851	2.33346e-05	0.0629	2.33346e-05	0.04747		2.33346e-05	0.07348	2.33346e-05	8.34983e-05
-0.668	-66.8904	0.1856	-0.668	0.99866	0.00413	0.00413		-0.668	-66.8189	0.03866	-0.668	0.99972	0.000862456	0.000862213		-0.668	-66.8038	0.0078	-0.668	0.99994	0.000173966	0.000173956		2.29087e-05	0.02851	2.29087e-05	0.06293	2.29087e-05	0.04738		2.29087e-05	0.07348	2.29087e-05	8.34979e-05
-0.6676	-66.8505	0.18566	-0.6676	0.99865	0.00414	0.00413		-0.6676	-66.7789	0.03867	-0.6676	0.99972	0.000862793	0.00086255		-0.6676	-66.7638	0.0078	-0.6676	0.99994	0.000174034	0.000174024		2.24905e-05	0.02851	2.24905e-05	0.06296	2.24905e-05	0.04729		2.24905e-05	0.07348	2.24905e-05	8.34975e-05
-0.6672	-66.8106	0.18571	-0.6672	0.99865	0.00414	0.00413		-0.6672	-66.7389	0.03868	-0.6672	0.99972	0.000863132	0.000862888		-0.6672	-66.7238	0.0078	-0.6672	0.99994	0.000174102	0.000174092		2.208e-05	0.02851	2.208e-05	0.06299	2.208e-05	0.0472		2.208e-05	0.07348	2.208e-05	8.3497e-05
-0.6668	-66.7706	0.18577	-0.6668	0.99865	0.00414	0.00413		-0.6668	-66.6989	0.0387	-0.6668	0.99972	0.00086347	0.000863226		-0.6668	-66.6838	0.0078	-0.6668	0.99994	0.000174171	0.000174161		2.1677e-05	0.02851	2.1677e-05	0.06302	2.1677e-05	0.04711		2.1677e-05	0.07348	2.1677e-05	8.34967e-05
-0.6664	-66.7307	0.18582	-0.6664	0.99865	0.00414	0.00414		-0.6664	-66.6589	0.03871	-0.6664	0.99972	0.00086381	0.000863565		-0.6664	-66.6438	0.00781	-0.6664	0.99994	0.000174239	0.000174229		2.12814e-05	0.02851	2.12814e-05	0.06305	2.12814e-05	0.04701		2.12814e-05	0.07348	2.12814e-05	8.34963e-05
-0.666	-66.6907	0.18587	-0.666	0.99865	0.00414	0.00414		-0.666	-66.6189	0.03872	-0.666	0.99972	0.00086415	0.000863905		-0.666	-66.6038	0.00781	-0.666	0.99994	0.000174308	0.000174298		2.0893e-05	0.02851	2.0893e-05	0.06308	2.0893e-05	0.04692		2.0893e-05	0.07348	2.0893e-05	8.34959e-05
-0.6656	-66.6508	0.18593	-0.6656	0.99865	0.00414	0.00414		-0.6656	-66.5789	0.03873	-0.6656	0.99972	0.00086449	0.000864245		-0.6656	-66.5638	0.00781	-0.6656	0.99994	0.000174377	0.000174367		2.05116e-05	0.02851	2.05116e-05	0.06311	2.05116e-05	0.04683		2.05116e-05	0.07348	2.05116e-05	8.34955e-05
-0.6652	-66.6108	0.18598	-0.6652	0.99864	0.00415	0.00414		-0.6652	-66.5389	0.03874	-0.6652	0.99972	0.000864831	0.000864586		-0.6652	-66.5238	0.00781	-0.6652	0.99994	0.000174446	0.000174436		2.01372e-05	0.02851	2.01372e-05	0.06314	2.01372e-05	0.04674		2.01372e-05	0.07348	2.01372e-05	8.34952e-05
-0.6648	-66.5709	0.18604	-0.6648	0.99864	0.00415	0.00414		-0.6648	-66.4989	0.03875	-0.6648	0.99972	0.000865173	0.000864927		-0.6648	-66.4838	0.00781	-0.6648	0.99994	0.000174515	0.000174505		1.97697e-05	0.02851	1.97697e-05	0.06316	1.97697e-05	0.04665		1.97697e-05	0.07348	1.97697e-05	8.34949e-05
-0.6644	-66.5309	0.18609	-0.6644	0.99864	0.00415	0.00414		-0.6644	-66.459	0.03876	-0.6644	0.99972	0.000865516	0.000865269		-0.6644	-66.4438	0.00782	-0.6644	0.99994	0.000174584	0.000174574		1.94089e-05	0.02851	1.94089e-05	0.06319	1.94089e-05	0.04656		1.94089e-05	0.07348	1.94089e-05	8.34945e-05
-0.664	-66.491	0.18615	-0.664	0.99864	0.00415	0.00415		-0.664	-66.419	0.03878	-0.664	0.99971	0.000865859	0.000865612		-0.664	-66.4038	0.00782	-0.664	0.99994	0.000174653	0.000174643		1.90546e-05	0.02851	1.90546e-05	0.06322	1.90546e-05	0.04646		1.90546e-05	0.07348	1.90546e-05	8.34942e-05
-0.6636	-66.451	0.1862	-0.6636	0.99864	0.00415	0.00415		-0.6636	-66.379	0.03879	-0.6636	0.99971	0.000866203	0.000865955		-0.6636	-66.3638	0.00782	-0.6636	0.99994	0.000174723	0.000174713		1.87068e-05	0.02851	1.87068e-05	0.06325	1.87068e-05	0.04637		1.87068e-05	0.07348	1.87068e-05	8.34939e-05
-0.6632	-66.4111	0.18626	-0.6632	0.99864	0.00415	0.00415		-0.6632	-66.339	0.0388	-0.6632	0.99971	0.000866547	0.000866299		-0.6632	-66.3238	0.00782	-0.6632	0.99994	0.000174792	0.000174782		1.83654e-05	0.02851	1.83654e-05	0.06328	1.83654e-05	0.04628		1.83654e-05	0.07348	1.83654e-05	8.34937e-05
-0.6628	-66.3712	0.18631	-0.6628	0.99863	0.00416	0.00415		-0.6628	-66.299	0.03881	-0.6628	0.99971	0.000866892	0.000866644		-0.6628	-66.2838	0.00783	-0.6628	0.99994	0.000174862	0.000174852		1.80302e-05	0.02851	1.80302e-05	0.06331	1.80302e-05	0.04619		1.80302e-05	0.07348	1.80302e-05	8.34934e-05
-0.6624	-66.3312	0.18636	-0.6624	0.99863	0.00416	0.00415		-0.6624	-66.259	0.03882	-0.6624	0.99971	0.000867237	0.000866989		-0.6624	-66.2438	0.00783	-0.6624	0.99994	0.000174932	0.000174922		1.77011e-05	0.02851	1.77011e-05	0.06334	1.77011e-05	0.0461		1.77011e-05	0.07348	1.77011e-05	8.34931e-05
-0.662	-66.2913	0.18642	-0.662	0.99863	0.00416	0.00415		-0.662	-66.219	0.03883	-0.662	0.99971	0.000867584	0.000867334		-0.662	-66.2038	0.00783	-0.662	0.99994	0.000175002	0.000174992		1.7378e-05	0.02851	1.7378e-05	0.06337	1.7378e-05	0.04601		1.7378e-05	0.07348	1.7378e-05	8.34929e-05
-0.6616	-66.2513	0.18647	-0.6616	0.99863	0.00416	0.00415		-0.6616	-66.179	0.03884	-0.6616	0.99971	0.00086793	0.000867681		-0.6616	-66.1638	0.00783	-0.6616	0.99994	0.000175072	0.000175062		1.70608e-05	0.02851	1.70608e-05	0.06339	1.70608e-05	0.04592		1.70608e-05	0.07348	1.70608e-05	8.34926e-05
-0.6612	-66.2114	0.18653	-0.6612	0.99863	0.00416	0.00416		-0.6612	-66.139	0.03886	-0.6612	0.99971	0.000868278	0.000868028		-0.6612	-66.1238	0.00784	-0.6612	0.99994	0.000175142	0.000175132		1.67494e-05	0.02851	1.67494e-05	0.06342	1.67494e-05	0.04582		1.67494e-05	0.07348	1.67494e-05	8.34924e-05
-0.6608	-66.1714	0.18658	-0.6608	0.99863	0.00416	0.00416		-0.6608	-66.0991	0.03887	-0.6608	0.99971	0.000868626	0.000868376		-0.6608	-66.0838	0.00784	-0.6608	0.99994	0.000175213	0.000175202		1.64437e-05	0.02851	1.64437e-05	0.06345	1.64437e-05	0.04573		1.64437e-05	0.07348	1.64437e-05	8.34922e-05
-0.6604	-66.1315	0.18664	-0.6604	0.99862	0.00417	0.00416		-0.6604	-66.0591	0.03888	-0.6604	0.99971	0.000868975	0.000868724		-0.6604	-66.0439	0.00784	-0.6604	0.99994	0.000175283	0.000175273		1.61436e-05	0.02851	1.61436e-05	0.06348	1.61436e-05	0.04564		1.61436e-05	0.07348	1.61436e-05	8.34919e-05
-0.66	-66.0915	0.1867	-0.66	0.99862	0.00417	0.00416		-0.66	-66.0191	0.03889	-0.66	0.99971	0.000869324	0.000869073		-0.66	-66.0038	0.00784	-0.66	0.99994	0.000175354	0.000175344		1.58489e-05	0.02851	1.58489e-05	0.0635	1.58489e-05	0.04555		1.58489e-05	0.07348	1.58489e-05	8.34917e-05
-0.6596	-66.0516	0.18675	-0.6596	0.99862	0.00417	0.00416		-0.6596	-65.9791	0.0389	-0.6596	0.99971	0.000869674	0.000869422		-0.6596	-65.9638	0.00784	-0.6596	0.99994	0.000175424	0.000175414		1.55597e-05	0.02851	1.55597e-05	0.06353	1.55597e-05	0.04546		1.55597e-05	0.07348	1.55597e-05	8.34915e-05
-0.6592	-66.0116	0.18681	-0.6592	0.99862	0.00417	0.00416		-0.6592	-65.9391	0.03891	-0.6592	0.99971	0.000870024	0.000869773		-0.6592	-65.9239	0.00785	-0.6592	0.99994	0.000175495	0.000175485		1.52757e-05	0.02851	1.52757e-05	0.06356	1.52757e-05	0.04537		1.52757e-05	0.07348	1.52757e-05	8.34913e-05
-0.6588	-65.9717	0.18686	-0.6588	0.99862	0.00417	0.00417		-0.6588	-65.8991	0.03892	-0.6588	0.99971	0.000870376	0.000870123		-0.6588	-65.8839	0.00785	-0.6588	0.99994	0.000175566	0.000175556		1.49968e-05	0.02851	1.49968e-05	0.06359	1.49968e-05	0.04528		1.49968e-05	0.07348	1.49968e-05	8.34911e-05
-0.6584	-65.9317	0.18692	-0.6584	0.99862	0.00417	0.00417		-0.6584	-65.8591	0.03894	-0.6584	0.99971	0.000870728	0.000870475		-0.6584	-65.8439	0.00785	-0.6584	0.99994	0.000175637	0.000175627		1.47231e-05	0.02851	1.47231e-05	0.06361	1.47231e-05	0.04519		1.47231e-05	0.07348	1.47231e-05	8.34909e-05
-0.658	-65.8918	0.18697	-0.658	0.99861	0.00418	0.00417		-0.658	-65.8191	0.03895	-0.658	0.99971	0.00087108	0.000870827		-0.658	-65.8039	0.00785	-0.658	0.99994	0.000175709	0.000175698		1.44544e-05	0.02851	1.44544e-05	0.06364	1.44544e-05	0.0451		1.44544e-05	0.07348	1.44544e-05	8.34908e-05
-0.6576	-65.8519	0.18703	-0.6576	0.99861	0.00418	0.00417		-0.6576	-65.7792	0.03896	-0.6576	0.99971	0.000871433	0.00087118		-0.6576	-65.7639	0.00786	-0.6576	0.99994	0.00017578	0.00017577		1.41906e-05	0.02851	1.41906e-05	0.06367	1.41906e-05	0.04501		1.41906e-05	0.07348	1.41906e-05	8.34906e-05
-0.6572	-65.8119	0.18708	-0.6572	0.99861	0.00418	0.00417		-0.6572	-65.7392	0.03897	-0.6572	0.99971	0.000871787	0.000871533		-0.6572	-65.7239	0.00786	-0.6572	0.99994	0.000175852	0.000175841		1.39316e-05	0.02851	1.39316e-05	0.0637	1.39316e-05	0.04491		1.39316e-05	0.07348	1.39316e-05	8.34904e-05
-0.6568	-65.772	0.18714	-0.6568	0.99861	0.00418	0.00417		-0.6568	-65.6992	0.03898	-0.6568	0.99971	0.000872142	0.000871887		-0.6568	-65.6839	0.00786	-0.6568	0.99994	0.000175923	0.000175913		1.36773e-05	0.02851	1.36773e-05	0.06372	1.36773e-05	0.04482		1.36773e-05	0.07348	1.36773e-05	8.34903e-05
-0.6564	-65.732	0.1872	-0.6564	0.99861	0.00418	0.00418		-0.6564	-65.6592	0.03899	-0.6564	0.99971	0.000872497	0.000872242		-0.6564	-65.6439	0.00786	-0.6564	0.99994	0.000175995	0.000175985		1.34276e-05	0.02851	1.34276e-05	0.06375	1.34276e-05	0.04473		1.34276e-05	0.07348	1.34276e-05	8.34901e-05
-0.656	-65.6921	0.18725	-0.656	0.99861	0.00418	0.00418		-0.656	-65.6192	0.03901	-0.656	0.99971	0.000872852	0.000872597		-0.656	-65.6039	0.00787	-0.656	0.99994	0.000176067	0.000176057		1.31826e-05	0.02851	1.31826e-05	0.06378	1.31826e-05	0.04464		1.31826e-05	0.07348	1.31826e-05	8.349e-05
-0.6556	-65.6521	0.18731	-0.6556	0.9986	0.00419	0.00418		-0.6556	-65.5792	0.03902	-0.6556	0.99971	0.000873209	0.000872953		-0.6556	-65.5639	0.00787	-0.6556	0.99994	0.000176139	0.000176129		1.2942e-05	0.02851	1.2942e-05	0.0638	1.2942e-05	0.04455		1.2942e-05	0.07348	1.2942e-05	8.34898e-05
-0.6552	-65.6122	0.18736	-0.6552	0.9986	0.00419	0.00418		-0.6552	-65.5392	0.03903	-0.6552	0.99971	0.000873566	0.00087331		-0.6552	-65.5239	0.00787	-0.6552	0.99994	0.000176211	0.000176201		1.27057e-05	0.02851	1.27057e-05	0.06383	1.27057e-05	0.04446		1.27057e-05	0.07348	1.27057e-05	8.34897e-05
-0.6548	-65.5723	0.18742	-0.6548	0.9986	0.00419	0.00418		-0.6548	-65.4992	0.03904	-0.6548	0.99971	0.000873924	0.000873667		-0.6548	-65.4839	0.00787	-0.6548	0.99994	0.000176283	0.000176273		1.24738e-05	0.02851	1.24738e-05	0.06385	1.24738e-05	0.04437		1.24738e-05	0.07348	1.24738e-05	8.34896e-05
-0.6544	-65.5323	0.18748	-0.6544	0.9986	0.00419	0.00418		-0.6544	-65.4592	0.03905	-0.6544	0.99971	0.000874282	0.000874025		-0.6544	-65.4439	0.00788	-0.6544	0.99994	0.000176356	0.000176345		1.22462e-05	0.02851	1.22462e-05	0.06388	1.22462e-05	0.04428		1.22462e-05	0.07348	1.22462e-05	8.34894e-05
-0.654	-65.4924	0.18753	-0.654	0.9986	0.00419	0.00419		-0.654	-65.4193	0.03906	-0.654	0.99971	0.000874641	0.000874384		-0.654	-65.4039	0.00788	-0.654	0.99994	0.000176428	0.000176418		1.20226e-05	0.02851	1.20226e-05	0.06391	1.20226e-05	0.04419		1.20226e-05	0.07348	1.20226e-05	8.34893e-05
-0.6536	-65.4524	0.18759	-0.6536	0.9986	0.00419	0.00419		-0.6536	-65.3793	0.03908	-0.6536	0.99971	0.000875001	0.000874743		-0.6536	-65.3639	0.00788	-0.6536	0.99994	0.000176501	0.000176491		1.18032e-05	0.02851	1.18032e-05	0.06393	1.18032e-05	0.0441		1.18032e-05	0.07348	1.18032e-05	8.34892e-05
-0.6532	-65.4125	0.18764	-0.6532	0.99859	0.0042	0.00419		-0.6532	-65.3393	0.03909	-0.6532	0.99971	0.000875361	0.000875103		-0.6532	-65.3239	0.00788	-0.6532	0.99994	0.000176574	0.000176563		1.15878e-05	0.02851	1.15878e-05	0.06396	1.15878e-05	0.04401		1.15878e-05	0.07348	1.15878e-05	8.34891e-05
-0.6528	-65.3725	0.1877	-0.6528	0.99859	0.0042	0.00419		-0.6528	-65.2993	0.0391	-0.6528	0.9997	0.000875722	0.000875463		-0.6528	-65.2839	0.00788	-0.6528	0.99994	0.000176647	0.000176636		1.13763e-05	0.02851	1.13763e-05	0.06398	1.13763e-05	0.04392		1.13763e-05	0.07348	1.13763e-05	8.3489e-05
-0.6524	-65.3326	0.18776	-0.6524	0.99859	0.0042	0.00419		-0.6524	-65.2593	0.03911	-0.6524	0.9997	0.000876084	0.000875825		-0.6524	-65.2439	0.00789	-0.6524	0.99994	0.00017672	0.00017671		1.11686e-05	0.02851	1.11686e-05	0.06401	1.11686e-05	0.04383		1.11686e-05	0.07348	1.11686e-05	8.34889e-05
-0.652	-65.2926	0.18781	-0.652	0.99859	0.0042	0.00419		-0.652	-65.2193	0.03912	-0.652	0.9997	0.000876446	0.000876187		-0.652	-65.2039	0.00789	-0.652	0.99994	0.000176793	0.000176783		1.09648e-05	0.02851	1.09648e-05	0.06403	1.09648e-05	0.04374		1.09648e-05	0.07348	1.09648e-05	8.34888e-05
-0.6516	-65.2527	0.18787	-0.6516	0.99859	0.0042	0.0042		-0.6516	-65.1793	0.03914	-0.6516	0.9997	0.000876809	0.000876549		-0.6516	-65.1639	0.00789	-0.6516	0.99994	0.000176867	0.000176856		1.07647e-05	0.02851	1.07647e-05	0.06406	1.07647e-05	0.04365		1.07647e-05	0.07348	1.07647e-05	8.34887e-05
-0.6512	-65.2128	0.18793	-0.6512	0.99859	0.0042	0.0042		-0.6512	-65.1393	0.03915	-0.6512	0.9997	0.000877173	0.000876912		-0.6512	-65.1239	0.00789	-0.6512	0.99994	0.00017694	0.00017693		1.05682e-05	0.02851	1.05682e-05	0.06408	1.05682e-05	0.04356		1.05682e-05	0.07348	1.05682e-05	8.34886e-05
-0.6508	-65.1728	0.18798	-0.6508	0.99858	0.00421	0.0042		-0.6508	-65.0994	0.03916	-0.6508	0.9997	0.000877537	0.000877276		-0.6508	-65.0839	0.0079	-0.6508	0.99994	0.000177014	0.000177003		1.03753e-05	0.02851	1.03753e-05	0.06411	1.03753e-05	0.04347		1.03753e-05	0.07348	1.03753e-05	8.34885e-05
-0.6504	-65.1329	0.18804	-0.6504	0.99858	0.00421	0.0042		-0.6504	-65.0594	0.03917	-0.6504	0.9997	0.000877902	0.000877641		-0.6504	-65.0439	0.0079	-0.6504	0.99994	0.000177088	0.000177077		1.01859e-05	0.02851	1.01859e-05	0.06413	1.01859e-05	0.04338		1.01859e-05	0.07348	1.01859e-05	8.34884e-05
-0.65	-65.0929	0.1881	-0.65	0.99858	0.00421	0.0042		-0.65	-65.0194	0.03918	-0.65	0.9997	0.000878268	0.000878006		-0.65	-65.0039	0.0079	-0.65	0.99994	0.000177162	0.000177151		1e-05	0.02851	1e-05	0.06416	1e-05	0.04329		1e-05	0.07348	1e-05	8.34883e-05
-0.6496	-65.053	0.18815	-0.6496	0.99858	0.00421	0.00421		-0.6496	-64.9794	0.0392	-0.6496	0.9997	0.000878634	0.000878372		-0.6496	-64.9639	0.0079	-0.6496	0.99994	0.000177236	0.000177225		9.81748e-06	0.02851	9.81748e-06	0.06418	9.81748e-06	0.0432		9.81748e-06	0.07348	9.81748e-06	8.34882e-05
-0.6492	-65.0131	0.18821	-0.6492	0.99858	0.00421	0.00421		-0.6492	-64.9394	0.03921	-0.6492	0.9997	0.000879001	0.000878739		-0.6492	-64.9239	0.00791	-0.6492	0.99994	0.00017731	0.000177299		9.63829e-06	0.02851	9.63829e-06	0.06421	9.63829e-06	0.04311		9.63829e-06	0.07348	9.63829e-06	8.34881e-05
-0.6488	-64.9731	0.18827	-0.6488	0.99858	0.00421	0.00421		-0.6488	-64.8994	0.03922	-0.6488	0.9997	0.000879369	0.000879106		-0.6488	-64.8839	0.00791	-0.6488	0.99994	0.000177384	0.000177373		9.46237e-06	0.02851	9.46237e-06	0.06423	9.46237e-06	0.04302		9.46237e-06	0.07348	9.46237e-06	8.34881e-05
-0.6484	-64.9332	0.18833	-0.6484	0.99857	0.00422	0.00421		-0.6484	-64.8594	0.03923	-0.6484	0.9997	0.000879737	0.000879474		-0.6484	-64.8439	0.00791	-0.6484	0.99994	0.000177459	0.000177448		9.28966e-06	0.02851	9.28966e-06	0.06426	9.28966e-06	0.04293		9.28966e-06	0.07348	9.28966e-06	8.3488e-05
-0.648	-64.8932	0.18838	-0.648	0.99857	0.00422	0.00421		-0.648	-64.8194	0.03924	-0.648	0.9997	0.000880106	0.000879843		-0.648	-64.8039	0.00791	-0.648	0.99994	0.000177533	0.000177522		9.12011e-06	0.02851	9.12011e-06	0.06428	9.12011e-06	0.04284		9.12011e-06	0.07348	9.12011e-06	8.34879e-05
-0.6476	-64.8533	0.18844	-0.6476	0.99857	0.00422	0.00421		-0.6476	-64.7794	0.03926	-0.6476	0.9997	0.000880476	0.000880212		-0.6476	-64.7639	0.00792	-0.6476	0.99994	0.000177608	0.000177597		8.95365e-06	0.02851	8.95365e-06	0.06431	8.95365e-06	0.04275		8.95365e-06	0.07348	8.95365e-06	8.34878e-05
-0.6472	-64.8133	0.1885	-0.6472	0.99857	0.00422	0.00422		-0.6472	-64.7395	0.03927	-0.6472	0.9997	0.000880846	0.000880582		-0.6472	-64.7239	0.00792	-0.6472	0.99994	0.000177683	0.000177672		8.79023e-06	0.02851	8.79023e-06	0.06433	8.79023e-06	0.04267		8.79023e-06	0.07348	8.79023e-06	8.34878e-05
-0.6468	-64.7734	0.18856	-0.6468	0.99857	0.00422	0.00422		-0.6468	-64.6995	0.03928	-0.6468	0.9997	0.000881217	0.000880953		-0.6468	-64.6839	0.00792	-0.6468	0.99994	0.000177758	0.000177747		8.62979e-06	0.02851	8.62979e-06	0.06435	8.62979e-06	0.04258		8.62979e-06	0.07348	8.62979e-06	8.34877e-05
-0.6464	-64.7335	0.18861	-0.6464	0.99856	0.00423	0.00422		-0.6464	-64.6595	0.03929	-0.6464	0.9997	0.000881589	0.000881324		-0.6464	-64.6439	0.00792	-0.6464	0.99994	0.000177833	0.000177822		8.47227e-06	0.02851	8.47227e-06	0.06438	8.47227e-06	0.04249		8.47227e-06	0.07348	8.47227e-06	8.34877e-05
-0.646	-64.6935	0.18867	-0.646	0.99856	0.00423	0.00422		-0.646	-64.6195	0.0393	-0.646	0.9997	0.000881962	0.000881696		-0.646	-64.6039	0.00793	-0.646	0.99994	0.000177908	0.000177897		8.31764e-06	0.02851	8.31764e-06	0.0644	8.31764e-06	0.0424		8.31764e-06	0.07348	8.31764e-06	8.34876e-05
-0.6456	-64.6536	0.18873	-0.6456	0.99856	0.00423	0.00422		-0.6456	-64.5795	0.03932	-0.6456	0.9997	0.000882335	0.000882069		-0.6456	-64.5639	0.00793	-0.6456	0.99994	0.000177984	0.000177973		8.16582e-06	0.02851	8.16582e-06	0.06442	8.16582e-06	0.04231		8.16582e-06	0.07348	8.16582e-06	8.34875e-05
-0.6452	-64.6136	0.18879	-0.6452	0.99856	0.00423	0.00422		-0.6452	-64.5395	0.03933	-0.6452	0.9997	0.000882709	0.000882442		-0.6452	-64.5239	0.00793	-0.6452	0.99994	0.000178059	0.000178048		8.01678e-06	0.02851	8.01678e-06	0.06445	8.01678e-06	0.04222		8.01678e-06	0.07348	8.01678e-06	8.34875e-05
-0.6448	-64.5737	0.18884	-0.6448	0.99856	0.00423	0.00423		-0.6448	-64.4995	0.03934	-0.6448	0.9997	0.000883083	0.000882816		-0.6448	-64.4839	0.00793	-0.6448	0.99994	0.000178135	0.000178124		7.87046e-06	0.02851	7.87046e-06	0.06447	7.87046e-06	0.04213		7.87046e-06	0.07348	7.87046e-06	8.34874e-05
-0.6444	-64.5337	0.1889	-0.6444	0.99856	0.00423	0.00423		-0.6444	-64.4595	0.03935	-0.6444	0.9997	0.000883459	0.000883191		-0.6444	-64.4439	0.00794	-0.6444	0.99994	0.000178211	0.0001782		7.72681e-06	0.02851	7.72681e-06	0.06449	7.72681e-06	0.04204		7.72681e-06	0.07348	7.72681e-06	8.34874e-05
-0.644	-64.4938	0.18896	-0.644	0.99855	0.00424	0.00423		-0.644	-64.4196	0.03936	-0.644	0.9997	0.000883835	0.000883567		-0.644	-64.4039	0.00794	-0.644	0.99994	0.000178287	0.000178276		7.58578e-06	0.02851	7.58578e-06	0.06452	7.58578e-06	0.04196		7.58578e-06	0.07348	7.58578e-06	8.34873e-05
-0.6436	-64.4539	0.18902	-0.6436	0.99855	0.00424	0.00423		-0.6436	-64.3796	0.03938	-0.6436	0.9997	0.000884211	0.000883943		-0.6436	-64.364	0.00794	-0.6436	0.99994	0.000178363	0.000178352		7.44732e-06	0.02851	7.44732e-06	0.06454	7.44732e-06	0.04187		7.44732e-06	0.07348	7.44732e-06	8.34873e-05
-0.6432	-64.4139	0.18908	-0.6432	0.99855	0.00424	0.00423		-0.6432	-64.3396	0.03939	-0.6432	0.9997	0.000884589	0.00088432		-0.6432	-64.3239	0.00794	-0.6432	0.99994	0.000178439	0.000178428		7.31139e-06	0.02851	7.31139e-06	0.06456	7.31139e-06	0.04178		7.31139e-06	0.07348	7.31139e-06	8.34872e-05
-0.6428	-64.374	0.18913	-0.6428	0.99855	0.00424	0.00424		-0.6428	-64.2996	0.0394	-0.6428	0.9997	0.000884967	0.000884697		-0.6428	-64.284	0.00795	-0.6428	0.99994	0.000178516	0.000178505		7.17794e-06	0.02851	7.17794e-06	0.06459	7.17794e-06	0.04169		7.17794e-06	0.07348	7.17794e-06	8.34872e-05
-0.6424	-64.334	0.18919	-0.6424	0.99855	0.00424	0.00424		-0.6424	-64.2596	0.03941	-0.6424	0.9997	0.000885346	0.000885076		-0.6424	-64.244	0.00795	-0.6424	0.99994	0.000178592	0.000178581		7.04693e-06	0.02851	7.04693e-06	0.06461	7.04693e-06	0.0416		7.04693e-06	0.07348	7.04693e-06	8.34872e-05
-0.642	-64.2941	0.18925	-0.642	0.99854	0.00424	0.00424		-0.642	-64.2196	0.03942	-0.642	0.99969	0.000885725	0.000885455		-0.642	-64.204	0.00795	-0.642	0.99994	0.000178669	0.000178658		6.91831e-06	0.02851	6.91831e-06	0.06463	6.91831e-06	0.04151		6.91831e-06	0.07348	6.91831e-06	8.34871e-05
-0.6416	-64.2541	0.18931	-0.6416	0.99854	0.00425	0.00424		-0.6416	-64.1796	0.03944	-0.6416	0.99969	0.000886105	0.000885835		-0.6416	-64.164	0.00795	-0.6416	0.99994	0.000178746	0.000178735		6.79204e-06	0.02851	6.79204e-06	0.06465	6.79204e-06	0.04143		6.79204e-06	0.07348	6.79204e-06	8.34871e-05
-0.6412	-64.2142	0.18937	-0.6412	0.99854	0.00425	0.00424		-0.6412	-64.1397	0.03945	-0.6412	0.99969	0.000886486	0.000886215		-0.6412	-64.124	0.00796	-0.6412	0.99994	0.000178823	0.000178812		6.66807e-06	0.02851	6.66807e-06	0.06467	6.66807e-06	0.04134		6.66807e-06	0.07348	6.66807e-06	8.3487e-05
-0.6408	-64.1743	0.18943	-0.6408	0.99854	0.00425	0.00424		-0.6408	-64.0997	0.03946	-0.6408	0.99969	0.000886868	0.000886596		-0.6408	-64.084	0.00796	-0.6408	0.99994	0.0001789	0.000178889		6.54636e-06	0.02851	6.54636e-06	0.0647	6.54636e-06	0.04125		6.54636e-06	0.07348	6.54636e-06	8.3487e-05
-0.6404	-64.1343	0.18948	-0.6404	0.99854	0.00425	0.00425		-0.6404	-64.0597	0.03947	-0.6404	0.99969	0.00088725	0.000886978		-0.6404	-64.044	0.00796	-0.6404	0.99994	0.000178977	0.000178966		6.42688e-06	0.02851	6.42688e-06	0.06472	6.42688e-06	0.04116		6.42688e-06	0.07348	6.42688e-06	8.3487e-05
-0.64	-64.0944	0.18954	-0.64	0.99854	0.00425	0.00425		-0.64	-64.0197	0.03949	-0.64	0.99969	0.000887633	0.000887361		-0.64	-64.004	0.00796	-0.64	0.99994	0.000179055	0.000179044		6.30957e-06	0.02851	6.30957e-06	0.06474	6.30957e-06	0.04107		6.30957e-06	0.07348	6.30957e-06	8.34869e-05
-0.6396	-64.0544	0.1896	-0.6396	0.99853	0.00426	0.00425		-0.6396	-63.9797	0.0395	-0.6396	0.99969	0.000888017	0.000887744		-0.6396	-63.964	0.00796	-0.6396	0.99994	0.000179132	0.000179121		6.19441e-06	0.02851	6.19441e-06	0.06476	6.19441e-06	0.04099		6.19441e-06	0.07348	6.19441e-06	8.34869e-05
-0.6392	-64.0145	0.18966	-0.6392	0.99853	0.00426	0.00425		-0.6392	-63.9397	0.03951	-0.6392	0.99969	0.000888402	0.000888128		-0.6392	-63.924	0.00797	-0.6392	0.99994	0.00017921	0.000179199		6.08135e-06	0.02851	6.08135e-06	0.06478	6.08135e-06	0.0409		6.08135e-06	0.07348	6.08135e-06	8.34869e-05
-0.6388	-63.9746	0.18972	-0.6388	0.99853	0.00426	0.00425		-0.6388	-63.8997	0.03952	-0.6388	0.99969	0.000888787	0.000888513		-0.6388	-63.884	0.00797	-0.6388	0.99994	0.000179288	0.000179277		5.97035e-06	0.02851	5.97035e-06	0.06481	5.97035e-06	0.04081		5.97035e-06	0.07348	5.97035e-06	8.34868e-05
-0.6384	-63.9346	0.18978	-0.6384	0.99853	0.00426	0.00426		-0.6384	-63.8597	0.03954	-0.6384	0.99969	0.000889173	0.000888898		-0.6384	-63.844	0.00797	-0.6384	0.99994	0.000179366	0.000179355		5.86138e-06	0.02851	5.86138e-06	0.06483	5.86138e-06	0.04072		5.86138e-06	0.07348	5.86138e-06	8.34868e-05
-0.638	-63.8947	0.18984	-0.638	0.99853	0.00426	0.00426		-0.638	-63.8197	0.03955	-0.638	0.99969	0.000889559	0.000889284		-0.638	-63.804	0.00797	-0.638	0.99994	0.000179444	0.000179433		5.7544e-06	0.02851	5.7544e-06	0.06485	5.7544e-06	0.04064		5.7544e-06	0.07348	5.7544e-06	8.34868e-05
-0.6376	-63.8547	0.1899	-0.6376	0.99852	0.00426	0.00426		-0.6376	-63.7798	0.03956	-0.6376	0.99969	0.000889947	0.000889671		-0.6376	-63.764	0.00798	-0.6376	0.99994	0.000179522	0.000179511		5.64937e-06	0.02851	5.64937e-06	0.06487	5.64937e-06	0.04055		5.64937e-06	0.07348	5.64937e-06	8.34867e-05
-0.6372	-63.8148	0.18996	-0.6372	0.99852	0.00427	0.00426		-0.6372	-63.7398	0.03957	-0.6372	0.99969	0.000890335	0.000890059		-0.6372	-63.724	0.00798	-0.6372	0.99994	0.000179601	0.00017959		5.54626e-06	0.02851	5.54626e-06	0.06489	5.54626e-06	0.04046		5.54626e-06	0.07348	5.54626e-06	8.34867e-05
-0.6368	-63.7749	0.19002	-0.6368	0.99852	0.00427	0.00426		-0.6368	-63.6998	0.03958	-0.6368	0.99969	0.000890724	0.000890447		-0.6368	-63.684	0.00798	-0.6368	0.99994	0.000179679	0.000179668		5.44503e-06	0.02851	5.44503e-06	0.06491	5.44503e-06	0.04038		5.44503e-06	0.07348	5.44503e-06	8.34867e-05
-0.6364	-63.7349	0.19007	-0.6364	0.99852	0.00427	0.00426		-0.6364	-63.6598	0.0396	-0.6364	0.99969	0.000891113	0.000890837		-0.6364	-63.644	0.00798	-0.6364	0.99994	0.000179758	0.000179747		5.34564e-06	0.02851	5.34564e-06	0.06493	5.34564e-06	0.04029		5.34564e-06	0.07348	5.34564e-06	8.34867e-05
-0.636	-63.695	0.19013	-0.636	0.99852	0.00427	0.00427		-0.636	-63.6198	0.03961	-0.636	0.99969	0.000891504	0.000891226		-0.636	-63.604	0.00799	-0.636	0.99994	0.000179837	0.000179826		5.24807e-06	0.02851	5.24807e-06	0.06495	5.24807e-06	0.0402		5.24807e-06	0.07348	5.24807e-06	8.34866e-05
-0.6356	-63.655	0.19019	-0.6356	0.99852	0.00427	0.00427		-0.6356	-63.5798	0.03962	-0.6356	0.99969	0.000891895	0.000891617		-0.6356	-63.564	0.00799	-0.6356	0.99994	0.000179916	0.000179905		5.15229e-06	0.02851	5.15229e-06	0.06497	5.15229e-06	0.04012		5.15229e-06	0.07348	5.15229e-06	8.34866e-05
-0.6352	-63.6151	0.19025	-0.6352	0.99851	0.00428	0.00427		-0.6352	-63.5398	0.03963	-0.6352	0.99969	0.000892286	0.000892008		-0.6352	-63.524	0.00799	-0.6352	0.99994	0.000179995	0.000179984		5.05825e-06	0.02851	5.05825e-06	0.06499	5.05825e-06	0.04003		5.05825e-06	0.07348	5.05825e-06	8.34866e-05
-0.6348	-63.5752	0.19031	-0.6348	0.99851	0.00428	0.00427		-0.6348	-63.4999	0.03965	-0.6348	0.99969	0.000892679	0.0008924		-0.6348	-63.484	0.00799	-0.6348	0.99994	0.000180075	0.000180063		4.96592e-06	0.02851	4.96592e-06	0.06501	4.96592e-06	0.03994		4.96592e-06	0.07348	4.96592e-06	8.34866e-05
-0.6344	-63.5352	0.19037	-0.6344	0.99851	0.00428	0.00427		-0.6344	-63.4599	0.03966	-0.6344	0.99969	0.000893072	0.000892793		-0.6344	-63.444	0.008	-0.6344	0.99994	0.000180154	0.000180143		4.87528e-06	0.02851	4.87528e-06	0.06503	4.87528e-06	0.03986		4.87528e-06	0.07348	4.87528e-06	8.34866e-05
-0.634	-63.4953	0.19043	-0.634	0.99851	0.00428	0.00428		-0.634	-63.4199	0.03967	-0.634	0.99969	0.000893466	0.000893187		-0.634	-63.404	0.008	-0.634	0.99994	0.000180234	0.000180222		4.7863e-06	0.02851	4.7863e-06	0.06505	4.7863e-06	0.03977		4.7863e-06	0.07348	4.7863e-06	8.34865e-05
-0.6336	-63.4553	0.19049	-0.6336	0.99851	0.00428	0.00428		-0.6336	-63.3799	0.03968	-0.6336	0.99969	0.000893861	0.000893581		-0.6336	-63.364	0.008	-0.6336	0.99994	0.000180314	0.000180302		4.69894e-06	0.02851	4.69894e-06	0.06507	4.69894e-06	0.03968		4.69894e-06	0.07348	4.69894e-06	8.34865e-05
-0.6332	-63.4154	0.19055	-0.6332	0.9985	0.00429	0.00428		-0.6332	-63.3399	0.0397	-0.6332	0.99969	0.000894257	0.000893976		-0.6332	-63.324	0.00801	-0.6332	0.99994	0.000180394	0.000180382		4.61318e-06	0.02851	4.61318e-06	0.06509	4.61318e-06	0.0396		4.61318e-06	0.07348	4.61318e-06	8.34865e-05
-0.6328	-63.3755	0.19061	-0.6328	0.9985	0.00429	0.00428		-0.6328	-63.2999	0.03971	-0.6328	0.99969	0.000894653	0.000894372		-0.6328	-63.284	0.00801	-0.6328	0.99994	0.000180474	0.000180462		4.52898e-06	0.02851	4.52898e-06	0.06511	4.52898e-06	0.03951		4.52898e-06	0.07348	4.52898e-06	8.34865e-05
-0.6324	-63.3355	0.19067	-0.6324	0.9985	0.00429	0.00428		-0.6324	-63.2599	0.03972	-0.6324	0.99969	0.00089505	0.000894768		-0.6324	-63.244	0.00801	-0.6324	0.99994	0.000180554	0.000180542		4.44631e-06	0.02851	4.44631e-06	0.06513	4.44631e-06	0.03943		4.44631e-06	0.07348	4.44631e-06	8.34865e-05
-0.632	-63.2956	0.19073	-0.632	0.9985	0.00429	0.00428		-0.632	-63.2199	0.03973	-0.632	0.99969	0.000895448	0.000895166		-0.632	-63.204	0.00801	-0.632	0.99994	0.000180634	0.000180623		4.36516e-06	0.02851	4.36516e-06	0.06515	4.36516e-06	0.03934		4.36516e-06	0.07348	4.36516e-06	8.34864e-05
-0.6316	-63.2556	0.19079	-0.6316	0.9985	0.00429	0.00429		-0.6316	-63.1799	0.03975	-0.6316	0.99968	0.000895846	0.000895564		-0.6316	-63.164	0.00802	-0.6316	0.99994	0.000180715	0.000180703		4.28549e-06	0.02851	4.28549e-06	0.06517	4.28549e-06	0.03925		4.28549e-06	0.07348	4.28549e-06	8.34864e-05
-0.6312	-63.2157	0.19085	-0.6312	0.9985	0.00429	0.00429		-0.6312	-63.14	0.03976	-0.6312	0.99968	0.000896245	0.000895962		-0.6312	-63.124	0.00802	-0.6312	0.99994	0.000180796	0.000180784		4.20727e-06	0.02851	4.20727e-06	0.06519	4.20727e-06	0.03917		4.20727e-06	0.07348	4.20727e-06	8.34864e-05
-0.6308	-63.1758	0.19091	-0.6308	0.99849	0.0043	0.00429		-0.6308	-63.1	0.03977	-0.6308	0.99968	0.000896645	0.000896362		-0.6308	-63.084	0.00802	-0.6308	0.99994	0.000180876	0.000180865		4.13048e-06	0.02851	4.13048e-06	0.06521	4.13048e-06	0.03908		4.13048e-06	0.07348	4.13048e-06	8.34864e-05
-0.6304	-63.1358	0.19097	-0.6304	0.99849	0.0043	0.00429		-0.6304	-63.06	0.03979	-0.6304	0.99968	0.000897046	0.000896762		-0.6304	-63.044	0.00802	-0.6304	0.99994	0.000180957	0.000180946		4.05509e-06	0.02851	4.05509e-06	0.06523	4.05509e-06	0.039		4.05509e-06	0.07348	4.05509e-06	8.34864e-05
-0.63	-63.0959	0.19103	-0.63	0.99849	0.0043	0.00429		-0.63	-63.02	0.0398	-0.63	0.99968	0.000897448	0.000897163		-0.63	-63.004	0.00803	-0.63	0.99994	0.000181039	0.000181027		3.98107e-06	0.02851	3.98107e-06	0.06525	3.98107e-06	0.03891		3.98107e-06	0.07348	3.98107e-06	8.34864e-05
-0.6296	-63.0559	0.1911	-0.6296	0.99849	0.0043	0.0043		-0.6296	-62.98	0.03981	-0.6296	0.99968	0.00089785	0.000897565		-0.6296	-62.964	0.00803	-0.6296	0.99994	0.00018112	0.000181108		3.90841e-06	0.02851	3.90841e-06	0.06527	3.90841e-06	0.03883		3.90841e-06	0.07348	3.90841e-06	8.34864e-05
-0.6292	-63.016	0.19116	-0.6292	0.99849	0.0043	0.0043		-0.6292	-62.94	0.03982	-0.6292	0.99968	0.000898253	0.000897968		-0.6292	-62.924	0.00803	-0.6292	0.99994	0.000181201	0.00018119		3.83707e-06	0.02851	3.83707e-06	0.06529	3.83707e-06	0.03874		3.83707e-06	0.07348	3.83707e-06	8.34863e-05
-0.6288	-62.9761	0.19122	-0.6288	0.99848	0.00431	0.0043		-0.6288	-62.9	0.03984	-0.6288	0.99968	0.000898657	0.000898371		-0.6288	-62.884	0.00803	-0.6288	0.99994	0.000181283	0.000181271		3.76704e-06	0.02851	3.76704e-06	0.06531	3.76704e-06	0.03866		3.76704e-06	0.07348	3.76704e-06	8.34863e-05
-0.6284	-62.9361	0.19128	-0.6284	0.99848	0.00431	0.0043		-0.6284	-62.8601	0.03985	-0.6284	0.99968	0.000899062	0.000898775		-0.6284	-62.844	0.00804	-0.6284	0.99994	0.000181365	0.000181353		3.69828e-06	0.02851	3.69828e-06	0.06532	3.69828e-06	0.03857		3.69828e-06	0.07348	3.69828e-06	8.34863e-05
-0.628	-62.8962	0.19134	-0.628	0.99848	0.00431	0.0043		-0.628	-62.8201	0.03986	-0.628	0.99968	0.000899467	0.00089918		-0.628	-62.804	0.00804	-0.628	0.99994	0.000181447	0.000181435		3.63078e-06	0.02851	3.63078e-06	0.06534	3.63078e-06	0.03849		3.63078e-06	0.07348	3.63078e-06	8.34863e-05
-0.6276	-62.8562	0.1914	-0.6276	0.99848	0.00431	0.00431		-0.6276	-62.7801	0.03987	-0.6276	0.99968	0.000899873	0.000899586		-0.6276	-62.764	0.00804	-0.6276	0.99994	0.000181529	0.000181517		3.56451e-06	0.02851	3.56451e-06	0.06536	3.56451e-06	0.0384		3.56451e-06	0.07348	3.56451e-06	8.34863e-05
-0.6272	-62.8163	0.19146	-0.6272	0.99848	0.00431	0.00431		-0.6272	-62.7401	0.03989	-0.6272	0.99968	0.00090028	0.000899992		-0.6272	-62.724	0.00804	-0.6272	0.99994	0.000181611	0.000181599		3.49945e-06	0.02851	3.49945e-06	0.06538	3.49945e-06	0.03832		3.49945e-06	0.07348	3.49945e-06	8.34863e-05
-0.6268	-62.7764	0.19152	-0.6268	0.99847	0.00432	0.00431		-0.6268	-62.7001	0.0399	-0.6268	0.99968	0.000900688	0.000900399		-0.6268	-62.684	0.00805	-0.6268	0.99994	0.000181694	0.000181682		3.43558e-06	0.02851	3.43558e-06	0.0654	3.43558e-06	0.03823		3.43558e-06	0.07348	3.43558e-06	8.34863e-05
-0.6264	-62.7364	0.19158	-0.6264	0.99847	0.00432	0.00431		-0.6264	-62.6601	0.03991	-0.6264	0.99968	0.000901096	0.000900807		-0.6264	-62.6441	0.00805	-0.6264	0.99994	0.000181776	0.000181764		3.37287e-06	0.02851	3.37287e-06	0.06542	3.37287e-06	0.03815		3.37287e-06	0.07348	3.37287e-06	8.34863e-05
-0.626	-62.6965	0.19164	-0.626	0.99847	0.00432	0.00431		-0.626	-62.6201	0.03993	-0.626	0.99968	0.000901506	0.000901216		-0.626	-62.6041	0.00805	-0.626	0.99994	0.000181859	0.000181847		3.31131e-06	0.02851	3.31131e-06	0.06543	3.31131e-06	0.03807		3.31131e-06	0.07348	3.31131e-06	8.34863e-05
-0.6256	-62.6565	0.19171	-0.6256	0.99847	0.00432	0.00432		-0.6256	-62.5801	0.03994	-0.6256	0.99968	0.000901916	0.000901626		-0.6256	-62.5641	0.00805	-0.6256	0.99994	0.000181942	0.00018193		3.25087e-06	0.02851	3.25087e-06	0.06545	3.25087e-06	0.03798		3.25087e-06	0.07348	3.25087e-06	8.34862e-05
-0.6252	-62.6166	0.19177	-0.6252	0.99847	0.00432	0.00432		-0.6252	-62.5401	0.03995	-0.6252	0.99968	0.000902326	0.000902036		-0.6252	-62.5241	0.00806	-0.6252	0.99994	0.000182025	0.000182013		3.19154e-06	0.02851	3.19154e-06	0.06547	3.19154e-06	0.0379		3.19154e-06	0.07348	3.19154e-06	8.34862e-05
-0.6248	-62.5767	0.19183	-0.6248	0.99846	0.00433	0.00432		-0.6248	-62.5002	0.03996	-0.6248	0.99968	0.000902738	0.000902447		-0.6248	-62.4841	0.00806	-0.6248	0.99993	0.000182108	0.000182096		3.13329e-06	0.02851	3.13329e-06	0.06549	3.13329e-06	0.03781		3.13329e-06	0.07348	3.13329e-06	8.34862e-05
-0.6244	-62.5367	0.19189	-0.6244	0.99846	0.00433	0.00432		-0.6244	-62.4602	0.03998	-0.6244	0.99968	0.000903151	0.000902859		-0.6244	-62.4441	0.00806	-0.6244	0.99993	0.000182192	0.00018218		3.0761e-06	0.02851	3.0761e-06	0.0655	3.0761e-06	0.03773		3.0761e-06	0.07348	3.0761e-06	8.34862e-05
-0.624	-62.4968	0.19195	-0.624	0.99846	0.00433	0.00432		-0.624	-62.4202	0.03999	-0.624	0.99968	0.000903564	0.000903272		-0.624	-62.4041	0.00806	-0.624	0.99993	0.000182275	0.000182263		3.01995e-06	0.02851	3.01995e-06	0.06552	3.01995e-06	0.03765		3.01995e-06	0.07348	3.01995e-06	8.34862e-05
-0.6236	-62.4569	0.19201	-0.6236	0.99846	0.00433	0.00432		-0.6236	-62.3802	0.04	-0.6236	0.99968	0.000903978	0.000903685		-0.6236	-62.3641	0.00807	-0.6236	0.99993	0.000182359	0.000182347		2.96483e-06	0.02851	2.96483e-06	0.06554	2.96483e-06	0.03756		2.96483e-06	0.07348	2.96483e-06	8.34862e-05
-0.6232	-62.4169	0.19208	-0.6232	0.99846	0.00433	0.00433		-0.6232	-62.3402	0.04002	-0.6232	0.99968	0.000904393	0.0009041		-0.6232	-62.3241	0.00807	-0.6232	0.99993	0.000182443	0.000182431		2.91072e-06	0.02851	2.91072e-06	0.06556	2.91072e-06	0.03748		2.91072e-06	0.07348	2.91072e-06	8.34862e-05
-0.6228	-62.377	0.19214	-0.6228	0.99845	0.00434	0.00433		-0.6228	-62.3002	0.04003	-0.6228	0.99968	0.000904808	0.000904515		-0.6228	-62.2841	0.00807	-0.6228	0.99993	0.000182527	0.000182515		2.85759e-06	0.02851	2.85759e-06	0.06557	2.85759e-06	0.03739		2.85759e-06	0.07348	2.85759e-06	8.34862e-05
-0.6224	-62.337	0.1922	-0.6224	0.99845	0.00434	0.00433		-0.6224	-62.2602	0.04004	-0.6224	0.99968	0.000905225	0.000904931		-0.6224	-62.2441	0.00807	-0.6224	0.99993	0.000182611	0.000182599		2.80543e-06	0.02851	2.80543e-06	0.06559	2.80543e-06	0.03731		2.80543e-06	0.07348	2.80543e-06	8.34862e-05
-0.622	-62.2971	0.19226	-0.622	0.99845	0.00434	0.00433		-0.622	-62.2203	0.04006	-0.622	0.99967	0.000905642	0.000905347		-0.622	-62.2041	0.00808	-0.622	0.99993	0.000182695	0.000182683		2.75423e-06	0.02851	2.75423e-06	0.06561	2.75423e-06	0.03723		2.75423e-06	0.07348	2.75423e-06	8.34862e-05
-0.6216	-62.2572	0.19232	-0.6216	0.99845	0.00434	0.00433		-0.6216	-62.1803	0.04007	-0.6216	0.99967	0.00090606	0.000905765		-0.6216	-62.1641	0.00808	-0.6216	0.99993	0.00018278	0.000182768		2.70396e-06	0.02851	2.70396e-06	0.06562	2.70396e-06	0.03715		2.70396e-06	0.07348	2.70396e-06	8.34862e-05
-0.6212	-62.2172	0.19239	-0.6212	0.99845	0.00434	0.00434		-0.6212	-62.1403	0.04008	-0.6212	0.99967	0.000906479	0.000906183		-0.6212	-62.1241	0.00808	-0.6212	0.99993	0.000182864	0.000182852		2.65461e-06	0.02851	2.65461e-06	0.06564	2.65461e-06	0.03706		2.65461e-06	0.07348	2.65461e-06	8.34862e-05
-0.6208	-62.1773	0.19245	-0.6208	0.99844	0.00435	0.00434		-0.6208	-62.1003	0.04009	-0.6208	0.99967	0.000906898	0.000906602		-0.6208	-62.0841	0.00809	-0.6208	0.99993	0.000182949	0.000182937		2.60615e-06	0.02851	2.60615e-06	0.06566	2.60615e-06	0.03698		2.60615e-06	0.07348	2.60615e-06	8.34862e-05
-0.6204	-62.1373	0.19251	-0.6204	0.99844	0.00435	0.00434		-0.6204	-62.0603	0.04011	-0.6204	0.99967	0.000907319	0.000907022		-0.6204	-62.0441	0.00809	-0.6204	0.99993	0.000183034	0.000183022		2.55859e-06	0.02851	2.55859e-06	0.06567	2.55859e-06	0.0369		2.55859e-06	0.07348	2.55859e-06	8.34862e-05
-0.62	-62.0974	0.19257	-0.62	0.99844	0.00435	0.00434		-0.62	-62.0203	0.04012	-0.62	0.99967	0.00090774	0.000907443		-0.62	-62.0041	0.00809	-0.62	0.99993	0.000183119	0.000183107		2.51189e-06	0.02851	2.51189e-06	0.06569	2.51189e-06	0.03681		2.51189e-06	0.07348	2.51189e-06	8.34861e-05
-0.6196	-62.0575	0.19264	-0.6196	0.99844	0.00435	0.00434		-0.6196	-61.9803	0.04013	-0.6196	0.99967	0.000908162	0.000907865		-0.6196	-61.9641	0.00809	-0.6196	0.99993	0.000183205	0.000183193		2.46604e-06	0.02851	2.46604e-06	0.0657	2.46604e-06	0.03673		2.46604e-06	0.07348	2.46604e-06	8.34861e-05
-0.6192	-62.0175	0.1927	-0.6192	0.99844	0.00435	0.00435		-0.6192	-61.9404	0.04015	-0.6192	0.99967	0.000908585	0.000908287		-0.6192	-61.9241	0.0081	-0.6192	0.99993	0.00018329	0.000183278		2.42103e-06	0.02851	2.42103e-06	0.06572	2.42103e-06	0.03665		2.42103e-06	0.07348	2.42103e-06	8.34861e-05
-0.6188	-61.9776	0.19276	-0.6188	0.99843	0.00436	0.00435		-0.6188	-61.9004	0.04016	-0.6188	0.99967	0.000909009	0.00090871		-0.6188	-61.8841	0.0081	-0.6188	0.99993	0.000183376	0.000183364		2.37684e-06	0.02851	2.37684e-06	0.06574	2.37684e-06	0.03657		2.37684e-06	0.07348	2.37684e-06	8.34861e-05
-0.6184	-61.9377	0.19282	-0.6184	0.99843	0.00436	0.00435		-0.6184	-61.8604	0.04017	-0.6184	0.99967	0.000909433	0.000909134		-0.6184	-61.8441	0.0081	-0.6184	0.99993	0.000183462	0.000183449		2.33346e-06	0.02851	2.33346e-06	0.06575	2.33346e-06	0.03648		2.33346e-06	0.07348	2.33346e-06	8.34861e-05
-0.618	-61.8977	0.19289	-0.618	0.99843	0.00436	0.00435		-0.618	-61.8204	0.04019	-0.618	0.99967	0.000909859	0.000909559		-0.618	-61.8041	0.0081	-0.618	0.99993	0.000183548	0.000183535		2.29087e-06	0.02851	2.29087e-06	0.06577	2.29087e-06	0.0364		2.29087e-06	0.07348	2.29087e-06	8.34861e-05
-0.6176	-61.8578	0.19295	-0.6176	0.99843	0.00436	0.00435		-0.6176	-61.7804	0.0402	-0.6176	0.99967	0.000910285	0.000909985		-0.6176	-61.7641	0.00811	-0.6176	0.99993	0.000183634	0.000183622		2.24905e-06	0.02851	2.24905e-06	0.06578	2.24905e-06	0.03632		2.24905e-06	0.07348	2.24905e-06	8.34861e-05
-0.6172	-61.8178	0.19301	-0.6172	0.99843	0.00436	0.00436		-0.6172	-61.7404	0.04021	-0.6172	0.99967	0.000910712	0.000910411		-0.6172	-61.7241	0.00811	-0.6172	0.99993	0.00018372	0.000183708		2.208e-06	0.02851	2.208e-06	0.0658	2.208e-06	0.03624		2.208e-06	0.07348	2.208e-06	8.34861e-05
-0.6168	-61.7779	0.19308	-0.6168	0.99842	0.00437	0.00436		-0.6168	-61.7004	0.04023	-0.6168	0.99967	0.00091114	0.000910838		-0.6168	-61.6841	0.00811	-0.6168	0.99993	0.000183807	0.000183794		2.1677e-06	0.02851	2.1677e-06	0.06581	2.1677e-06	0.03616		2.1677e-06	0.07348	2.1677e-06	8.34861e-05
-0.6164	-61.738	0.19314	-0.6164	0.99842	0.00437	0.00436		-0.6164	-61.6604	0.04024	-0.6164	0.99967	0.000911568	0.000911267		-0.6164	-61.6441	0.00811	-0.6164	0.99993	0.000183893	0.000183881		2.12814e-06	0.02851	2.12814e-06	0.06583	2.12814e-06	0.03608		2.12814e-06	0.07348	2.12814e-06	8.34861e-05
-0.616	-61.698	0.1932	-0.616	0.99842	0.00437	0.00436		-0.616	-61.6204	0.04025	-0.616	0.99967	0.000911998	0.000911695		-0.616	-61.6041	0.00812	-0.616	0.99993	0.00018398	0.000183968		2.0893e-06	0.02851	2.0893e-06	0.06584	2.0893e-06	0.03599		2.0893e-06	0.07348	2.0893e-06	8.34861e-05
-0.6156	-61.6581	0.19327	-0.6156	0.99842	0.00437	0.00436		-0.6156	-61.5805	0.04027	-0.6156	0.99967	0.000912428	0.000912125		-0.6156	-61.5641	0.00812	-0.6156	0.99993	0.000184067	0.000184055		2.05116e-06	0.02851	2.05116e-06	0.06586	2.05116e-06	0.03591		2.05116e-06	0.07348	2.05116e-06	8.34861e-05
-0.6152	-61.6182	0.19333	-0.6152	0.99842	0.00437	0.00437		-0.6152	-61.5405	0.04028	-0.6152	0.99967	0.000912859	0.000912556		-0.6152	-61.5241	0.00812	-0.6152	0.99993	0.000184154	0.000184142		2.01372e-06	0.02851	2.01372e-06	0.06587	2.01372e-06	0.03583		2.01372e-06	0.07348	2.01372e-06	8.34861e-05
-0.6148	-61.5782	0.19339	-0.6148	0.99841	0.00438	0.00437		-0.6148	-61.5005	0.04029	-0.6148	0.99967	0.000913291	0.000912987		-0.6148	-61.4841	0.00813	-0.6148	0.99993	0.000184242	0.000184229		1.97697e-06	0.02851	1.97697e-06	0.06589	1.97697e-06	0.03575		1.97697e-06	0.07348	1.97697e-06	8.34861e-05
-0.6144	-61.5383	0.19346	-0.6144	0.99841	0.00438	0.00437		-0.6144	-61.4605	0.04031	-0.6144	0.99967	0.000913724	0.00091342		-0.6144	-61.4441	0.00813	-0.6144	0.99993	0.000184329	0.000184317		1.94089e-06	0.02851	1.94089e-06	0.0659	1.94089e-06	0.03567		1.94089e-06	0.07348	1.94089e-06	8.34861e-05
-0.614	-61.4984	0.19352	-0.614	0.99841	0.00438	0.00437		-0.614	-61.4205	0.04032	-0.614	0.99967	0.000914158	0.000913853		-0.614	-61.4041	0.00813	-0.614	0.99993	0.000184417	0.000184404		1.90546e-06	0.02851	1.90546e-06	0.06592	1.90546e-06	0.03559		1.90546e-06	0.07348	1.90546e-06	8.34861e-05
-0.6136	-61.4584	0.19358	-0.6136	0.99841	0.00438	0.00437		-0.6136	-61.3805	0.04033	-0.6136	0.99967	0.000914592	0.000914287		-0.6136	-61.3641	0.00813	-0.6136	0.99993	0.000184505	0.000184492		1.87068e-06	0.02851	1.87068e-06	0.06593	1.87068e-06	0.03551		1.87068e-06	0.07348	1.87068e-06	8.34861e-05
-0.6132	-61.4185	0.19365	-0.6132	0.99841	0.00438	0.00438		-0.6132	-61.3405	0.04035	-0.6132	0.99967	0.000915028	0.000914722		-0.6132	-61.3241	0.00814	-0.6132	0.99993	0.000184593	0.00018458		1.83654e-06	0.02851	1.83654e-06	0.06595	1.83654e-06	0.03543		1.83654e-06	0.07348	1.83654e-06	8.34861e-05
-0.6128	-61.3785	0.19371	-0.6128	0.9984	0.00439	0.00438		-0.6128	-61.3006	0.04036	-0.6128	0.99967	0.000915464	0.000915157		-0.6128	-61.2841	0.00814	-0.6128	0.99993	0.000184681	0.000184668		1.80302e-06	0.02851	1.80302e-06	0.06596	1.80302e-06	0.03535		1.80302e-06	0.07348	1.80302e-06	8.34861e-05
-0.6124	-61.3386	0.19378	-0.6124	0.9984	0.00439	0.00438		-0.6124	-61.2606	0.04037	-0.6124	0.99966	0.000915901	0.000915594		-0.6124	-61.2441	0.00814	-0.6124	0.99993	0.000184769	0.000184757		1.77011e-06	0.02851	1.77011e-06	0.06597	1.77011e-06	0.03527		1.77011e-06	0.07348	1.77011e-06	8.34861e-05
-0.612	-61.2987	0.19384	-0.612	0.9984	0.00439	0.00438		-0.612	-61.2206	0.04039	-0.612	0.99966	0.000916339	0.000916031		-0.612	-61.2041	0.00814	-0.612	0.99993	0.000184858	0.000184845		1.7378e-06	0.02851	1.7378e-06	0.06599	1.7378e-06	0.03519		1.7378e-06	0.07348	1.7378e-06	8.34861e-05
-0.6116	-61.2587	0.19391	-0.6116	0.9984	0.00439	0.00439		-0.6116	-61.1806	0.0404	-0.6116	0.99966	0.000916778	0.00091647		-0.6116	-61.1641	0.00815	-0.6116	0.99993	0.000184947	0.000184934		1.70608e-06	0.02851	1.70608e-06	0.066	1.70608e-06	0.03511		1.70608e-06	0.07348	1.70608e-06	8.34861e-05
-0.6112	-61.2188	0.19397	-0.6112	0.9984	0.00439	0.00439		-0.6112	-61.1406	0.04041	-0.6112	0.99966	0.000917218	0.000916909		-0.6112	-61.1242	0.00815	-0.6112	0.99993	0.000185035	0.000185023		1.67494e-06	0.02851	1.67494e-06	0.06602	1.67494e-06	0.03503		1.67494e-06	0.07348	1.67494e-06	8.34861e-05
-0.6108	-61.1789	0.19403	-0.6108	0.99839	0.0044	0.00439		-0.6108	-61.1006	0.04043	-0.6108	0.99966	0.000917658	0.000917349		-0.6108	-61.0842	0.00815	-0.6108	0.99993	0.000185125	0.000185112		1.64437e-06	0.02851	1.64437e-06	0.06603	1.64437e-06	0.03495		1.64437e-06	0.07348	1.64437e-06	8.34861e-05
-0.6104	-61.1389	0.1941	-0.6104	0.99839	0.0044	0.00439		-0.6104	-61.0606	0.04044	-0.6104	0.99966	0.0009181	0.00091779		-0.6104	-61.0442	0.00815	-0.6104	0.99993	0.000185214	0.000185201		1.61436e-06	0.02851	1.61436e-06	0.06604	1.61436e-06	0.03487		1.61436e-06	0.07348	1.61436e-06	8.34861e-05
-0.61	-61.099	0.19416	-0.61	0.99839	0.0044	0.00439		-0.61	-61.0207	0.04045	-0.61	0.99966	0.000918542	0.000918231		-0.61	-61.0042	0.00816	-0.61	0.99993	0.000185303	0.000185291		1.58489e-06	0.02851	1.58489e-06	0.06606	1.58489e-06	0.03479		1.58489e-06	0.07348	1.58489e-06	8.34861e-05
-0.6096	-61.0591	0.19423	-0.6096	0.99839	0.0044	0.0044		-0.6096	-60.9807	0.04047	-0.6096	0.99966	0.000918985	0.000918674		-0.6096	-60.9642	0.00816	-0.6096	0.99993	0.000185393	0.00018538		1.55597e-06	0.02851	1.55597e-06	0.06607	1.55597e-06	0.03471		1.55597e-06	0.07348	1.55597e-06	8.34861e-05
-0.6092	-61.0191	0.19429	-0.6092	0.99839	0.0044	0.0044		-0.6092	-60.9407	0.04048	-0.6092	0.99966	0.000919429	0.000919117		-0.6092	-60.9242	0.00816	-0.6092	0.99993	0.000185483	0.00018547		1.52757e-06	0.02851	1.52757e-06	0.06608	1.52757e-06	0.03463		1.52757e-06	0.07348	1.52757e-06	8.3486e-05
-0.6088	-60.9792	0.19436	-0.6088	0.99838	0.00441	0.0044		-0.6088	-60.9007	0.04049	-0.6088	0.99966	0.000919874	0.000919562		-0.6088	-60.8842	0.00817	-0.6088	0.99993	0.000185573	0.00018556		1.49968e-06	0.02851	1.49968e-06	0.0661	1.49968e-06	0.03455		1.49968e-06	0.07348	1.49968e-06	8.3486e-05
-0.6084	-60.9393	0.19442	-0.6084	0.99838	0.00441	0.0044		-0.6084	-60.8607	0.04051	-0.6084	0.99966	0.00092032	0.000920007		-0.6084	-60.8442	0.00817	-0.6084	0.99993	0.000185663	0.00018565		1.47231e-06	0.02851	1.47231e-06	0.06611	1.47231e-06	0.03447		1.47231e-06	0.07348	1.47231e-06	8.3486e-05
-0.608	-60.8993	0.19449	-0.608	0.99838	0.00441	0.0044		-0.608	-60.8207	0.04052	-0.608	0.99966	0.000920766	0.000920453		-0.608	-60.8042	0.00817	-0.608	0.99993	0.000185753	0.00018574		1.44544e-06	0.02851	1.44544e-06	0.06612	1.44544e-06	0.03439		1.44544e-06	0.07348	1.44544e-06	8.3486e-05
-0.6076	-60.8594	0.19455	-0.6076	0.99838	0.00441	0.00441		-0.6076	-60.7807	0.04053	-0.6076	0.99966	0.000921214	0.0009209		-0.6076	-60.7642	0.00817	-0.6076	0.99993	0.000185843	0.000185831		1.41906e-06	0.02851	1.41906e-06	0.06614	1.41906e-06	0.03431		1.41906e-06	0.07348	1.41906e-06	8.3486e-05
-0.6072	-60.8195	0.19462	-0.6072	0.99837	0.00442	0.00441		-0.6072	-60.7407	0.04055	-0.6072	0.99966	0.000921662	0.000921348		-0.6072	-60.7242	0.00818	-0.6072	0.99993	0.000185934	0.000185921		1.39316e-06	0.02851	1.39316e-06	0.06615	1.39316e-06	0.03423		1.39316e-06	0.07348	1.39316e-06	8.3486e-05
-0.6068	-60.7795	0.19468	-0.6068	0.99837	0.00442	0.00441		-0.6068	-60.7008	0.04056	-0.6068	0.99966	0.000922112	0.000921797		-0.6068	-60.6842	0.00818	-0.6068	0.99993	0.000186025	0.000186012		1.36773e-06	0.02851	1.36773e-06	0.06616	1.36773e-06	0.03415		1.36773e-06	0.07348	1.36773e-06	8.3486e-05
-0.6064	-60.7396	0.19475	-0.6064	0.99837	0.00442	0.00441		-0.6064	-60.6608	0.04058	-0.6064	0.99966	0.000922562	0.000922246		-0.6064	-60.6442	0.00818	-0.6064	0.99993	0.000186116	0.000186103		1.34276e-06	0.02851	1.34276e-06	0.06617	1.34276e-06	0.03407		1.34276e-06	0.07348	1.34276e-06	8.3486e-05
-0.606	-60.6996	0.19481	-0.606	0.99837	0.00442	0.00441		-0.606	-60.6208	0.04059	-0.606	0.99966	0.000923013	0.000922697		-0.606	-60.6042	0.00819	-0.606	0.99993	0.000186207	0.000186194		1.31826e-06	0.02851	1.31826e-06	0.06619	1.31826e-06	0.034		1.31826e-06	0.07348	1.31826e-06	8.3486e-05
-0.6056	-60.6597	0.19488	-0.6056	0.99837	0.00442	0.00442		-0.6056	-60.5808	0.0406	-0.6056	0.99966	0.000923465	0.000923148		-0.6056	-60.5642	0.00819	-0.6056	0.99993	0.000186299	0.000186286		1.2942e-06	0.02851	1.2942e-06	0.0662	1.2942e-06	0.03392		1.2942e-06	0.07348	1.2942e-06	8.3486e-05
-0.6052	-60.6198	0.19494	-0.6052	0.99836	0.00443	0.00442		-0.6052	-60.5408	0.04062	-0.6052	0.99966	0.000923918	0.0009236		-0.6052	-60.5242	0.00819	-0.6052	0.99993	0.00018639	0.000186377		1.27057e-06	0.02851	1.27057e-06	0.06621	1.27057e-06	0.03384		1.27057e-06	0.07348	1.27057e-06	8.3486e-05
-0.6048	-60.5799	0.19501	-0.6048	0.99836	0.00443	0.00442		-0.6048	-60.5008	0.04063	-0.6048	0.99966	0.000924371	0.000924054		-0.6048	-60.4842	0.00819	-0.6048	0.99993	0.000186482	0.000186469		1.24738e-06	0.02851	1.24738e-06	0.06622	1.24738e-06	0.03376		1.24738e-06	0.07348	1.24738e-06	8.3486e-05
-0.6044	-60.5399	0.19508	-0.6044	0.99836	0.00443	0.00442		-0.6044	-60.4608	0.04064	-0.6044	0.99966	0.000924826	0.000924508		-0.6044	-60.4442	0.0082	-0.6044	0.99993	0.000186574	0.000186561		1.22462e-06	0.02851	1.22462e-06	0.06623	1.22462e-06	0.03368		1.22462e-06	0.07348	1.22462e-06	8.3486e-05
-0.604	-60.5	0.19514	-0.604	0.99836	0.00443	0.00443		-0.604	-60.4209	0.04066	-0.604	0.99966	0.000925282	0.000924963		-0.604	-60.4042	0.0082	-0.604	0.99993	0.000186666	0.000186653		1.20226e-06	0.02851	1.20226e-06	0.06625	1.20226e-06	0.0336		1.20226e-06	0.07348	1.20226e-06	8.3486e-05
-0.6036	-60.46	0.19521	-0.6036	0.99836	0.00443	0.00443		-0.6036	-60.3809	0.04067	-0.6036	0.99965	0.000925738	0.000925419		-0.6036	-60.3642	0.0082	-0.6036	0.99993	0.000186758	0.000186745		1.18032e-06	0.02851	1.18032e-06	0.06626	1.18032e-06	0.03353		1.18032e-06	0.07348	1.18032e-06	8.3486e-05
-0.6032	-60.4201	0.19527	-0.6032	0.99835	0.00444	0.00443		-0.6032	-60.3409	0.04069	-0.6032	0.99965	0.000926195	0.000925875		-0.6032	-60.3242	0.0082	-0.6032	0.99993	0.000186851	0.000186838		1.15878e-06	0.02851	1.15878e-06	0.06627	1.15878e-06	0.03345		1.15878e-06	0.07348	1.15878e-06	8.3486e-05
-0.6028	-60.3802	0.19534	-0.6028	0.99835	0.00444	0.00443		-0.6028	-60.3009	0.0407	-0.6028	0.99965	0.000926654	0.000926333		-0.6028	-60.2842	0.00821	-0.6028	0.99993	0.000186943	0.00018693		1.13763e-06	0.02851	1.13763e-06	0.06628	1.13763e-06	0.03337		1.13763e-06	0.07348	1.13763e-06	8.3486e-05
-0.6024	-60.3402	0.19541	-0.6024	0.99835	0.00444	0.00443		-0.6024	-60.2609	0.04071	-0.6024	0.99965	0.000927113	0.000926792		-0.6024	-60.2442	0.00821	-0.6024	0.99993	0.000187036	0.000187023		1.11686e-06	0.02851	1.11686e-06	0.06629	1.11686e-06	0.03329		1.11686e-06	0.07348	1.11686e-06	8.3486e-05
-0.602	-60.3003	0.19547	-0.602	0.99835	0.00444	0.00444		-0.602	-60.2209	0.04073	-0.602	0.99965	0.000927573	0.000927251		-0.602	-60.2042	0.00821	-0.602	0.99993	0.000187129	0.000187116		1.09648e-06	0.02851	1.09648e-06	0.0663	1.09648e-06	0.03322		1.09648e-06	0.07348	1.09648e-06	8.3486e-05
-0.6016	-60.2604	0.19554	-0.6016	0.99834	0.00445	0.00444		-0.6016	-60.1809	0.04074	-0.6016	0.99965	0.000928034	0.000927712		-0.6016	-60.1642	0.00822	-0.6016	0.99993	0.000187222	0.000187209		1.07647e-06	0.02851	1.07647e-06	0.06632	1.07647e-06	0.03314		1.07647e-06	0.07348	1.07647e-06	8.3486e-05
-0.6012	-60.2204	0.1956	-0.6012	0.99834	0.00445	0.00444		-0.6012	-60.1409	0.04076	-0.6012	0.99965	0.000928496	0.000928173		-0.6012	-60.1242	0.00822	-0.6012	0.99993	0.000187316	0.000187303		1.05682e-06	0.02851	1.05682e-06	0.06633	1.05682e-06	0.03306		1.05682e-06	0.07348	1.05682e-06	8.3486e-05
-0.6008	-60.1805	0.19567	-0.6008	0.99834	0.00445	0.00444		-0.6008	-60.101	0.04077	-0.6008	0.99965	0.000928959	0.000928635		-0.6008	-60.0842	0.00822	-0.6008	0.99993	0.000187409	0.000187396		1.03753e-06	0.02851	1.03753e-06	0.06634	1.03753e-06	0.03299		1.03753e-06	0.07348	1.03753e-06	8.3486e-05
-0.6004	-60.1406	0.19574	-0.6004	0.99834	0.00445	0.00444		-0.6004	-60.061	0.04078	-0.6004	0.99965	0.000929423	0.000929098		-0.6004	-60.0442	0.00822	-0.6004	0.99993	0.000187503	0.00018749		1.01859e-06	0.02851	1.01859e-06	0.06635	1.01859e-06	0.03291		1.01859e-06	0.07348	1.01859e-06	8.3486e-05
-0.6	-60.1006	0.1958	-0.6	0.99834	0.00445	0.00445		-0.6	-60.021	0.0408	-0.6	0.99965	0.000929887	0.000929562		-0.6	-60.0042	0.00823	-0.6	0.99993	0.000187597	0.000187584		1e-06	0.02851	1e-06	0.06636	1e-06	0.03283		1e-06	0.07348	1e-06	8.3486e-05
-0.5996	-60.0607	0.19587	-0.5996	0.99833	0.00446	0.00445		-0.5996	-59.981	0.04081	-0.5996	0.99965	0.000930353	0.000930028		-0.5996	-59.9642	0.00823	-0.5996	0.99993	0.000187691	0.000187678
-0.5992	-60.0208	0.19594	-0.5992	0.99833	0.00446	0.00445		-0.5992	-59.941	0.04082	-0.5992	0.99965	0.00093082	0.000930494		-0.5992	-59.9242	0.00823	-0.5992	0.99993	0.000187786	0.000187772
-0.5988	-59.9808	0.19601	-0.5988	0.99833	0.00446	0.00445		-0.5988	-59.901	0.04084	-0.5988	0.99965	0.000931287	0.00093096		-0.5988	-59.8842	0.00824	-0.5988	0.99993	0.00018788	0.000187867
-0.5984	-59.9409	0.19607	-0.5984	0.99833	0.00446	0.00446		-0.5984	-59.861	0.04085	-0.5984	0.99965	0.000931756	0.000931428		-0.5984	-59.8443	0.00824	-0.5984	0.99993	0.000187975	0.000187962
-0.598	-59.901	0.19614	-0.598	0.99832	0.00447	0.00446		-0.598	-59.8211	0.04087	-0.598	0.99965	0.000932225	0.000931897		-0.598	-59.8043	0.00824	-0.598	0.99993	0.00018807	0.000188056
-0.5976	-59.861	0.19621	-0.5976	0.99832	0.00447	0.00446		-0.5976	-59.7811	0.04088	-0.5976	0.99965	0.000932695	0.000932367		-0.5976	-59.7642	0.00824	-0.5976	0.99993	0.000188165	0.000188151
-0.5972	-59.8211	0.19627	-0.5972	0.99832	0.00447	0.00446		-0.5972	-59.7411	0.0409	-0.5972	0.99965	0.000933166	0.000932837		-0.5972	-59.7242	0.00825	-0.5972	0.99993	0.00018826	0.000188247
-0.5968	-59.7812	0.19634	-0.5968	0.99832	0.00447	0.00446		-0.5968	-59.7011	0.04091	-0.5968	0.99965	0.000933639	0.000933309		-0.5968	-59.6843	0.00825	-0.5968	0.99993	0.000188356	0.000188342
-0.5964	-59.7413	0.19641	-0.5964	0.99832	0.00447	0.00447		-0.5964	-59.6611	0.04092	-0.5964	0.99965	0.000934112	0.000933782		-0.5964	-59.6443	0.00825	-0.5964	0.99993	0.000188451	0.000188438
-0.596	-59.7013	0.19648	-0.596	0.99831	0.00448	0.00447		-0.596	-59.6211	0.04094	-0.596	0.99965	0.000934586	0.000934255		-0.596	-59.6043	0.00826	-0.596	0.99993	0.000188547	0.000188534
-0.5956	-59.6614	0.19654	-0.5956	0.99831	0.00448	0.00447		-0.5956	-59.5812	0.04095	-0.5956	0.99965	0.000935061	0.00093473		-0.5956	-59.5643	0.00826	-0.5956	0.99993	0.000188643	0.00018863
-0.5952	-59.6215	0.19661	-0.5952	0.99831	0.00448	0.00447		-0.5952	-59.5412	0.04097	-0.5952	0.99964	0.000935537	0.000935205		-0.5952	-59.5243	0.00826	-0.5952	0.99993	0.000188739	0.000188726
-0.5948	-59.5815	0.19668	-0.5948	0.99831	0.00448	0.00448		-0.5948	-59.5012	0.04098	-0.5948	0.99964	0.000936014	0.000935681		-0.5948	-59.4843	0.00826	-0.5948	0.99993	0.000188836	0.000188822
-0.5944	-59.5416	0.19675	-0.5944	0.9983	0.00449	0.00448		-0.5944	-59.4612	0.04099	-0.5944	0.99964	0.000936492	0.000936159		-0.5944	-59.4443	0.00827	-0.5944	0.99993	0.000188933	0.000188919
-0.594	-59.5016	0.19682	-0.594	0.9983	0.00449	0.00448		-0.594	-59.4212	0.04101	-0.594	0.99964	0.000936971	0.000936637		-0.594	-59.4043	0.00827	-0.594	0.99993	0.000189029	0.000189016
-0.5936	-59.4617	0.19688	-0.5936	0.9983	0.00449	0.00448		-0.5936	-59.3812	0.04102	-0.5936	0.99964	0.000937451	0.000937116		-0.5936	-59.3643	0.00827	-0.5936	0.99993	0.000189126	0.000189113
-0.5932	-59.4218	0.19695	-0.5932	0.9983	0.00449	0.00448		-0.5932	-59.3412	0.04104	-0.5932	0.99964	0.000937932	0.000937596		-0.5932	-59.3243	0.00828	-0.5932	0.99993	0.000189224	0.00018921
-0.5928	-59.3819	0.19702	-0.5928	0.9983	0.00449	0.00449		-0.5928	-59.3013	0.04105	-0.5928	0.99964	0.000938413	0.000938078		-0.5928	-59.2843	0.00828	-0.5928	0.99993	0.000189321	0.000189307
-0.5924	-59.3419	0.19709	-0.5924	0.99829	0.0045	0.00449		-0.5924	-59.2613	0.04107	-0.5924	0.99964	0.000938896	0.00093856		-0.5924	-59.2443	0.00828	-0.5924	0.99993	0.000189419	0.000189405
-0.592	-59.302	0.19716	-0.592	0.99829	0.0045	0.00449		-0.592	-59.2213	0.04108	-0.592	0.99964	0.00093938	0.000939043		-0.592	-59.2043	0.00828	-0.592	0.99993	0.000189517	0.000189503
-0.5916	-59.2621	0.19723	-0.5916	0.99829	0.0045	0.00449		-0.5916	-59.1813	0.04109	-0.5916	0.99964	0.000939865	0.000939527		-0.5916	-59.1643	0.00829	-0.5916	0.99993	0.000189615	0.000189601
-0.5912	-59.2221	0.1973	-0.5912	0.99829	0.0045	0.0045		-0.5912	-59.1413	0.04111	-0.5912	0.99964	0.00094035	0.000940012		-0.5912	-59.1243	0.00829	-0.5912	0.99993	0.000189713	0.000189699
-0.5908	-59.1822	0.19736	-0.5908	0.99828	0.00451	0.0045		-0.5908	-59.1013	0.04112	-0.5908	0.99964	0.000940837	0.000940498		-0.5908	-59.0843	0.00829	-0.5908	0.99993	0.000189811	0.000189797
-0.5904	-59.1423	0.19743	-0.5904	0.99828	0.00451	0.0045		-0.5904	-59.0613	0.04114	-0.5904	0.99964	0.000941325	0.000940985		-0.5904	-59.0443	0.0083	-0.5904	0.99993	0.00018991	0.000189896
-0.59	-59.1023	0.1975	-0.59	0.99828	0.00451	0.0045		-0.59	-59.0213	0.04115	-0.59	0.99964	0.000941814	0.000941473		-0.59	-59.0043	0.0083	-0.59	0.99993	0.000190009	0.000189995
-0.5896	-59.0624	0.19757	-0.5896	0.99828	0.00451	0.00451		-0.5896	-58.9814	0.04117	-0.5896	0.99964	0.000942303	0.000941962		-0.5896	-58.9643	0.0083	-0.5896	0.99993	0.000190108	0.000190094
-0.5892	-59.0225	0.19764	-0.5892	0.99827	0.00452	0.00451		-0.5892	-58.9414	0.04118	-0.5892	0.99964	0.000942794	0.000942452		-0.5892	-58.9243	0.0083	-0.5892	0.99993	0.000190207	0.000190193
-0.5888	-58.9826	0.19771	-0.5888	0.99827	0.00452	0.00451		-0.5888	-58.9014	0.0412	-0.5888	0.99964	0.000943286	0.000942943		-0.5888	-58.8843	0.00831	-0.5888	0.99993	0.000190306	0.000190292
-0.5884	-58.9426	0.19778	-0.5884	0.99827	0.00452	0.00451		-0.5884	-58.8614	0.04121	-0.5884	0.99964	0.000943778	0.000943435		-0.5884	-58.8443	0.00831	-0.5884	0.99993	0.000190406	0.000190392
-0.588	-58.9027	0.19785	-0.588	0.99827	0.00452	0.00451		-0.588	-58.8214	0.04122	-0.588	0.99964	0.000944272	0.000943928		-0.588	-58.8043	0.00831	-0.588	0.99993	0.000190506	0.000190492
-0.5876	-58.8628	0.19792	-0.5876	0.99827	0.00452	0.00452		-0.5876	-58.7814	0.04124	-0.5876	0.99964	0.000944767	0.000944423		-0.5876	-58.7643	0.00832	-0.5876	0.99993	0.000190606	0.000190592
-0.5872	-58.8228	0.19799	-0.5872	0.99826	0.00453	0.00452		-0.5872	-58.7415	0.04125	-0.5872	0.99964	0.000945262	0.000944918		-0.5872	-58.7243	0.00832	-0.5872	0.99993	0.000190706	0.000190692
-0.5868	-58.7829	0.19806	-0.5868	0.99826	0.00453	0.00452		-0.5868	-58.7015	0.04127	-0.5868	0.99963	0.000945759	0.000945414		-0.5868	-58.6843	0.00832	-0.5868	0.99993	0.000190806	0.000190792
-0.5864	-58.743	0.19813	-0.5864	0.99826	0.00453	0.00452		-0.5864	-58.6615	0.04128	-0.5864	0.99963	0.000946257	0.000945911		-0.5864	-58.6443	0.00833	-0.5864	0.99993	0.000190907	0.000190893
-0.586	-58.703	0.1982	-0.586	0.99826	0.00453	0.00453		-0.586	-58.6215	0.0413	-0.586	0.99963	0.000946756	0.000946409		-0.586	-58.6043	0.00833	-0.586	0.99993	0.000191008	0.000190994
-0.5856	-58.6631	0.19827	-0.5856	0.99825	0.00454	0.00453		-0.5856	-58.5815	0.04131	-0.5856	0.99963	0.000947255	0.000946908		-0.5856	-58.5643	0.00833	-0.5856	0.99993	0.000191109	0.000191095
-0.5852	-58.6232	0.19834	-0.5852	0.99825	0.00454	0.00453		-0.5852	-58.5415	0.04133	-0.5852	0.99963	0.000947756	0.000947408		-0.5852	-58.5243	0.00833	-0.5852	0.99993	0.00019121	0.000191196
-0.5848	-58.5832	0.19841	-0.5848	0.99825	0.00454	0.00453		-0.5848	-58.5015	0.04134	-0.5848	0.99963	0.000948258	0.000947909		-0.5848	-58.4843	0.00834	-0.5848	0.99993	0.000191312	0.000191298
-0.5844	-58.5433	0.19848	-0.5844	0.99825	0.00454	0.00454		-0.5844	-58.4616	0.04136	-0.5844	0.99963	0.000948761	0.000948411		-0.5844	-58.4444	0.00834	-0.5844	0.99993	0.000191413	0.000191399
-0.584	-58.5034	0.19855	-0.584	0.99824	0.00455	0.00454		-0.584	-58.4216	0.04137	-0.584	0.99963	0.000949265	0.000948915		-0.584	-58.4044	0.00834	-0.584	0.99993	0.000191515	0.000191501
-0.5836	-58.4635	0.19862	-0.5836	0.99824	0.00455	0.00454		-0.5836	-58.3816	0.04139	-0.5836	0.99963	0.00094977	0.000949419		-0.5836	-58.3644	0.00835	-0.5836	0.99993	0.000191617	0.000191603
-0.5832	-58.4235	0.19869	-0.5832	0.99824	0.00455	0.00454		-0.5832	-58.3416	0.0414	-0.5832	0.99963	0.000950276	0.000949924		-0.5832	-58.3244	0.00835	-0.5832	0.99993	0.00019172	0.000191705
-0.5828	-58.3836	0.19876	-0.5828	0.99824	0.00455	0.00455		-0.5828	-58.3016	0.04142	-0.5828	0.99963	0.000950783	0.00095043		-0.5828	-58.2844	0.00835	-0.5828	0.99993	0.000191822	0.000191808
-0.5824	-58.3437	0.19883	-0.5824	0.99823	0.00456	0.00455		-0.5824	-58.2616	0.04143	-0.5824	0.99963	0.000951291	0.000950938		-0.5824	-58.2444	0.00836	-0.5824	0.99993	0.000191925	0.000191911
-0.582	-58.3037	0.1989	-0.582	0.99823	0.00456	0.00455		-0.582	-58.2216	0.04145	-0.582	0.99963	0.0009518	0.000951446		-0.582	-58.2044	0.00836	-0.582	0.99993	0.000192028	0.000192014
-0.5816	-58.2638	0.19897	-0.5816	0.99823	0.00456	0.00455		-0.5816	-58.1817	0.04146	-0.5816	0.99963	0.00095231	0.000951956		-0.5816	-58.1644	0.00836	-0.5816	0.99992	0.000192131	0.000192117
-0.5812	-58.2239	0.19904	-0.5812	0.99823	0.00456	0.00455		-0.5812	-58.1417	0.04148	-0.5812	0.99963	0.000952821	0.000952466		-0.5812	-58.1244	0.00836	-0.5812	0.99992	0.000192234	0.00019222
-0.5808	-58.184	0.19911	-0.5808	0.99822	0.00457	0.00456		-0.5808	-58.1017	0.04149	-0.5808	0.99963	0.000953333	0.000952978		-0.5808	-58.0844	0.00837	-0.5808	0.99992	0.000192338	0.000192324
-0.5804	-58.144	0.19919	-0.5804	0.99822	0.00457	0.00456		-0.5804	-58.0617	0.04151	-0.5804	0.99963	0.000953846	0.00095349		-0.5804	-58.0444	0.00837	-0.5804	0.99992	0.000192442	0.000192427
-0.58	-58.1041	0.19926	-0.58	0.99822	0.00457	0.00456		-0.58	-58.0217	0.04152	-0.58	0.99963	0.000954361	0.000954004		-0.58	-58.0044	0.00837	-0.58	0.99992	0.000192546	0.000192531
-0.5796	-58.0642	0.19933	-0.5796	0.99822	0.00457	0.00456		-0.5796	-57.9817	0.04154	-0.5796	0.99963	0.000954876	0.000954519		-0.5796	-57.9644	0.00838	-0.5796	0.99992	0.00019265	0.000192636
-0.5792	-58.0242	0.1994	-0.5792	0.99821	0.00458	0.00457		-0.5792	-57.9417	0.04155	-0.5792	0.99963	0.000955393	0.000955035		-0.5792	-57.9244	0.00838	-0.5792	0.99992	0.000192755	0.00019274
-0.5788	-57.9843	0.19947	-0.5788	0.99821	0.00458	0.00457		-0.5788	-57.9018	0.04157	-0.5788	0.99962	0.00095591	0.000955551		-0.5788	-57.8844	0.00838	-0.5788	0.99992	0.000192859	0.000192845
-0.5784	-57.9444	0.19954	-0.5784	0.99821	0.00458	0.00457		-0.5784	-57.8618	0.04158	-0.5784	0.99962	0.000956429	0.000956069		-0.5784	-57.8444	0.00839	-0.5784	0.99992	0.000192964	0.000192949
-0.578	-57.9044	0.19962	-0.578	0.99821	0.00458	0.00457		-0.578	-57.8218	0.0416	-0.578	0.99962	0.000956949	0.000956588		-0.578	-57.8044	0.00839	-0.578	0.99992	0.000193069	0.000193055
-0.5776	-57.8645	0.19969	-0.5776	0.9982	0.00459	0.00458		-0.5776	-57.7818	0.04161	-0.5776	0.99962	0.000957469	0.000957108		-0.5776	-57.7644	0.00839	-0.5776	0.99992	0.000193175	0.00019316
-0.5772	-57.8246	0.19976	-0.5772	0.9982	0.00459	0.00458		-0.5772	-57.7418	0.04163	-0.5772	0.99962	0.000957991	0.00095763		-0.5772	-57.7244	0.00839	-0.5772	0.99992	0.00019328	0.000193265
-0.5768	-57.7847	0.19983	-0.5768	0.9982	0.00459	0.00458		-0.5768	-57.7018	0.04164	-0.5768	0.99962	0.000958514	0.000958152		-0.5768	-57.6844	0.0084	-0.5768	0.99992	0.000193386	0.000193371
-0.5764	-57.7447	0.1999	-0.5764	0.9982	0.00459	0.00458		-0.5764	-57.6619	0.04166	-0.5764	0.99962	0.000959038	0.000958675		-0.5764	-57.6444	0.0084	-0.5764	0.99992	0.000193492	0.000193477
-0.576	-57.7048	0.19998	-0.576	0.99819	0.00459	0.00459		-0.576	-57.6219	0.04167	-0.576	0.99962	0.000959563	0.0009592		-0.576	-57.6044	0.0084	-0.576	0.99992	0.000193598	0.000193583
-0.5756	-57.6649	0.20005	-0.5756	0.99819	0.0046	0.00459		-0.5756	-57.5819	0.04169	-0.5756	0.99962	0.00096009	0.000959725		-0.5756	-57.5644	0.00841	-0.5756	0.99992	0.000193704	0.00019369
-0.5752	-57.625	0.20012	-0.5752	0.99819	0.0046	0.00459		-0.5752	-57.5419	0.0417	-0.5752	0.99962	0.000960617	0.000960252		-0.5752	-57.5244	0.00841	-0.5752	0.99992	0.000193811	0.000193796
-0.5748	-57.585	0.20019	-0.5748	0.99819	0.0046	0.00459		-0.5748	-57.5019	0.04172	-0.5748	0.99962	0.000961145	0.000960779		-0.5748	-57.4844	0.00841	-0.5748	0.99992	0.000193918	0.000193903
-0.5744	-57.5451	0.20027	-0.5744	0.99818	0.0046	0.0046		-0.5744	-57.4619	0.04173	-0.5744	0.99962	0.000961675	0.000961308		-0.5744	-57.4444	0.00842	-0.5744	0.99992	0.000194025	0.00019401
-0.574	-57.5052	0.20034	-0.574	0.99818	0.00461	0.0046		-0.574	-57.422	0.04175	-0.574	0.99962	0.000962205	0.000961838		-0.574	-57.4044	0.00842	-0.574	0.99992	0.000194132	0.000194117
-0.5736	-57.4652	0.20041	-0.5736	0.99818	0.00461	0.0046		-0.5736	-57.382	0.04176	-0.5736	0.99962	0.000962737	0.000962369		-0.5736	-57.3644	0.00842	-0.5736	0.99992	0.00019424	0.000194225
-0.5732	-57.4253	0.20049	-0.5732	0.99818	0.00461	0.0046		-0.5732	-57.342	0.04178	-0.5732	0.99962	0.00096327	0.000962901		-0.5732	-57.3244	0.00843	-0.5732	0.99992	0.000194348	0.000194333
-0.5728	-57.3854	0.20056	-0.5728	0.99817	0.00462	0.00461		-0.5728	-57.302	0.04179	-0.5728	0.99962	0.000963804	0.000963434		-0.5728	-57.2844	0.00843	-0.5728	0.99992	0.000194456	0.00019444
-0.5724	-57.3455	0.20063	-0.5724	0.99817	0.00462	0.00461		-0.5724	-57.262	0.04181	-0.5724	0.99962	0.000964339	0.000963969		-0.5724	-57.2444	0.00843	-0.5724	0.99992	0.000194564	0.000194549
-0.572	-57.3055	0.20071	-0.572	0.99817	0.00462	0.00461		-0.572	-57.222	0.04182	-0.572	0.99962	0.000964875	0.000964504		-0.572	-57.2044	0.00843	-0.572	0.99992	0.000194672	0.000194657
-0.5716	-57.2656	0.20078	-0.5716	0.99817	0.00462	0.00461		-0.5716	-57.182	0.04184	-0.5716	0.99962	0.000965412	0.000965041		-0.5716	-57.1645	0.00844	-0.5716	0.99992	0.000194781	0.000194766
-0.5712	-57.2257	0.20085	-0.5712	0.99816	0.00463	0.00462		-0.5712	-57.142	0.04185	-0.5712	0.99961	0.000965951	0.000965579		-0.5712	-57.1245	0.00844	-0.5712	0.99992	0.00019489	0.000194875
-0.5708	-57.1858	0.20093	-0.5708	0.99816	0.00463	0.00462		-0.5708	-57.1021	0.04187	-0.5708	0.99961	0.00096649	0.000966117		-0.5708	-57.0844	0.00844	-0.5708	0.99992	0.000194999	0.000194984
-0.5704	-57.1458	0.201	-0.5704	0.99816	0.00463	0.00462		-0.5704	-57.0621	0.04189	-0.5704	0.99961	0.000967031	0.000966657		-0.5704	-57.0444	0.00845	-0.5704	0.99992	0.000195108	0.000195093
-0.57	-57.1059	0.20107	-0.57	0.99816	0.00463	0.00462		-0.57	-57.0221	0.0419	-0.57	0.99961	0.000967573	0.000967198		-0.57	-57.0045	0.00845	-0.57	0.99992	0.000195218	0.000195203
-0.5696	-57.066	0.20115	-0.5696	0.99815	0.00464	0.00463		-0.5696	-56.9821	0.04192	-0.5696	0.99961	0.000968116	0.000967741		-0.5696	-56.9645	0.00845	-0.5696	0.99992	0.000195328	0.000195312
-0.5692	-57.0261	0.20122	-0.5692	0.99815	0.00464	0.00463		-0.5692	-56.9421	0.04193	-0.5692	0.99961	0.00096866	0.000968284		-0.5692	-56.9245	0.00846	-0.5692	0.99992	0.000195438	0.000195422
-0.5688	-56.9861	0.2013	-0.5688	0.99815	0.00464	0.00463		-0.5688	-56.9021	0.04195	-0.5688	0.99961	0.000969205	0.000968829		-0.5688	-56.8845	0.00846	-0.5688	0.99992	0.000195548	0.000195533
-0.5684	-56.9462	0.20137	-0.5684	0.99815	0.00464	0.00463		-0.5684	-56.8622	0.04196	-0.5684	0.99961	0.000969752	0.000969374		-0.5684	-56.8445	0.00846	-0.5684	0.99992	0.000195658	0.000195643
-0.568	-56.9063	0.20144	-0.568	0.99814	0.00465	0.00464		-0.568	-56.8222	0.04198	-0.568	0.99961	0.000970299	0.000969921		-0.568	-56.8045	0.00847	-0.568	0.99992	0.000195769	0.000195754
-0.5676	-56.8664	0.20152	-0.5676	0.99814	0.00465	0.00464		-0.5676	-56.7822	0.04199	-0.5676	0.99961	0.000970848	0.000970469		-0.5676	-56.7645	0.00847	-0.5676	0.99992	0.00019588	0.000195865
-0.5672	-56.8264	0.20159	-0.5672	0.99814	0.00465	0.00464		-0.5672	-56.7422	0.04201	-0.5672	0.99961	0.000971398	0.000971018		-0.5672	-56.7245	0.00847	-0.5672	0.99992	0.000195991	0.000195976
-0.5668	-56.7865	0.20167	-0.5668	0.99814	0.00465	0.00464		-0.5668	-56.7022	0.04203	-0.5668	0.99961	0.000971949	0.000971569		-0.5668	-56.6845	0.00848	-0.5668	0.99992	0.000196103	0.000196087
-0.5664	-56.7466	0.20174	-0.5664	0.99813	0.00466	0.00465		-0.5664	-56.6622	0.04204	-0.5664	0.99961	0.000972501	0.00097212		-0.5664	-56.6445	0.00848	-0.5664	0.99992	0.000196214	0.000196199
-0.566	-56.7067	0.20182	-0.566	0.99813	0.00466	0.00465		-0.566	-56.6223	0.04206	-0.566	0.99961	0.000973055	0.000972673		-0.566	-56.6045	0.00848	-0.566	0.99992	0.000196326	0.000196311
-0.5656	-56.6667	0.20189	-0.5656	0.99813	0.00466	0.00465		-0.5656	-56.5823	0.04207	-0.5656	0.99961	0.000973609	0.000973226		-0.5656	-56.5645	0.00848	-0.5656	0.99992	0.000196439	0.000196423
-0.5652	-56.6268	0.20197	-0.5652	0.99813	0.00466	0.00466		-0.5652	-56.5423	0.04209	-0.5652	0.99961	0.000974165	0.000973781		-0.5652	-56.5245	0.00849	-0.5652	0.99992	0.000196551	0.000196535
-0.5648	-56.5869	0.20204	-0.5648	0.99812	0.00467	0.00466		-0.5648	-56.5023	0.0421	-0.5648	0.99961	0.000974722	0.000974338		-0.5648	-56.4845	0.00849	-0.5648	0.99992	0.000196664	0.000196648
-0.5644	-56.547	0.20212	-0.5644	0.99812	0.00467	0.00466		-0.5644	-56.4623	0.04212	-0.5644	0.99961	0.00097528	0.000974895		-0.5644	-56.4445	0.00849	-0.5644	0.99992	0.000196776	0.000196761
-0.564	-56.507	0.20219	-0.564	0.99812	0.00467	0.00466		-0.564	-56.4223	0.04214	-0.564	0.9996	0.000975839	0.000975453		-0.564	-56.4045	0.0085	-0.564	0.99992	0.00019689	0.000196874
-0.5636	-56.4671	0.20227	-0.5636	0.99812	0.00467	0.00467		-0.5636	-56.3824	0.04215	-0.5636	0.9996	0.0009764	0.000976013		-0.5636	-56.3645	0.0085	-0.5636	0.99992	0.000197003	0.000196987
-0.5632	-56.4272	0.20235	-0.5632	0.99811	0.00468	0.00467		-0.5632	-56.3424	0.04217	-0.5632	0.9996	0.000976961	0.000976574		-0.5632	-56.3245	0.0085	-0.5632	0.99992	0.000197117	0.000197101
-0.5628	-56.3873	0.20242	-0.5628	0.99811	0.00468	0.00467		-0.5628	-56.3024	0.04218	-0.5628	0.9996	0.000977524	0.000977136		-0.5628	-56.2845	0.00851	-0.5628	0.99992	0.00019723	0.000197215
-0.5624	-56.3473	0.2025	-0.5624	0.99811	0.00468	0.00467		-0.5624	-56.2624	0.0422	-0.5624	0.9996	0.000978088	0.000977699		-0.5624	-56.2445	0.00851	-0.5624	0.99992	0.000197344	0.000197329
-0.562	-56.3074	0.20257	-0.562	0.9981	0.00469	0.00468		-0.562	-56.2224	0.04221	-0.562	0.9996	0.000978653	0.000978264		-0.562	-56.2045	0.00851	-0.562	0.99992	0.000197459	0.000197443
-0.5616	-56.2675	0.20265	-0.5616	0.9981	0.00469	0.00468		-0.5616	-56.1824	0.04223	-0.5616	0.9996	0.00097922	0.000978829		-0.5616	-56.1645	0.00852	-0.5616	0.99992	0.000197573	0.000197557
-0.5612	-56.2276	0.20273	-0.5612	0.9981	0.00469	0.00468		-0.5612	-56.1424	0.04225	-0.5612	0.9996	0.000979788	0.000979396		-0.5612	-56.1245	0.00852	-0.5612	0.99992	0.000197688	0.000197672
-0.5608	-56.1876	0.2028	-0.5608	0.9981	0.00469	0.00468		-0.5608	-56.1025	0.04226	-0.5608	0.9996	0.000980356	0.000979964		-0.5608	-56.0845	0.00852	-0.5608	0.99992	0.000197803	0.000197787
-0.5604	-56.1477	0.20288	-0.5604	0.99809	0.0047	0.00469		-0.5604	-56.0625	0.04228	-0.5604	0.9996	0.000980926	0.000980534		-0.5604	-56.0445	0.00853	-0.5604	0.99992	0.000197919	0.000197902
-0.56	-56.1078	0.20295	-0.56	0.99809	0.0047	0.00469		-0.56	-56.0225	0.04229	-0.56	0.9996	0.000981498	0.000981104		-0.56	-56.0045	0.00853	-0.56	0.99992	0.000198034	0.000198018
-0.5596	-56.0679	0.20303	-0.5596	0.99809	0.0047	0.00469		-0.5596	-55.9825	0.04231	-0.5596	0.9996	0.00098207	0.000981676		-0.5596	-55.9645	0.00853	-0.5596	0.99992	0.00019815	0.000198134
-0.5592	-56.0279	0.20311	-0.5592	0.99809	0.0047	0.0047		-0.5592	-55.9425	0.04233	-0.5592	0.9996	0.000982644	0.000982249		-0.5592	-55.9245	0.00854	-0.5592	0.99992	0.000198266	0.00019825
-0.5588	-55.988	0.20318	-0.5588	0.99808	0.00471	0.0047		-0.5588	-55.9025	0.04234	-0.5588	0.9996	0.000983219	0.000982823		-0.5588	-55.8845	0.00854	-0.5588	0.99992	0.000198382	0.000198366
-0.5584	-55.9481	0.20326	-0.5584	0.99808	0.00471	0.0047		-0.5584	-55.8626	0.04236	-0.5584	0.9996	0.000983795	0.000983399		-0.5584	-55.8445	0.00854	-0.5584	0.99992	0.000198499	0.000198483
-0.558	-55.9082	0.20334	-0.558	0.99808	0.00471	0.0047		-0.558	-55.8226	0.04238	-0.558	0.9996	0.000984373	0.000983975		-0.558	-55.8045	0.00855	-0.558	0.99992	0.000198616	0.000198599
-0.5576	-55.8683	0.20342	-0.5576	0.99807	0.00472	0.00471		-0.5576	-55.7826	0.04239	-0.5576	0.9996	0.000984952	0.000984553		-0.5576	-55.7646	0.00855	-0.5576	0.99992	0.000198733	0.000198716
-0.5572	-55.8283	0.20349	-0.5572	0.99807	0.00472	0.00471		-0.5572	-55.7426	0.04241	-0.5572	0.99959	0.000985531	0.000985132		-0.5572	-55.7246	0.00855	-0.5572	0.99992	0.00019885	0.000198834
-0.5568	-55.7884	0.20357	-0.5568	0.99807	0.00472	0.00471		-0.5568	-55.7026	0.04242	-0.5568	0.99959	0.000986113	0.000985713		-0.5568	-55.6846	0.00856	-0.5568	0.99992	0.000198967	0.000198951
-0.5564	-55.7485	0.20365	-0.5564	0.99807	0.00472	0.00471		-0.5564	-55.6626	0.04244	-0.5564	0.99959	0.000986695	0.000986294		-0.5564	-55.6446	0.00856	-0.5564	0.99992	0.000199085	0.000199069
-0.556	-55.7086	0.20373	-0.556	0.99806	0.00473	0.00472		-0.556	-55.6227	0.04246	-0.556	0.99959	0.000987279	0.000986877		-0.556	-55.6046	0.00856	-0.556	0.99992	0.000199203	0.000199187
-0.5556	-55.6686	0.2038	-0.5556	0.99806	0.00473	0.00472		-0.5556	-55.5827	0.04247	-0.5556	0.99959	0.000987864	0.000987461		-0.5556	-55.5646	0.00857	-0.5556	0.99992	0.000199322	0.000199305
-0.5552	-55.6287	0.20388	-0.5552	0.99806	0.00473	0.00472		-0.5552	-55.5427	0.04249	-0.5552	0.99959	0.00098845	0.000988047		-0.5552	-55.5246	0.00857	-0.5552	0.99992	0.00019944	0.000199424
-0.5548	-55.5888	0.20396	-0.5548	0.99806	0.00473	0.00473		-0.5548	-55.5027	0.04251	-0.5548	0.99959	0.000989038	0.000988633		-0.5548	-55.4846	0.00857	-0.5548	0.99992	0.000199559	0.000199543
-0.5544	-55.5489	0.20404	-0.5544	0.99805	0.00474	0.00473		-0.5544	-55.4627	0.04252	-0.5544	0.99959	0.000989626	0.000989221		-0.5544	-55.4446	0.00858	-0.5544	0.99992	0.000199678	0.000199662
-0.554	-55.5089	0.20412	-0.554	0.99805	0.00474	0.00473		-0.554	-55.4227	0.04254	-0.554	0.99959	0.000990216	0.000989811		-0.554	-55.4046	0.00858	-0.554	0.99992	0.000199797	0.000199781
-0.5536	-55.469	0.20419	-0.5536	0.99805	0.00474	0.00473		-0.5536	-55.3828	0.04255	-0.5536	0.99959	0.000990808	0.000990401		-0.5536	-55.3646	0.00858	-0.5536	0.99992	0.000199917	0.000199901
-0.5532	-55.4291	0.20427	-0.5532	0.99804	0.00475	0.00474		-0.5532	-55.3428	0.04257	-0.5532	0.99959	0.0009914	0.000990993		-0.5532	-55.3246	0.00859	-0.5532	0.99992	0.000200037	0.00020002
-0.5528	-55.3892	0.20435	-0.5528	0.99804	0.00475	0.00474		-0.5528	-55.3028	0.04259	-0.5528	0.99959	0.000991994	0.000991586		-0.5528	-55.2846	0.00859	-0.5528	0.99992	0.000200157	0.00020014
-0.5524	-55.3493	0.20443	-0.5524	0.99804	0.00475	0.00474		-0.5524	-55.2628	0.0426	-0.5524	0.99959	0.000992589	0.00099218		-0.5524	-55.2446	0.00859	-0.5524	0.99992	0.000200277	0.000200261
-0.552	-55.3094	0.20451	-0.552	0.99804	0.00475	0.00474		-0.552	-55.2228	0.04262	-0.552	0.99959	0.000993186	0.000992776		-0.552	-55.2046	0.0086	-0.552	0.99992	0.000200398	0.000200381
-0.5516	-55.2694	0.20459	-0.5516	0.99803	0.00476	0.00475		-0.5516	-55.1828	0.04264	-0.5516	0.99959	0.000993783	0.000993373		-0.5516	-55.1646	0.0086	-0.5516	0.99992	0.000200519	0.000200502
-0.5512	-55.2295	0.20467	-0.5512	0.99803	0.00476	0.00475		-0.5512	-55.1429	0.04265	-0.5512	0.99959	0.000994383	0.000993971		-0.5512	-55.1246	0.0086	-0.5512	0.99992	0.00020064	0.000200623
-0.5508	-55.1896	0.20475	-0.5508	0.99803	0.00476	0.00475		-0.5508	-55.1029	0.04267	-0.5508	0.99959	0.000994983	0.000994571		-0.5508	-55.0846	0.00861	-0.5508	0.99992	0.000200762	0.000200745
-0.5504	-55.1497	0.20482	-0.5504	0.99802	0.00477	0.00476		-0.5504	-55.0629	0.04269	-0.5504	0.99958	0.000995585	0.000995171		-0.5504	-55.0446	0.00861	-0.5504	0.99992	0.000200883	0.000200866
-0.55	-55.1097	0.2049	-0.55	0.99802	0.00477	0.00476		-0.55	-55.0229	0.0427	-0.55	0.99958	0.000996188	0.000995773		-0.55	-55.0046	0.00861	-0.55	0.99992	0.000201005	0.000200988
-0.5496	-55.0698	0.20498	-0.5496	0.99802	0.00477	0.00476		-0.5496	-54.9829	0.04272	-0.5496	0.99958	0.000996792	0.000996377		-0.5496	-54.9646	0.00862	-0.5496	0.99992	0.000201128	0.000201111
-0.5492	-55.0299	0.20506	-0.5492	0.99802	0.00477	0.00476		-0.5492	-54.9429	0.04274	-0.5492	0.99958	0.000997397	0.000996982		-0.5492	-54.9246	0.00862	-0.5492	0.99992	0.00020125	0.000201233
-0.5488	-54.99	0.20514	-0.5488	0.99801	0.00478	0.00477		-0.5488	-54.9029	0.04275	-0.5488	0.99958	0.000998004	0.000997588		-0.5488	-54.8846	0.00862	-0.5488	0.99992	0.000201373	0.000201356
-0.5484	-54.9501	0.20522	-0.5484	0.99801	0.00478	0.00477		-0.5484	-54.863	0.04277	-0.5484	0.99958	0.000998613	0.000998195		-0.5484	-54.8446	0.00863	-0.5484	0.99992	0.000201496	0.000201479
-0.548	-54.9101	0.2053	-0.548	0.99801	0.00478	0.00477		-0.548	-54.823	0.04279	-0.548	0.99958	0.000999222	0.000998804		-0.548	-54.8046	0.00863	-0.548	0.99992	0.000201619	0.000201602
-0.5476	-54.8702	0.20538	-0.5476	0.998	0.00479	0.00478		-0.5476	-54.783	0.0428	-0.5476	0.99958	0.000999833	0.000999414		-0.5476	-54.7646	0.00863	-0.5476	0.99992	0.000201743	0.000201726
-0.5472	-54.8303	0.20546	-0.5472	0.998	0.00479	0.00478		-0.5472	-54.743	0.04282	-0.5472	0.99958	0.001	0.001		-0.5472	-54.7246	0.00864	-0.5472	0.99992	0.000201867	0.000201849
-0.5468	-54.7904	0.20554	-0.5468	0.998	0.00479	0.00478		-0.5468	-54.703	0.04284	-0.5468	0.99958	0.001	0.001		-0.5468	-54.6846	0.00864	-0.5468	0.99992	0.000201991	0.000201973
-0.5464	-54.7505	0.20562	-0.5464	0.998	0.00479	0.00478		-0.5464	-54.663	0.04285	-0.5464	0.99958	0.001	0.001		-0.5464	-54.6446	0.00864	-0.5464	0.99991	0.000202115	0.000202098
-0.546	-54.7105	0.2057	-0.546	0.99799	0.0048	0.00479		-0.546	-54.6231	0.04287	-0.546	0.99958	0.001	0.001		-0.546	-54.6046	0.00865	-0.546	0.99991	0.00020224	0.000202222
-0.5456	-54.6706	0.20578	-0.5456	0.99799	0.0048	0.00479		-0.5456	-54.5831	0.04289	-0.5456	0.99958	0.001	0.001		-0.5456	-54.5647	0.00865	-0.5456	0.99991	0.000202365	0.000202347
-0.5452	-54.6307	0.20586	-0.5452	0.99799	0.0048	0.00479		-0.5452	-54.5431	0.0429	-0.5452	0.99958	0.001	0.001		-0.5452	-54.5247	0.00865	-0.5452	0.99991	0.00020249	0.000202473
-0.5448	-54.5908	0.20594	-0.5448	0.99798	0.00481	0.0048		-0.5448	-54.5031	0.04292	-0.5448	0.99958	0.001	0.001		-0.5448	-54.4847	0.00866	-0.5448	0.99991	0.000202615	0.000202598
-0.5444	-54.5509	0.20603	-0.5444	0.99798	0.00481	0.0048		-0.5444	-54.4631	0.04294	-0.5444	0.99958	0.001	0.001		-0.5444	-54.4447	0.00866	-0.5444	0.99991	0.000202741	0.000202724
-0.544	-54.5109	0.20611	-0.544	0.99798	0.00481	0.0048		-0.544	-54.4231	0.04296	-0.544	0.99958	0.00101	0.001		-0.544	-54.4047	0.00866	-0.544	0.99991	0.000202867	0.00020285
-0.5436	-54.471	0.20619	-0.5436	0.99798	0.00481	0.00481		-0.5436	-54.3832	0.04297	-0.5436	0.99957	0.00101	0.00101		-0.5436	-54.3647	0.00867	-0.5436	0.99991	0.000202993	0.000202976
-0.5432	-54.4311	0.20627	-0.5432	0.99797	0.00482	0.00481		-0.5432	-54.3432	0.04299	-0.5432	0.99957	0.00101	0.00101		-0.5432	-54.3247	0.00867	-0.5432	0.99991	0.00020312	0.000203103
-0.5428	-54.3912	0.20635	-0.5428	0.99797	0.00482	0.00481		-0.5428	-54.3032	0.04301	-0.5428	0.99957	0.00101	0.00101		-0.5428	-54.2847	0.00867	-0.5428	0.99991	0.000203247	0.000203229
-0.5424	-54.3513	0.20643	-0.5424	0.99797	0.00482	0.00481		-0.5424	-54.2632	0.04302	-0.5424	0.99957	0.00101	0.00101		-0.5424	-54.2447	0.00868	-0.5424	0.99991	0.000203374	0.000203357
-0.542	-54.3113	0.20651	-0.542	0.99796	0.00483	0.00482		-0.542	-54.2232	0.04304	-0.542	0.99957	0.00101	0.00101		-0.542	-54.2047	0.00868	-0.542	0.99991	0.000203502	0.000203484
-0.5416	-54.2714	0.2066	-0.5416	0.99796	0.00483	0.00482		-0.5416	-54.1833	0.04306	-0.5416	0.99957	0.00101	0.00101		-0.5416	-54.1647	0.00868	-0.5416	0.99991	0.000203629	0.000203612
-0.5412	-54.2315	0.20668	-0.5412	0.99796	0.00483	0.00482		-0.5412	-54.1433	0.04308	-0.5412	0.99957	0.00101	0.00101		-0.5412	-54.1247	0.00869	-0.5412	0.99991	0.000203757	0.00020374
-0.5408	-54.1916	0.20676	-0.5408	0.99795	0.00484	0.00483		-0.5408	-54.1033	0.04309	-0.5408	0.99957	0.00101	0.00101		-0.5408	-54.0847	0.00869	-0.5408	0.99991	0.000203886	0.000203868
-0.5404	-54.1517	0.20684	-0.5404	0.99795	0.00484	0.00483		-0.5404	-54.0633	0.04311	-0.5404	0.99957	0.00101	0.00101		-0.5404	-54.0447	0.00869	-0.5404	0.99991	0.000204014	0.000203996
-0.54	-54.1118	0.20692	-0.54	0.99795	0.00484	0.00483		-0.54	-54.0233	0.04313	-0.54	0.99957	0.00101	0.00101		-0.54	-54.0047	0.0087	-0.54	0.99991	0.000204143	0.000204125
-0.5396	-54.0718	0.20701	-0.5396	0.99795	0.00484	0.00483		-0.5396	-53.9833	0.04314	-0.5396	0.99957	0.00101	0.00101		-0.5396	-53.9647	0.0087	-0.5396	0.99991	0.000204272	0.000204254
-0.5392	-54.0319	0.20709	-0.5392	0.99794	0.00485	0.00484		-0.5392	-53.9434	0.04316	-0.5392	0.99957	0.00101	0.00101		-0.5392	-53.9247	0.0087	-0.5392	0.99991	0.000204402	0.000204384
-0.5388	-53.992	0.20717	-0.5388	0.99794	0.00485	0.00484		-0.5388	-53.9034	0.04318	-0.5388	0.99957	0.00101	0.00101		-0.5388	-53.8847	0.00871	-0.5388	0.99991	0.000204531	0.000204513
-0.5384	-53.9521	0.20725	-0.5384	0.99794	0.00485	0.00484		-0.5384	-53.8634	0.0432	-0.5384	0.99957	0.00101	0.00101		-0.5384	-53.8447	0.00871	-0.5384	0.99991	0.000204661	0.000204643
-0.538	-53.9122	0.20734	-0.538	0.99793	0.00486	0.00485		-0.538	-53.8234	0.04321	-0.538	0.99957	0.00101	0.00101		-0.538	-53.8047	0.00872	-0.538	0.99991	0.000204792	0.000204774
-0.5376	-53.8723	0.20742	-0.5376	0.99793	0.00486	0.00485		-0.5376	-53.7834	0.04323	-0.5376	0.99956	0.00102	0.00102		-0.5376	-53.7647	0.00872	-0.5376	0.99991	0.000204922	0.000204904
-0.5372	-53.8323	0.2075	-0.5372	0.99793	0.00486	0.00485		-0.5372	-53.7435	0.04325	-0.5372	0.99956	0.00102	0.00102		-0.5372	-53.7247	0.00872	-0.5372	0.99991	0.000205053	0.000205035
-0.5368	-53.7924	0.20759	-0.5368	0.99792	0.00487	0.00486		-0.5368	-53.7035	0.04327	-0.5368	0.99956	0.00102	0.00102		-0.5368	-53.6847	0.00873	-0.5368	0.99991	0.000205184	0.000205166
-0.5364	-53.7525	0.20767	-0.5364	0.99792	0.00487	0.00486		-0.5364	-53.6635	0.04328	-0.5364	0.99956	0.00102	0.00102		-0.5364	-53.6447	0.00873	-0.5364	0.99991	0.000205316	0.000205298
-0.536	-53.7126	0.20775	-0.536	0.99792	0.00487	0.00486		-0.536	-53.6235	0.0433	-0.536	0.99956	0.00102	0.00102		-0.536	-53.6047	0.00873	-0.536	0.99991	0.000205448	0.000205429
-0.5356	-53.6727	0.20784	-0.5356	0.99791	0.00488	0.00487		-0.5356	-53.5835	0.04332	-0.5356	0.99956	0.00102	0.00102		-0.5356	-53.5647	0.00874	-0.5356	0.99991	0.00020558	0.000205561
-0.5352	-53.6328	0.20792	-0.5352	0.99791	0.00488	0.00487		-0.5352	-53.5435	0.04334	-0.5352	0.99956	0.00102	0.00102		-0.5352	-53.5247	0.00874	-0.5352	0.99991	0.000205712	0.000205694
-0.5348	-53.5928	0.208	-0.5348	0.99791	0.00488	0.00487		-0.5348	-53.5035	0.04335	-0.5348	0.99956	0.00102	0.00102		-0.5348	-53.4847	0.00874	-0.5348	0.99991	0.000205845	0.000205826
-0.5344	-53.5529	0.20809	-0.5344	0.99791	0.00488	0.00487		-0.5344	-53.4636	0.04337	-0.5344	0.99956	0.00102	0.00102		-0.5344	-53.4447	0.00875	-0.5344	0.99991	0.000205978	0.000205959
-0.534	-53.513	0.20817	-0.534	0.9979	0.00489	0.00488		-0.534	-53.4236	0.04339	-0.534	0.99956	0.00102	0.00102		-0.534	-53.4048	0.00875	-0.534	0.99991	0.000206111	0.000206092
-0.5336	-53.4731	0.20826	-0.5336	0.9979	0.00489	0.00488		-0.5336	-53.3836	0.04341	-0.5336	0.99956	0.00102	0.00102		-0.5336	-53.3648	0.00875	-0.5336	0.99991	0.000206244	0.000206226
-0.5332	-53.4332	0.20834	-0.5332	0.9979	0.00489	0.00488		-0.5332	-53.3436	0.04342	-0.5332	0.99956	0.00102	0.00102		-0.5332	-53.3248	0.00876	-0.5332	0.99991	0.000206378	0.00020636
-0.5328	-53.3933	0.20843	-0.5328	0.99789	0.0049	0.00489		-0.5328	-53.3036	0.04344	-0.5328	0.99956	0.00102	0.00102		-0.5328	-53.2848	0.00876	-0.5328	0.99991	0.000206512	0.000206494
-0.5324	-53.3533	0.20851	-0.5324	0.99789	0.0049	0.00489		-0.5324	-53.2637	0.04346	-0.5324	0.99956	0.00102	0.00102		-0.5324	-53.2448	0.00876	-0.5324	0.99991	0.000206647	0.000206628
-0.532	-53.3134	0.20859	-0.532	0.99789	0.0049	0.00489		-0.532	-53.2237	0.04348	-0.532	0.99956	0.00102	0.00102		-0.532	-53.2048	0.00877	-0.532	0.99991	0.000206782	0.000206763
-0.5316	-53.2735	0.20868	-0.5316	0.99788	0.00491	0.0049		-0.5316	-53.1837	0.0435	-0.5316	0.99956	0.00103	0.00102		-0.5316	-53.1648	0.00877	-0.5316	0.99991	0.000206917	0.000206898
-0.5312	-53.2336	0.20876	-0.5312	0.99788	0.00491	0.0049		-0.5312	-53.1437	0.04351	-0.5312	0.99955	0.00103	0.00103		-0.5312	-53.1248	0.00878	-0.5312	0.99991	0.000207052	0.000207033
-0.5308	-53.1937	0.20885	-0.5308	0.99788	0.00491	0.0049		-0.5308	-53.1037	0.04353	-0.5308	0.99955	0.00103	0.00103		-0.5308	-53.0848	0.00878	-0.5308	0.99991	0.000207188	0.000207169
-0.5304	-53.1538	0.20893	-0.5304	0.99787	0.00492	0.00491		-0.5304	-53.0637	0.04355	-0.5304	0.99955	0.00103	0.00103		-0.5304	-53.0448	0.00878	-0.5304	0.99991	0.000207324	0.000207305
-0.53	-53.1139	0.20902	-0.53	0.99787	0.00492	0.00491		-0.53	-53.0238	0.04357	-0.53	0.99955	0.00103	0.00103		-0.53	-53.0048	0.00879	-0.53	0.99991	0.00020746	0.000207441
-0.5296	-53.0739	0.20911	-0.5296	0.99787	0.00492	0.00491		-0.5296	-52.9838	0.04358	-0.5296	0.99955	0.00103	0.00103		-0.5296	-52.9648	0.00879	-0.5296	0.99991	0.000207597	0.000207578
-0.5292	-53.034	0.20919	-0.5292	0.99786	0.00493	0.00492		-0.5292	-52.9438	0.0436	-0.5292	0.99955	0.00103	0.00103		-0.5292	-52.9248	0.00879	-0.5292	0.99991	0.000207733	0.000207715
-0.5288	-52.9941	0.20928	-0.5288	0.99786	0.00493	0.00492		-0.5288	-52.9038	0.04362	-0.5288	0.99955	0.00103	0.00103		-0.5288	-52.8848	0.0088	-0.5288	0.99991	0.000207871	0.000207852
-0.5284	-52.9542	0.20936	-0.5284	0.99786	0.00493	0.00492		-0.5284	-52.8638	0.04364	-0.5284	0.99955	0.00103	0.00103		-0.5284	-52.8448	0.0088	-0.5284	0.99991	0.000208008	0.000207989
-0.528	-52.9143	0.20945	-0.528	0.99785	0.00494	0.00492		-0.528	-52.8239	0.04366	-0.528	0.99955	0.00103	0.00103		-0.528	-52.8048	0.0088	-0.528	0.99991	0.000208146	0.000208127
-0.5276	-52.8744	0.20953	-0.5276	0.99785	0.00494	0.00493		-0.5276	-52.7839	0.04367	-0.5276	0.99955	0.00103	0.00103		-0.5276	-52.7648	0.00881	-0.5276	0.99991	0.000208284	0.000208265
-0.5272	-52.8345	0.20962	-0.5272	0.99785	0.00494	0.00493		-0.5272	-52.7439	0.04369	-0.5272	0.99955	0.00103	0.00103		-0.5272	-52.7248	0.00881	-0.5272	0.99991	0.000208423	0.000208404
-0.5268	-52.7945	0.20971	-0.5268	0.99784	0.00494	0.00493		-0.5268	-52.7039	0.04371	-0.5268	0.99955	0.00103	0.00103		-0.5268	-52.6848	0.00882	-0.5268	0.99991	0.000208561	0.000208542
-0.5264	-52.7546	0.20979	-0.5264	0.99784	0.00495	0.00494		-0.5264	-52.6639	0.04373	-0.5264	0.99955	0.00103	0.00103		-0.5264	-52.6448	0.00882	-0.5264	0.99991	0.000208701	0.000208681
-0.526	-52.7147	0.20988	-0.526	0.99784	0.00495	0.00494		-0.526	-52.624	0.04375	-0.526	0.99955	0.00103	0.00103		-0.526	-52.6048	0.00882	-0.526	0.99991	0.00020884	0.000208821
-0.5256	-52.6748	0.20997	-0.5256	0.99784	0.00495	0.00494		-0.5256	-52.584	0.04377	-0.5256	0.99954	0.00104	0.00104		-0.5256	-52.5648	0.00883	-0.5256	0.99991	0.00020898	0.00020896
-0.5252	-52.6349	0.21005	-0.5252	0.99783	0.00496	0.00495		-0.5252	-52.544	0.04378	-0.5252	0.99954	0.00104	0.00104		-0.5252	-52.5248	0.00883	-0.5252	0.99991	0.00020912	0.0002091
-0.5248	-52.595	0.21014	-0.5248	0.99783	0.00496	0.00495		-0.5248	-52.504	0.0438	-0.5248	0.99954	0.00104	0.00104		-0.5248	-52.4848	0.00883	-0.5248	0.99991	0.00020926	0.000209241
-0.5244	-52.5551	0.21023	-0.5244	0.99783	0.00496	0.00495		-0.5244	-52.464	0.04382	-0.5244	0.99954	0.00104	0.00104		-0.5244	-52.4449	0.00884	-0.5244	0.99991	0.000209401	0.000209381
-0.524	-52.5151	0.21032	-0.524	0.99782	0.00497	0.00496		-0.524	-52.424	0.04384	-0.524	0.99954	0.00104	0.00104		-0.524	-52.4049	0.00884	-0.524	0.99991	0.000209542	0.000209522
-0.5236	-52.4752	0.2104	-0.5236	0.99782	0.00497	0.00496		-0.5236	-52.3841	0.04386	-0.5236	0.99954	0.00104	0.00104		-0.5236	-52.3648	0.00884	-0.5236	0.99991	0.000209683	0.000209664
-0.5232	-52.4353	0.21049	-0.5232	0.99782	0.00497	0.00496		-0.5232	-52.3441	0.04388	-0.5232	0.99954	0.00104	0.00104		-0.5232	-52.3249	0.00885	-0.5232	0.99991	0.000209825	0.000209805
-0.5228	-52.3954	0.21058	-0.5228	0.99781	0.00498	0.00497		-0.5228	-52.3041	0.04389	-0.5228	0.99954	0.00104	0.00104		-0.5228	-52.2849	0.00885	-0.5228	0.99991	0.000209967	0.000209947
-0.5224	-52.3555	0.21067	-0.5224	0.99781	0.00498	0.00497		-0.5224	-52.2641	0.04391	-0.5224	0.99954	0.00104	0.00104		-0.5224	-52.2449	0.00886	-0.5224	0.99991	0.000210109	0.00021009
-0.522	-52.3156	0.21075	-0.522	0.99781	0.00498	0.00497		-0.522	-52.2241	0.04393	-0.522	0.99954	0.00104	0.00104		-0.522	-52.2049	0.00886	-0.522	0.99991	0.000210252	0.000210232
-0.5216	-52.2757	0.21084	-0.5216	0.9978	0.00499	0.00498		-0.5216	-52.1842	0.04395	-0.5216	0.99954	0.00104	0.00104		-0.5216	-52.1649	0.00886	-0.5216	0.99991	0.000210395	0.000210375
-0.5212	-52.2358	0.21093	-0.5212	0.9978	0.00499	0.00498		-0.5212	-52.1442	0.04397	-0.5212	0.99954	0.00104	0.00104		-0.5212	-52.1249	0.00887	-0.5212	0.99991	0.000210538	0.000210518
-0.5208	-52.1959	0.21102	-0.5208	0.9978	0.00499	0.00498		-0.5208	-52.1042	0.04399	-0.5208	0.99954	0.00104	0.00104		-0.5208	-52.0849	0.00887	-0.5208	0.99991	0.000210682	0.000210662
-0.5204	-52.1559	0.21111	-0.5204	0.99779	0.005	0.00499		-0.5204	-52.0642	0.044	-0.5204	0.99954	0.00104	0.00104		-0.5204	-52.0449	0.00887	-0.5204	0.99991	0.000210826	0.000210806
-0.52	-52.116	0.2112	-0.52	0.99779	0.005	0.00499		-0.52	-52.0242	0.04402	-0.52	0.99954	0.00105	0.00104		-0.52	-52.0049	0.00888	-0.52	0.99991	0.00021097	0.00021095
-0.5196	-52.0761	0.21128	-0.5196	0.99779	0.005	0.00499		-0.5196	-51.9842	0.04404	-0.5196	0.99953	0.00105	0.00105		-0.5196	-51.9649	0.00888	-0.5196	0.99991	0.000211115	0.000211095
-0.5192	-52.0362	0.21137	-0.5192	0.99778	0.00501	0.005		-0.5192	-51.9443	0.04406	-0.5192	0.99953	0.00105	0.00105		-0.5192	-51.9249	0.00889	-0.5192	0.99991	0.00021126	0.00021124
-0.5188	-51.9963	0.21146	-0.5188	0.99778	0.00501	0.005		-0.5188	-51.9043	0.04408	-0.5188	0.99953	0.00105	0.00105		-0.5188	-51.8849	0.00889	-0.5188	0.99991	0.000211405	0.000211385
-0.5184	-51.9564	0.21155	-0.5184	0.99778	0.00501	0.005		-0.5184	-51.8643	0.0441	-0.5184	0.99953	0.00105	0.00105		-0.5184	-51.8449	0.00889	-0.5184	0.99991	0.000211551	0.000211531
-0.518	-51.9165	0.21164	-0.518	0.99777	0.00502	0.00501		-0.518	-51.8243	0.04412	-0.518	0.99953	0.00105	0.00105		-0.518	-51.8049	0.0089	-0.518	0.99991	0.000211696	0.000211676
-0.5176	-51.8766	0.21173	-0.5176	0.99777	0.00502	0.00501		-0.5176	-51.7843	0.04414	-0.5176	0.99953	0.00105	0.00105		-0.5176	-51.7649	0.0089	-0.5176	0.99991	0.000211843	0.000211823
-0.5172	-51.8367	0.21182	-0.5172	0.99776	0.00502	0.00501		-0.5172	-51.7443	0.04415	-0.5172	0.99953	0.00105	0.00105		-0.5172	-51.7249	0.0089	-0.5172	0.99991	0.000211989	0.000211969
-0.5168	-51.7968	0.21191	-0.5168	0.99776	0.00503	0.00502		-0.5168	-51.7044	0.04417	-0.5168	0.99953	0.00105	0.00105		-0.5168	-51.6849	0.00891	-0.5168	0.9999	0.000212136	0.000212116
-0.5164	-51.7568	0.212	-0.5164	0.99776	0.00503	0.00502		-0.5164	-51.6644	0.04419	-0.5164	0.99953	0.00105	0.00105		-0.5164	-51.6449	0.00891	-0.5164	0.9999	0.000212284	0.000212264
-0.516	-51.7169	0.21209	-0.516	0.99775	0.00504	0.00502		-0.516	-51.6244	0.04421	-0.516	0.99953	0.00105	0.00105		-0.516	-51.6049	0.00892	-0.516	0.9999	0.000212431	0.000212411
-0.5156	-51.677	0.21218	-0.5156	0.99775	0.00504	0.00503		-0.5156	-51.5844	0.04423	-0.5156	0.99953	0.00105	0.00105		-0.5156	-51.5649	0.00892	-0.5156	0.9999	0.000212579	0.000212559
-0.5152	-51.6371	0.21227	-0.5152	0.99775	0.00504	0.00503		-0.5152	-51.5444	0.04425	-0.5152	0.99953	0.00105	0.00105		-0.5152	-51.5249	0.00892	-0.5152	0.9999	0.000212728	0.000212707
-0.5148	-51.5972	0.21236	-0.5148	0.99774	0.00505	0.00503		-0.5148	-51.5045	0.04427	-0.5148	0.99953	0.00105	0.00105		-0.5148	-51.4849	0.00893	-0.5148	0.9999	0.000212877	0.000212856
-0.5144	-51.5573	0.21245	-0.5144	0.99774	0.00505	0.00504		-0.5144	-51.4645	0.04429	-0.5144	0.99952	0.00106	0.00106		-0.5144	-51.4449	0.00893	-0.5144	0.9999	0.000213026	0.000213005
-0.514	-51.5174	0.21254	-0.514	0.99774	0.00505	0.00504		-0.514	-51.4245	0.04431	-0.514	0.99952	0.00106	0.00106		-0.514	-51.4049	0.00894	-0.514	0.9999	0.000213175	0.000213155
-0.5136	-51.4775	0.21263	-0.5136	0.99773	0.00506	0.00504		-0.5136	-51.3845	0.04432	-0.5136	0.99952	0.00106	0.00106		-0.5136	-51.365	0.00894	-0.5136	0.9999	0.000213325	0.000213304
-0.5132	-51.4376	0.21272	-0.5132	0.99773	0.00506	0.00505		-0.5132	-51.3445	0.04434	-0.5132	0.99952	0.00106	0.00106		-0.5132	-51.325	0.00894	-0.5132	0.9999	0.000213475	0.000213454
-0.5128	-51.3976	0.21281	-0.5128	0.99773	0.00506	0.00505		-0.5128	-51.3046	0.04436	-0.5128	0.99952	0.00106	0.00106		-0.5128	-51.285	0.00895	-0.5128	0.9999	0.000213625	0.000213605
-0.5124	-51.3577	0.21291	-0.5124	0.99772	0.00507	0.00506		-0.5124	-51.2646	0.04438	-0.5124	0.99952	0.00106	0.00106		-0.5124	-51.245	0.00895	-0.5124	0.9999	0.000213776	0.000213755
-0.512	-51.3178	0.213	-0.512	0.99772	0.00507	0.00506		-0.512	-51.2246	0.0444	-0.512	0.99952	0.00106	0.00106		-0.512	-51.205	0.00895	-0.512	0.9999	0.000213927	0.000213907
-0.5116	-51.2779	0.21309	-0.5116	0.99772	0.00507	0.00506		-0.5116	-51.1846	0.04442	-0.5116	0.99952	0.00106	0.00106		-0.5116	-51.165	0.00896	-0.5116	0.9999	0.000214079	0.000214058
-0.5112	-51.238	0.21318	-0.5112	0.99771	0.00508	0.00507		-0.5112	-51.1446	0.04444	-0.5112	0.99952	0.00106	0.00106		-0.5112	-51.125	0.00896	-0.5112	0.9999	0.000214231	0.00021421
-0.5108	-51.1981	0.21327	-0.5108	0.99771	0.00508	0.00507		-0.5108	-51.1047	0.04446	-0.5108	0.99952	0.00106	0.00106		-0.5108	-51.085	0.00897	-0.5108	0.9999	0.000214383	0.000214362
-0.5104	-51.1582	0.21336	-0.5104	0.99771	0.00508	0.00507		-0.5104	-51.0647	0.04448	-0.5104	0.99952	0.00106	0.00106		-0.5104	-51.045	0.00897	-0.5104	0.9999	0.000214535	0.000214515
-0.51	-51.1183	0.21346	-0.51	0.9977	0.00509	0.00508		-0.51	-51.0247	0.0445	-0.51	0.99952	0.00106	0.00106		-0.51	-51.005	0.00897	-0.51	0.9999	0.000214688	0.000214667
-0.5096	-51.0784	0.21355	-0.5096	0.9977	0.00509	0.00508		-0.5096	-50.9847	0.04452	-0.5096	0.99952	0.00106	0.00106		-0.5096	-50.965	0.00898	-0.5096	0.9999	0.000214842	0.000214821
-0.5092	-51.0385	0.21364	-0.5092	0.99769	0.0051	0.00508		-0.5092	-50.9447	0.04454	-0.5092	0.99952	0.00107	0.00106		-0.5092	-50.925	0.00898	-0.5092	0.9999	0.000214995	0.000214974
-0.5088	-50.9986	0.21373	-0.5088	0.99769	0.0051	0.00509		-0.5088	-50.9047	0.04456	-0.5088	0.99951	0.00107	0.00107		-0.5088	-50.885	0.00899	-0.5088	0.9999	0.000215149	0.000215128
-0.5084	-50.9587	0.21383	-0.5084	0.99769	0.0051	0.00509		-0.5084	-50.8648	0.04457	-0.5084	0.99951	0.00107	0.00107		-0.5084	-50.845	0.00899	-0.5084	0.9999	0.000215304	0.000215283
-0.508	-50.9188	0.21392	-0.508	0.99768	0.00511	0.00509		-0.508	-50.8248	0.04459	-0.508	0.99951	0.00107	0.00107		-0.508	-50.805	0.00899	-0.508	0.9999	0.000215459	0.000215437
-0.5076	-50.8788	0.21401	-0.5076	0.99768	0.00511	0.0051		-0.5076	-50.7848	0.04461	-0.5076	0.99951	0.00107	0.00107		-0.5076	-50.765	0.009	-0.5076	0.9999	0.000215614	0.000215592
-0.5072	-50.8389	0.21411	-0.5072	0.99768	0.00511	0.0051		-0.5072	-50.7448	0.04463	-0.5072	0.99951	0.00107	0.00107		-0.5072	-50.725	0.009	-0.5072	0.9999	0.000215769	0.000215748
-0.5068	-50.799	0.2142	-0.5068	0.99767	0.00512	0.0051		-0.5068	-50.7049	0.04465	-0.5068	0.99951	0.00107	0.00107		-0.5068	-50.685	0.00901	-0.5068	0.9999	0.000215925	0.000215904
-0.5064	-50.7591	0.21429	-0.5064	0.99767	0.00512	0.00511		-0.5064	-50.6649	0.04467	-0.5064	0.99951	0.00107	0.00107		-0.5064	-50.645	0.00901	-0.5064	0.9999	0.000216081	0.00021606
-0.506	-50.7192	0.21439	-0.506	0.99767	0.00512	0.00511		-0.506	-50.6249	0.04469	-0.506	0.99951	0.00107	0.00107		-0.506	-50.605	0.00901	-0.506	0.9999	0.000216238	0.000216216
-0.5056	-50.6793	0.21448	-0.5056	0.99766	0.00513	0.00512		-0.5056	-50.5849	0.04471	-0.5056	0.99951	0.00107	0.00107		-0.5056	-50.565	0.00902	-0.5056	0.9999	0.000216395	0.000216373
-0.5052	-50.6394	0.21457	-0.5052	0.99766	0.00513	0.00512		-0.5052	-50.5449	0.04473	-0.5052	0.99951	0.00107	0.00107		-0.5052	-50.525	0.00902	-0.5052	0.9999	0.000216552	0.000216531
-0.5048	-50.5995	0.21467	-0.5048	0.99765	0.00514	0.00512		-0.5048	-50.505	0.04475	-0.5048	0.99951	0.00107	0.00107		-0.5048	-50.485	0.00903	-0.5048	0.9999	0.00021671	0.000216688
-0.5044	-50.5596	0.21476	-0.5044	0.99765	0.00514	0.00513		-0.5044	-50.465	0.04477	-0.5044	0.99951	0.00107	0.00107		-0.5044	-50.445	0.00903	-0.5044	0.9999	0.000216868	0.000216846
-0.504	-50.5197	0.21486	-0.504	0.99765	0.00514	0.00513		-0.504	-50.425	0.04479	-0.504	0.99951	0.00108	0.00107		-0.504	-50.405	0.00903	-0.504	0.9999	0.000217026	0.000217005
-0.5036	-50.4798	0.21495	-0.5036	0.99764	0.00515	0.00513		-0.5036	-50.385	0.04481	-0.5036	0.9995	0.00108	0.00108		-0.5036	-50.365	0.00904	-0.5036	0.9999	0.000217185	0.000217164
-0.5032	-50.4399	0.21504	-0.5032	0.99764	0.00515	0.00514		-0.5032	-50.345	0.04483	-0.5032	0.9995	0.00108	0.00108		-0.5032	-50.325	0.00904	-0.5032	0.9999	0.000217345	0.000217323
-0.5028	-50.4	0.21514	-0.5028	0.99764	0.00515	0.00514		-0.5028	-50.3051	0.04485	-0.5028	0.9995	0.00108	0.00108		-0.5028	-50.285	0.00905	-0.5028	0.9999	0.000217504	0.000217482
-0.5024	-50.3601	0.21523	-0.5024	0.99763	0.00516	0.00515		-0.5024	-50.2651	0.04487	-0.5024	0.9995	0.00108	0.00108		-0.5024	-50.2451	0.00905	-0.5024	0.9999	0.000217664	0.000217642
-0.502	-50.3202	0.21533	-0.502	0.99763	0.00516	0.00515		-0.502	-50.2251	0.04489	-0.502	0.9995	0.00108	0.00108		-0.502	-50.2051	0.00905	-0.502	0.9999	0.000217824	0.000217803
-0.5016	-50.2803	0.21542	-0.5016	0.99763	0.00516	0.00515		-0.5016	-50.1851	0.04491	-0.5016	0.9995	0.00108	0.00108		-0.5016	-50.1651	0.00906	-0.5016	0.9999	0.000217985	0.000217963
-0.5012	-50.2404	0.21552	-0.5012	0.99762	0.00517	0.00516		-0.5012	-50.1451	0.04493	-0.5012	0.9995	0.00108	0.00108		-0.5012	-50.1251	0.00906	-0.5012	0.9999	0.000218146	0.000218124
-0.5008	-50.2004	0.21562	-0.5008	0.99762	0.00517	0.00516		-0.5008	-50.1052	0.04495	-0.5008	0.9995	0.00108	0.00108		-0.5008	-50.0851	0.00907	-0.5008	0.9999	0.000218308	0.000218286
-0.5004	-50.1606	0.21571	-0.5004	0.99761	0.00518	0.00516		-0.5004	-50.0652	0.04497	-0.5004	0.9995	0.00108	0.00108		-0.5004	-50.0451	0.00907	-0.5004	0.9999	0.00021847	0.000218448
-0.5	-50.1206	0.21581	-0.5	0.99761	0.00518	0.00517		-0.5	-50.0252	0.04499	-0.5	0.9995	0.00108	0.00108		-0.5	-50.0051	0.00907	-0.5	0.9999	0.000218632	0.00021861
-0.4996	-50.0807	0.2159	-0.4996	0.99761	0.00518	0.00517		-0.4996	-49.9852	0.04501	-0.4996	0.9995	0.00108	0.00108		-0.4996	-49.9651	0.00908	-0.4996	0.9999	0.000218795	0.000218773
-0.4992	-50.0408	0.216	-0.4992	0.9976	0.00519	0.00518		-0.4992	-49.9452	0.04503	-0.4992	0.9995	0.00108	0.00108		-0.4992	-49.9251	0.00908	-0.4992	0.9999	0.000218958	0.000218936
-0.4988	-50.0009	0.21609	-0.4988	0.9976	0.00519	0.00518		-0.4988	-49.9053	0.04505	-0.4988	0.99949	0.00109	0.00109		-0.4988	-49.8851	0.00909	-0.4988	0.9999	0.000219121	0.000219099
-0.4984	-49.961	0.21619	-0.4984	0.99759	0.0052	0.00518		-0.4984	-49.8653	0.04507	-0.4984	0.99949	0.00109	0.00109		-0.4984	-49.8451	0.00909	-0.4984	0.9999	0.000219285	0.000219263
-0.498	-49.9211	0.21629	-0.498	0.99759	0.0052	0.00519		-0.498	-49.8253	0.04509	-0.498	0.99949	0.00109	0.00109		-0.498	-49.8051	0.00909	-0.498	0.9999	0.000219449	0.000219427
-0.4976	-49.8812	0.21638	-0.4976	0.99759	0.0052	0.00519		-0.4976	-49.7853	0.04511	-0.4976	0.99949	0.00109	0.00109		-0.4976	-49.7651	0.0091	-0.4976	0.9999	0.000219614	0.000219592
-0.4972	-49.8413	0.21648	-0.4972	0.99758	0.00521	0.00519		-0.4972	-49.7453	0.04513	-0.4972	0.99949	0.00109	0.00109		-0.4972	-49.7251	0.0091	-0.4972	0.9999	0.000219779	0.000219757
-0.4968	-49.8014	0.21658	-0.4968	0.99758	0.00521	0.0052		-0.4968	-49.7054	0.04515	-0.4968	0.99949	0.00109	0.00109		-0.4968	-49.6851	0.00911	-0.4968	0.9999	0.000219945	0.000219922
-0.4964	-49.7615	0.21668	-0.4964	0.99758	0.00521	0.0052		-0.4964	-49.6654	0.04517	-0.4964	0.99949	0.00109	0.00109		-0.4964	-49.6451	0.00911	-0.4964	0.9999	0.00022011	0.000220088
-0.496	-49.7216	0.21677	-0.496	0.99757	0.00522	0.00521		-0.496	-49.6254	0.04519	-0.496	0.99949	0.00109	0.00109		-0.496	-49.6051	0.00911	-0.496	0.9999	0.000220277	0.000220254
-0.4956	-49.6817	0.21687	-0.4956	0.99757	0.00522	0.00521		-0.4956	-49.5854	0.04521	-0.4956	0.99949	0.00109	0.00109		-0.4956	-49.5651	0.00912	-0.4956	0.9999	0.000220443	0.000220421
-0.4952	-49.6418	0.21697	-0.4952	0.99756	0.00523	0.00521		-0.4952	-49.5454	0.04523	-0.4952	0.99949	0.00109	0.00109		-0.4952	-49.5251	0.00912	-0.4952	0.9999	0.00022061	0.000220588
-0.4948	-49.6019	0.21707	-0.4948	0.99756	0.00523	0.00522		-0.4948	-49.5055	0.04525	-0.4948	0.99949	0.00109	0.00109		-0.4948	-49.4851	0.00913	-0.4948	0.9999	0.000220778	0.000220755
-0.4944	-49.562	0.21716	-0.4944	0.99756	0.00523	0.00522		-0.4944	-49.4655	0.04528	-0.4944	0.99949	0.00109	0.00109		-0.4944	-49.4451	0.00913	-0.4944	0.9999	0.000220946	0.000220923
-0.494	-49.5221	0.21726	-0.494	0.99755	0.00524	0.00523		-0.494	-49.4255	0.0453	-0.494	0.99948	0.0011	0.0011		-0.494	-49.4051	0.00914	-0.494	0.9999	0.000221114	0.000221091
-0.4936	-49.4822	0.21736	-0.4936	0.99755	0.00524	0.00523		-0.4936	-49.3855	0.04532	-0.4936	0.99948	0.0011	0.0011		-0.4936	-49.3651	0.00914	-0.4936	0.9999	0.000221283	0.00022126
-0.4932	-49.4423	0.21746	-0.4932	0.99754	0.00525	0.00523		-0.4932	-49.3455	0.04534	-0.4932	0.99948	0.0011	0.0011		-0.4932	-49.3252	0.00914	-0.4932	0.9999	0.000221452	0.000221429
-0.4928	-49.4024	0.21756	-0.4928	0.99754	0.00525	0.00524		-0.4928	-49.3056	0.04536	-0.4928	0.99948	0.0011	0.0011		-0.4928	-49.2852	0.00915	-0.4928	0.9999	0.000221621	0.000221598
-0.4924	-49.3625	0.21766	-0.4924	0.99754	0.00525	0.00524		-0.4924	-49.2656	0.04538	-0.4924	0.99948	0.0011	0.0011		-0.4924	-49.2452	0.00915	-0.4924	0.9999	0.000221791	0.000221768
-0.492	-49.3226	0.21775	-0.492	0.99753	0.00526	0.00524		-0.492	-49.2256	0.0454	-0.492	0.99948	0.0011	0.0011		-0.492	-49.2052	0.00916	-0.492	0.9999	0.000221962	0.000221938
-0.4916	-49.2827	0.21785	-0.4916	0.99753	0.00526	0.00525		-0.4916	-49.1856	0.04542	-0.4916	0.99948	0.0011	0.0011		-0.4916	-49.1652	0.00916	-0.4916	0.99989	0.000222132	0.000222109
-0.4912	-49.2428	0.21795	-0.4912	0.99752	0.00527	0.00525		-0.4912	-49.1456	0.04544	-0.4912	0.99948	0.0011	0.0011		-0.4912	-49.1252	0.00916	-0.4912	0.99989	0.000222303	0.00022228
-0.4908	-49.2029	0.21805	-0.4908	0.99752	0.00527	0.00526		-0.4908	-49.1057	0.04546	-0.4908	0.99948	0.0011	0.0011		-0.4908	-49.0852	0.00917	-0.4908	0.99989	0.000222475	0.000222452
-0.4904	-49.163	0.21815	-0.4904	0.99752	0.00527	0.00526		-0.4904	-49.0657	0.04548	-0.4904	0.99948	0.0011	0.0011		-0.4904	-49.0452	0.00917	-0.4904	0.99989	0.000222647	0.000222624
-0.49	-49.1231	0.21825	-0.49	0.99751	0.00528	0.00526		-0.49	-49.0257	0.0455	-0.49	0.99948	0.0011	0.0011		-0.49	-49.0052	0.00918	-0.49	0.99989	0.00022282	0.000222796
-0.4896	-49.0832	0.21835	-0.4896	0.99751	0.00528	0.00527		-0.4896	-48.9857	0.04552	-0.4896	0.99948	0.0011	0.0011		-0.4896	-48.9652	0.00918	-0.4896	0.99989	0.000222992	0.000222969
-0.4892	-49.0433	0.21845	-0.4892	0.9975	0.00529	0.00527		-0.4892	-48.9457	0.04555	-0.4892	0.99947	0.00111	0.00111		-0.4892	-48.9252	0.00919	-0.4892	0.99989	0.000223166	0.000223142
-0.4888	-49.0034	0.21855	-0.4888	0.9975	0.00529	0.00528		-0.4888	-48.9058	0.04557	-0.4888	0.99947	0.00111	0.00111		-0.4888	-48.8852	0.00919	-0.4888	0.99989	0.000223339	0.000223316
-0.4884	-48.9635	0.21865	-0.4884	0.9975	0.00529	0.00528		-0.4884	-48.8658	0.04559	-0.4884	0.99947	0.00111	0.00111		-0.4884	-48.8452	0.00919	-0.4884	0.99989	0.000223513	0.00022349
-0.488	-48.9236	0.21875	-0.488	0.99749	0.0053	0.00528		-0.488	-48.8258	0.04561	-0.488	0.99947	0.00111	0.00111		-0.488	-48.8052	0.0092	-0.488	0.99989	0.000223688	0.000223664
-0.4876	-48.8837	0.21885	-0.4876	0.99749	0.0053	0.00529		-0.4876	-48.7858	0.04563	-0.4876	0.99947	0.00111	0.00111		-0.4876	-48.7652	0.0092	-0.4876	0.99989	0.000223863	0.000223839
-0.4872	-48.8438	0.21895	-0.4872	0.99748	0.00531	0.00529		-0.4872	-48.7458	0.04565	-0.4872	0.99947	0.00111	0.00111		-0.4872	-48.7252	0.00921	-0.4872	0.99989	0.000224038	0.000224014
-0.4868	-48.8039	0.21906	-0.4868	0.99748	0.00531	0.0053		-0.4868	-48.7059	0.04567	-0.4868	0.99947	0.00111	0.00111		-0.4868	-48.6852	0.00921	-0.4868	0.99989	0.000224214	0.00022419
-0.4864	-48.764	0.21916	-0.4864	0.99748	0.00531	0.0053		-0.4864	-48.6659	0.04569	-0.4864	0.99947	0.00111	0.00111		-0.4864	-48.6452	0.00922	-0.4864	0.99989	0.000224391	0.000224366
-0.486	-48.7241	0.21926	-0.486	0.99747	0.00532	0.0053		-0.486	-48.6259	0.04572	-0.486	0.99947	0.00111	0.00111		-0.486	-48.6052	0.00922	-0.486	0.99989	0.000224567	0.000224543
-0.4856	-48.6842	0.21936	-0.4856	0.99747	0.00532	0.00531		-0.4856	-48.5859	0.04574	-0.4856	0.99947	0.00111	0.00111		-0.4856	-48.5652	0.00922	-0.4856	0.99989	0.000224744	0.00022472
-0.4852	-48.6443	0.21946	-0.4852	0.99746	0.00533	0.00531		-0.4852	-48.546	0.04576	-0.4852	0.99947	0.00111	0.00111		-0.4852	-48.5252	0.00923	-0.4852	0.99989	0.000224922	0.000224898
-0.4848	-48.6044	0.21956	-0.4848	0.99746	0.00533	0.00532		-0.4848	-48.506	0.04578	-0.4848	0.99947	0.00112	0.00111		-0.4848	-48.4852	0.00923	-0.4848	0.99989	0.0002251	0.000225076
-0.4844	-48.5645	0.21966	-0.4844	0.99746	0.00533	0.00532		-0.4844	-48.466	0.0458	-0.4844	0.99946	0.00112	0.00112		-0.4844	-48.4453	0.00924	-0.4844	0.99989	0.000225279	0.000225254
-0.484	-48.5246	0.21977	-0.484	0.99745	0.00534	0.00533		-0.484	-48.426	0.04582	-0.484	0.99946	0.00112	0.00112		-0.484	-48.4053	0.00924	-0.484	0.99989	0.000225457	0.000225433
-0.4836	-48.4847	0.21987	-0.4836	0.99745	0.00534	0.00533		-0.4836	-48.386	0.04584	-0.4836	0.99946	0.00112	0.00112		-0.4836	-48.3653	0.00925	-0.4836	0.99989	0.000225637	0.000225612
-0.4832	-48.4448	0.21997	-0.4832	0.99744	0.00535	0.00533		-0.4832	-48.3461	0.04586	-0.4832	0.99946	0.00112	0.00112		-0.4832	-48.3253	0.00925	-0.4832	0.99989	0.000225817	0.000225792
-0.4828	-48.4049	0.22007	-0.4828	0.99744	0.00535	0.00534		-0.4828	-48.3061	0.04589	-0.4828	0.99946	0.00112	0.00112		-0.4828	-48.2853	0.00925	-0.4828	0.99989	0.000225997	0.000225972
-0.4824	-48.365	0.22018	-0.4824	0.99743	0.00536	0.00534		-0.4824	-48.2661	0.04591	-0.4824	0.99946	0.00112	0.00112		-0.4824	-48.2453	0.00926	-0.4824	0.99989	0.000226178	0.000226153
-0.482	-48.3251	0.22028	-0.482	0.99743	0.00536	0.00535		-0.482	-48.2261	0.04593	-0.482	0.99946	0.00112	0.00112		-0.482	-48.2053	0.00926	-0.482	0.99989	0.000226359	0.000226334
-0.4816	-48.2852	0.22038	-0.4816	0.99743	0.00536	0.00535		-0.4816	-48.1861	0.04595	-0.4816	0.99946	0.00112	0.00112		-0.4816	-48.1653	0.00927	-0.4816	0.99989	0.00022654	0.000226516
-0.4812	-48.2453	0.22049	-0.4812	0.99742	0.00537	0.00535		-0.4812	-48.1462	0.04597	-0.4812	0.99946	0.00112	0.00112		-0.4812	-48.1253	0.00927	-0.4812	0.99989	0.000226722	0.000226697
-0.4808	-48.2054	0.22059	-0.4808	0.99742	0.00537	0.00536		-0.4808	-48.1062	0.04599	-0.4808	0.99946	0.00112	0.00112		-0.4808	-48.0853	0.00928	-0.4808	0.99989	0.000226905	0.00022688
-0.4804	-48.1655	0.22069	-0.4804	0.99741	0.00538	0.00536		-0.4804	-48.0662	0.04602	-0.4804	0.99946	0.00113	0.00112		-0.4804	-48.0453	0.00928	-0.4804	0.99989	0.000227088	0.000227063
-0.48	-48.1256	0.2208	-0.48	0.99741	0.00538	0.00537		-0.48	-48.0262	0.04604	-0.48	0.99945	0.00113	0.00113		-0.48	-48.0053	0.00929	-0.48	0.99989	0.000227271	0.000227246
-0.4796	-48.0857	0.2209	-0.4796	0.9974	0.00539	0.00537		-0.4796	-47.9863	0.04606	-0.4796	0.99945	0.00113	0.00113		-0.4796	-47.9653	0.00929	-0.4796	0.99989	0.000227455	0.00022743
-0.4792	-48.0458	0.22101	-0.4792	0.9974	0.00539	0.00538		-0.4792	-47.9463	0.04608	-0.4792	0.99945	0.00113	0.00113		-0.4792	-47.9253	0.00929	-0.4792	0.99989	0.000227639	0.000227614
-0.4788	-48.0059	0.22111	-0.4788	0.9974	0.00539	0.00538		-0.4788	-47.9063	0.0461	-0.4788	0.99945	0.00113	0.00113		-0.4788	-47.8853	0.0093	-0.4788	0.99989	0.000227824	0.000227799
-0.4784	-47.9661	0.22122	-0.4784	0.99739	0.0054	0.00538		-0.4784	-47.8663	0.04613	-0.4784	0.99945	0.00113	0.00113		-0.4784	-47.8453	0.0093	-0.4784	0.99989	0.00022801	0.000227984
-0.478	-47.9262	0.22132	-0.478	0.99739	0.0054	0.00539		-0.478	-47.8263	0.04615	-0.478	0.99945	0.00113	0.00113		-0.478	-47.8053	0.00931	-0.478	0.99989	0.000228195	0.00022817
-0.4776	-47.8863	0.22142	-0.4776	0.99738	0.00541	0.00539		-0.4776	-47.7864	0.04617	-0.4776	0.99945	0.00113	0.00113		-0.4776	-47.7653	0.00931	-0.4776	0.99989	0.000228381	0.000228356
-0.4772	-47.8464	0.22153	-0.4772	0.99738	0.00541	0.0054		-0.4772	-47.7464	0.04619	-0.4772	0.99945	0.00113	0.00113		-0.4772	-47.7253	0.00932	-0.4772	0.99989	0.000228568	0.000228543
-0.4768	-47.8065	0.22164	-0.4768	0.99737	0.00542	0.0054		-0.4768	-47.7064	0.04621	-0.4768	0.99945	0.00113	0.00113		-0.4768	-47.6853	0.00932	-0.4768	0.99989	0.000228755	0.00022873
-0.4764	-47.7666	0.22174	-0.4764	0.99737	0.00542	0.00541		-0.4764	-47.6664	0.04624	-0.4764	0.99945	0.00113	0.00113		-0.4764	-47.6453	0.00933	-0.4764	0.99989	0.000228943	0.000228917
-0.476	-47.7267	0.22185	-0.476	0.99737	0.00542	0.00541		-0.476	-47.6265	0.04626	-0.476	0.99945	0.00114	0.00113		-0.476	-47.6053	0.00933	-0.476	0.99989	0.000229131	0.000229105
-0.4756	-47.6868	0.22195	-0.4756	0.99736	0.00543	0.00541		-0.4756	-47.5865	0.04628	-0.4756	0.99944	0.00114	0.00114		-0.4756	-47.5653	0.00933	-0.4756	0.99989	0.00022932	0.000229294
-0.4752	-47.6469	0.22206	-0.4752	0.99736	0.00543	0.00542		-0.4752	-47.5465	0.0463	-0.4752	0.99944	0.00114	0.00114		-0.4752	-47.5254	0.00934	-0.4752	0.99989	0.000229509	0.000229483
-0.4748	-47.607	0.22216	-0.4748	0.99735	0.00544	0.00542		-0.4748	-47.5065	0.04633	-0.4748	0.99944	0.00114	0.00114		-0.4748	-47.4853	0.00934	-0.4748	0.99989	0.000229698	0.000229672
-0.4744	-47.5671	0.22227	-0.4744	0.99735	0.00544	0.00543		-0.4744	-47.4665	0.04635	-0.4744	0.99944	0.00114	0.00114		-0.4744	-47.4454	0.00935	-0.4744	0.99989	0.000229888	0.000229862
-0.474	-47.5272	0.22238	-0.474	0.99734	0.00545	0.00543		-0.474	-47.4266	0.04637	-0.474	0.99944	0.00114	0.00114		-0.474	-47.4054	0.00935	-0.474	0.99989	0.000230079	0.000230053
-0.4736	-47.4873	0.22248	-0.4736	0.99734	0.00545	0.00544		-0.4736	-47.3866	0.04639	-0.4736	0.99944	0.00114	0.00114		-0.4736	-47.3654	0.00936	-0.4736	0.99989	0.000230269	0.000230243
-0.4732	-47.4474	0.22259	-0.4732	0.99733	0.00546	0.00544		-0.4732	-47.3466	0.04641	-0.4732	0.99944	0.00114	0.00114		-0.4732	-47.3254	0.00936	-0.4732	0.99989	0.000230461	0.000230435
-0.4728	-47.4075	0.2227	-0.4728	0.99733	0.00546	0.00545		-0.4728	-47.3066	0.04644	-0.4728	0.99944	0.00114	0.00114		-0.4728	-47.2854	0.00937	-0.4728	0.99989	0.000230653	0.000230627
-0.4724	-47.3676	0.2228	-0.4724	0.99733	0.00546	0.00545		-0.4724	-47.2667	0.04646	-0.4724	0.99944	0.00114	0.00114		-0.4724	-47.2454	0.00937	-0.4724	0.99989	0.000230845	0.000230819
-0.472	-47.3278	0.22291	-0.472	0.99732	0.00547	0.00545		-0.472	-47.2267	0.04648	-0.472	0.99944	0.00114	0.00114		-0.472	-47.2054	0.00938	-0.472	0.99989	0.000231038	0.000231012
-0.4716	-47.2879	0.22302	-0.4716	0.99732	0.00547	0.00546		-0.4716	-47.1867	0.04651	-0.4716	0.99943	0.00115	0.00114		-0.4716	-47.1654	0.00938	-0.4716	0.99989	0.000231232	0.000231205
-0.4712	-47.248	0.22313	-0.4712	0.99731	0.00548	0.00546		-0.4712	-47.1467	0.04653	-0.4712	0.99943	0.00115	0.00115		-0.4712	-47.1254	0.00938	-0.4712	0.99989	0.000231425	0.000231399
-0.4708	-47.2081	0.22323	-0.4708	0.99731	0.00548	0.00547		-0.4708	-47.1067	0.04655	-0.4708	0.99943	0.00115	0.00115		-0.4708	-47.0854	0.00939	-0.4708	0.99989	0.00023162	0.000231593
-0.4704	-47.1682	0.22334	-0.4704	0.9973	0.00549	0.00547		-0.4704	-47.0668	0.04657	-0.4704	0.99943	0.00115	0.00115		-0.4704	-47.0454	0.00939	-0.4704	0.99989	0.000231815	0.000231788
-0.47	-47.1283	0.22345	-0.47	0.9973	0.00549	0.00548		-0.47	-47.0268	0.0466	-0.47	0.99943	0.00115	0.00115		-0.47	-47.0054	0.0094	-0.47	0.99989	0.00023201	0.000231983
-0.4696	-47.0884	0.22356	-0.4696	0.99729	0.0055	0.00548		-0.4696	-46.9868	0.04662	-0.4696	0.99943	0.00115	0.00115		-0.4696	-46.9654	0.0094	-0.4696	0.99988	0.000232206	0.000232179
-0.4692	-47.0485	0.22367	-0.4692	0.99729	0.0055	0.00549		-0.4692	-46.9468	0.04664	-0.4692	0.99943	0.00115	0.00115		-0.4692	-46.9254	0.00941	-0.4692	0.99988	0.000232402	0.000232375
-0.4688	-47.0086	0.22378	-0.4688	0.99728	0.00551	0.00549		-0.4688	-46.9069	0.04666	-0.4688	0.99943	0.00115	0.00115		-0.4688	-46.8854	0.00941	-0.4688	0.99988	0.000232599	0.000232572
-0.4684	-46.9687	0.22389	-0.4684	0.99728	0.00551	0.00549		-0.4684	-46.8669	0.04669	-0.4684	0.99943	0.00115	0.00115		-0.4684	-46.8454	0.00942	-0.4684	0.99988	0.000232796	0.00023277
-0.468	-46.9288	0.224	-0.468	0.99728	0.00551	0.0055		-0.468	-46.8269	0.04671	-0.468	0.99943	0.00115	0.00115		-0.468	-46.8054	0.00942	-0.468	0.99988	0.000232994	0.000232967
-0.4676	-46.8889	0.2241	-0.4676	0.99727	0.00552	0.0055		-0.4676	-46.7869	0.04673	-0.4676	0.99943	0.00116	0.00115		-0.4676	-46.7654	0.00943	-0.4676	0.99988	0.000233193	0.000233166
-0.4672	-46.849	0.22421	-0.4672	0.99727	0.00552	0.00551		-0.4672	-46.7469	0.04676	-0.4672	0.99942	0.00116	0.00116		-0.4672	-46.7254	0.00943	-0.4672	0.99988	0.000233392	0.000233364
-0.4668	-46.8092	0.22432	-0.4668	0.99726	0.00553	0.00551		-0.4668	-46.707	0.04678	-0.4668	0.99942	0.00116	0.00116		-0.4668	-46.6854	0.00944	-0.4668	0.99988	0.000233591	0.000233564
-0.4664	-46.7693	0.22443	-0.4664	0.99726	0.00553	0.00552		-0.4664	-46.667	0.0468	-0.4664	0.99942	0.00116	0.00116		-0.4664	-46.6454	0.00944	-0.4664	0.99988	0.000233791	0.000233764
-0.466	-46.7294	0.22454	-0.466	0.99725	0.00554	0.00552		-0.466	-46.627	0.04683	-0.466	0.99942	0.00116	0.00116		-0.466	-46.6054	0.00944	-0.466	0.99988	0.000233991	0.000233964
-0.4656	-46.6895	0.22465	-0.4656	0.99725	0.00554	0.00553		-0.4656	-46.587	0.04685	-0.4656	0.99942	0.00116	0.00116		-0.4656	-46.5655	0.00945	-0.4656	0.99988	0.000234192	0.000234165
-0.4652	-46.6496	0.22477	-0.4652	0.99724	0.00555	0.00553		-0.4652	-46.5471	0.04687	-0.4652	0.99942	0.00116	0.00116		-0.4652	-46.5255	0.00945	-0.4652	0.99988	0.000234394	0.000234366
-0.4648	-46.6097	0.22488	-0.4648	0.99724	0.00555	0.00554		-0.4648	-46.5071	0.0469	-0.4648	0.99942	0.00116	0.00116		-0.4648	-46.4855	0.00946	-0.4648	0.99988	0.000234596	0.000234568
-0.4644	-46.5698	0.22499	-0.4644	0.99723	0.00556	0.00554		-0.4644	-46.4671	0.04692	-0.4644	0.99942	0.00116	0.00116		-0.4644	-46.4455	0.00946	-0.4644	0.99988	0.000234798	0.000234771
-0.464	-46.5299	0.2251	-0.464	0.99723	0.00556	0.00555		-0.464	-46.4271	0.04694	-0.464	0.99942	0.00116	0.00116		-0.464	-46.4055	0.00947	-0.464	0.99988	0.000235001	0.000234974
-0.4636	-46.49	0.22521	-0.4636	0.99722	0.00557	0.00555		-0.4636	-46.3872	0.04697	-0.4636	0.99942	0.00117	0.00116		-0.4636	-46.3655	0.00947	-0.4636	0.99988	0.000235205	0.000235177
-0.4632	-46.4502	0.22532	-0.4632	0.99722	0.00557	0.00556		-0.4632	-46.3472	0.04699	-0.4632	0.99941	0.00117	0.00117		-0.4632	-46.3255	0.00948	-0.4632	0.99988	0.000235409	0.000235381
-0.4628	-46.4103	0.22543	-0.4628	0.99721	0.00558	0.00556		-0.4628	-46.3072	0.04701	-0.4628	0.99941	0.00117	0.00117		-0.4628	-46.2855	0.00948	-0.4628	0.99988	0.000235614	0.000235586
-0.4624	-46.3704	0.22554	-0.4624	0.99721	0.00558	0.00556		-0.4624	-46.2672	0.04704	-0.4624	0.99941	0.00117	0.00117		-0.4624	-46.2455	0.00949	-0.4624	0.99988	0.000235819	0.000235791
-0.462	-46.3305	0.22566	-0.462	0.9972	0.00559	0.00557		-0.462	-46.2273	0.04706	-0.462	0.99941	0.00117	0.00117		-0.462	-46.2055	0.00949	-0.462	0.99988	0.000236024	0.000235996
-0.4616	-46.2906	0.22577	-0.4616	0.9972	0.00559	0.00557		-0.4616	-46.1873	0.04708	-0.4616	0.99941	0.00117	0.00117		-0.4616	-46.1655	0.0095	-0.4616	0.99988	0.000236231	0.000236203
-0.4612	-46.2507	0.22588	-0.4612	0.9972	0.00559	0.00558		-0.4612	-46.1473	0.04711	-0.4612	0.99941	0.00117	0.00117		-0.4612	-46.1255	0.0095	-0.4612	0.99988	0.000236437	0.000236409
-0.4608	-46.2108	0.22599	-0.4608	0.99719	0.0056	0.00558		-0.4608	-46.1073	0.04713	-0.4608	0.99941	0.00117	0.00117		-0.4608	-46.0855	0.00951	-0.4608	0.99988	0.000236645	0.000236616
-0.4604	-46.1709	0.22611	-0.4604	0.99719	0.0056	0.00559		-0.4604	-46.0673	0.04715	-0.4604	0.99941	0.00117	0.00117		-0.4604	-46.0455	0.00951	-0.4604	0.99988	0.000236853	0.000236824
-0.46	-46.1311	0.22622	-0.46	0.99718	0.00561	0.00559		-0.46	-46.0274	0.04718	-0.46	0.99941	0.00117	0.00117		-0.46	-46.0055	0.00952	-0.46	0.99988	0.000237061	0.000237033
-0.4596	-46.0912	0.22633	-0.4596	0.99718	0.00561	0.0056		-0.4596	-45.9874	0.0472	-0.4596	0.99941	0.00118	0.00117		-0.4596	-45.9655	0.00952	-0.4596	0.99988	0.00023727	0.000237241
-0.4592	-46.0513	0.22645	-0.4592	0.99717	0.00562	0.0056		-0.4592	-45.9474	0.04723	-0.4592	0.9994	0.00118	0.00118		-0.4592	-45.9255	0.00953	-0.4592	0.99988	0.000237479	0.000237451
-0.4588	-46.0114	0.22656	-0.4588	0.99717	0.00562	0.00561		-0.4588	-45.9074	0.04725	-0.4588	0.9994	0.00118	0.00118		-0.4588	-45.8855	0.00953	-0.4588	0.99988	0.000237689	0.000237661
-0.4584	-45.9715	0.22667	-0.4584	0.99716	0.00563	0.00561		-0.4584	-45.8675	0.04727	-0.4584	0.9994	0.00118	0.00118		-0.4584	-45.8455	0.00953	-0.4584	0.99988	0.0002379	0.000237871
-0.458	-45.9316	0.22679	-0.458	0.99716	0.00563	0.00562		-0.458	-45.8275	0.0473	-0.458	0.9994	0.00118	0.00118		-0.458	-45.8055	0.00954	-0.458	0.99988	0.000238111	0.000238082
-0.4576	-45.8917	0.2269	-0.4576	0.99715	0.00564	0.00562		-0.4576	-45.7875	0.04732	-0.4576	0.9994	0.00118	0.00118		-0.4576	-45.7655	0.00954	-0.4576	0.99988	0.000238323	0.000238294
-0.4572	-45.8518	0.22702	-0.4572	0.99715	0.00564	0.00563		-0.4572	-45.7475	0.04734	-0.4572	0.9994	0.00118	0.00118		-0.4572	-45.7256	0.00955	-0.4572	0.99988	0.000238535	0.000238506
-0.4568	-45.812	0.22713	-0.4568	0.99714	0.00565	0.00563		-0.4568	-45.7076	0.04737	-0.4568	0.9994	0.00118	0.00118		-0.4568	-45.6856	0.00955	-0.4568	0.99988	0.000238748	0.000238719
-0.4564	-45.7721	0.22724	-0.4564	0.99714	0.00565	0.00564		-0.4564	-45.6676	0.04739	-0.4564	0.9994	0.00118	0.00118		-0.4564	-45.6456	0.00956	-0.4564	0.99988	0.000238961	0.000238932
-0.456	-45.7322	0.22736	-0.456	0.99713	0.00566	0.00564		-0.456	-45.6276	0.04742	-0.456	0.9994	0.00118	0.00118		-0.456	-45.6056	0.00956	-0.456	0.99988	0.000239175	0.000239146
-0.4556	-45.6923	0.22747	-0.4556	0.99713	0.00566	0.00565		-0.4556	-45.5876	0.04744	-0.4556	0.99939	0.00119	0.00119		-0.4556	-45.5656	0.00957	-0.4556	0.99988	0.000239389	0.00023936
-0.4552	-45.6524	0.22759	-0.4552	0.99712	0.00567	0.00565		-0.4552	-45.5477	0.04747	-0.4552	0.99939	0.00119	0.00119		-0.4552	-45.5256	0.00957	-0.4552	0.99988	0.000239604	0.000239575
-0.4548	-45.6125	0.22771	-0.4548	0.99712	0.00567	0.00566		-0.4548	-45.5077	0.04749	-0.4548	0.99939	0.00119	0.00119		-0.4548	-45.4856	0.00958	-0.4548	0.99988	0.00023982	0.000239791
-0.4544	-45.5727	0.22782	-0.4544	0.99711	0.00568	0.00566		-0.4544	-45.4677	0.04751	-0.4544	0.99939	0.00119	0.00119		-0.4544	-45.4456	0.00958	-0.4544	0.99988	0.000240036	0.000240007
-0.454	-45.5328	0.22794	-0.454	0.99711	0.00568	0.00567		-0.454	-45.4277	0.04754	-0.454	0.99939	0.00119	0.00119		-0.454	-45.4056	0.00959	-0.454	0.99988	0.000240253	0.000240223
-0.4536	-45.4929	0.22805	-0.4536	0.9971	0.00569	0.00567		-0.4536	-45.3878	0.04756	-0.4536	0.99939	0.00119	0.00119		-0.4536	-45.3656	0.00959	-0.4536	0.99988	0.00024047	0.000240441
-0.4532	-45.453	0.22817	-0.4532	0.9971	0.00569	0.00568		-0.4532	-45.3478	0.04759	-0.4532	0.99939	0.00119	0.00119		-0.4532	-45.3256	0.0096	-0.4532	0.99988	0.000240688	0.000240658
-0.4528	-45.4131	0.22829	-0.4528	0.99709	0.0057	0.00568		-0.4528	-45.3078	0.04761	-0.4528	0.99939	0.00119	0.00119		-0.4528	-45.2856	0.0096	-0.4528	0.99988	0.000240907	0.000240877
-0.4524	-45.3732	0.2284	-0.4524	0.99709	0.0057	0.00569		-0.4524	-45.2678	0.04764	-0.4524	0.99939	0.00119	0.00119		-0.4524	-45.2456	0.00961	-0.4524	0.99988	0.000241126	0.000241096
-0.452	-45.3334	0.22852	-0.452	0.99708	0.00571	0.00569		-0.452	-45.2279	0.04766	-0.452	0.99939	0.0012	0.00119		-0.452	-45.2056	0.00961	-0.452	0.99988	0.000241345	0.000241315
-0.4516	-45.2935	0.22864	-0.4516	0.99708	0.00571	0.0057		-0.4516	-45.1879	0.04769	-0.4516	0.99938	0.0012	0.0012		-0.4516	-45.1656	0.00962	-0.4516	0.99988	0.000241565	0.000241535
-0.4512	-45.2536	0.22875	-0.4512	0.99707	0.00572	0.0057		-0.4512	-45.1479	0.04771	-0.4512	0.99938	0.0012	0.0012		-0.4512	-45.1256	0.00962	-0.4512	0.99988	0.000241786	0.000241756
-0.4508	-45.2137	0.22887	-0.4508	0.99707	0.00572	0.00571		-0.4508	-45.1079	0.04774	-0.4508	0.99938	0.0012	0.0012		-0.4508	-45.0856	0.00963	-0.4508	0.99988	0.000242008	0.000241977
-0.4504	-45.1738	0.22899	-0.4504	0.99706	0.00573	0.00571		-0.4504	-45.068	0.04776	-0.4504	0.99938	0.0012	0.0012		-0.4504	-45.0456	0.00963	-0.4504	0.99987	0.00024223	0.000242199
-0.45	-45.1339	0.22911	-0.45	0.99706	0.00573	0.00572		-0.45	-45.028	0.04778	-0.45	0.99938	0.0012	0.0012		-0.45	-45.0057	0.00964	-0.45	0.99987	0.000242452	0.000242422
-0.4496	-45.0941	0.22923	-0.4496	0.99705	0.00574	0.00572		-0.4496	-44.988	0.04781	-0.4496	0.99938	0.0012	0.0012		-0.4496	-44.9656	0.00964	-0.4496	0.99987	0.000242675	0.000242645
-0.4492	-45.0542	0.22934	-0.4492	0.99705	0.00574	0.00573		-0.4492	-44.948	0.04783	-0.4492	0.99938	0.0012	0.0012		-0.4492	-44.9257	0.00965	-0.4492	0.99987	0.000242899	0.000242869
-0.4488	-45.0143	0.22946	-0.4488	0.99704	0.00575	0.00573		-0.4488	-44.9081	0.04786	-0.4488	0.99938	0.0012	0.0012		-0.4488	-44.8857	0.00965	-0.4488	0.99987	0.000243123	0.000243093
-0.4484	-44.9744	0.22958	-0.4484	0.99703	0.00576	0.00574		-0.4484	-44.8681	0.04788	-0.4484	0.99938	0.00121	0.0012		-0.4484	-44.8457	0.00966	-0.4484	0.99987	0.000243348	0.000243318
-0.448	-44.9345	0.2297	-0.448	0.99703	0.00576	0.00574		-0.448	-44.8281	0.04791	-0.448	0.99937	0.00121	0.00121		-0.448	-44.8057	0.00966	-0.448	0.99987	0.000243574	0.000243543
-0.4476	-44.8947	0.22982	-0.4476	0.99702	0.00577	0.00575		-0.4476	-44.7881	0.04793	-0.4476	0.99937	0.00121	0.00121		-0.4476	-44.7657	0.00967	-0.4476	0.99987	0.0002438	0.000243769
-0.4472	-44.8548	0.22994	-0.4472	0.99702	0.00577	0.00575		-0.4472	-44.7482	0.04796	-0.4472	0.99937	0.00121	0.00121		-0.4472	-44.7257	0.00967	-0.4472	0.99987	0.000244027	0.000243996
-0.4468	-44.8149	0.23006	-0.4468	0.99701	0.00578	0.00576		-0.4468	-44.7082	0.04798	-0.4468	0.99937	0.00121	0.00121		-0.4468	-44.6857	0.00968	-0.4468	0.99987	0.000244254	0.000244223
-0.4464	-44.775	0.23018	-0.4464	0.99701	0.00578	0.00576		-0.4464	-44.6682	0.04801	-0.4464	0.99937	0.00121	0.00121		-0.4464	-44.6457	0.00968	-0.4464	0.99987	0.000244482	0.000244451
-0.446	-44.7351	0.2303	-0.446	0.997	0.00579	0.00577		-0.446	-44.6282	0.04804	-0.446	0.99937	0.00121	0.00121		-0.446	-44.6057	0.00969	-0.446	0.99987	0.000244711	0.00024468
-0.4456	-44.6953	0.23042	-0.4456	0.997	0.00579	0.00577		-0.4456	-44.5883	0.04806	-0.4456	0.99937	0.00121	0.00121		-0.4456	-44.5657	0.00969	-0.4456	0.99987	0.00024494	0.000244909
-0.4452	-44.6554	0.23054	-0.4452	0.99699	0.0058	0.00578		-0.4452	-44.5483	0.04809	-0.4452	0.99937	0.00121	0.00121		-0.4452	-44.5257	0.0097	-0.4452	0.99987	0.00024517	0.000245138
-0.4448	-44.6155	0.23066	-0.4448	0.99699	0.0058	0.00579		-0.4448	-44.5083	0.04811	-0.4448	0.99936	0.00122	0.00121		-0.4448	-44.4857	0.0097	-0.4448	0.99987	0.0002454	0.000245369
-0.4444	-44.5756	0.23078	-0.4444	0.99698	0.00581	0.00579		-0.4444	-44.4683	0.04814	-0.4444	0.99936	0.00122	0.00122		-0.4444	-44.4457	0.00971	-0.4444	0.99987	0.000245631	0.0002456
-0.444	-44.5357	0.2309	-0.444	0.99698	0.00581	0.0058		-0.444	-44.4284	0.04816	-0.444	0.99936	0.00122	0.00122		-0.444	-44.4057	0.00971	-0.444	0.99987	0.000245863	0.000245831
-0.4436	-44.4959	0.23102	-0.4436	0.99697	0.00582	0.0058		-0.4436	-44.3884	0.04819	-0.4436	0.99936	0.00122	0.00122		-0.4436	-44.3657	0.00972	-0.4436	0.99987	0.000246095	0.000246064
-0.4432	-44.456	0.23115	-0.4432	0.99697	0.00582	0.00581		-0.4432	-44.3484	0.04821	-0.4432	0.99936	0.00122	0.00122		-0.4432	-44.3257	0.00972	-0.4432	0.99987	0.000246328	0.000246297
-0.4428	-44.4161	0.23127	-0.4428	0.99696	0.00583	0.00581		-0.4428	-44.3084	0.04824	-0.4428	0.99936	0.00122	0.00122		-0.4428	-44.2857	0.00973	-0.4428	0.99987	0.000246562	0.00024653
-0.4424	-44.3762	0.23139	-0.4424	0.99695	0.00584	0.00582		-0.4424	-44.2685	0.04826	-0.4424	0.99936	0.00122	0.00122		-0.4424	-44.2457	0.00974	-0.4424	0.99987	0.000246796	0.000246764
-0.442	-44.3364	0.23151	-0.442	0.99695	0.00584	0.00582		-0.442	-44.2285	0.04829	-0.442	0.99936	0.00122	0.00122		-0.442	-44.2058	0.00974	-0.442	0.99987	0.000247031	0.000246999
-0.4416	-44.2965	0.23164	-0.4416	0.99694	0.00585	0.00583		-0.4416	-44.1885	0.04832	-0.4416	0.99936	0.00122	0.00122		-0.4416	-44.1658	0.00975	-0.4416	0.99987	0.000247267	0.000247234
-0.4412	-44.2566	0.23176	-0.4412	0.99694	0.00585	0.00583		-0.4412	-44.1485	0.04834	-0.4412	0.99935	0.00123	0.00123		-0.4412	-44.1258	0.00975	-0.4412	0.99987	0.000247503	0.00024747
-0.4408	-44.2167	0.23188	-0.4408	0.99693	0.00586	0.00584		-0.4408	-44.1086	0.04837	-0.4408	0.99935	0.00123	0.00123		-0.4408	-44.0858	0.00976	-0.4408	0.99987	0.000247739	0.000247707
-0.4404	-44.1768	0.232	-0.4404	0.99693	0.00586	0.00584		-0.4404	-44.0686	0.04839	-0.4404	0.99935	0.00123	0.00123		-0.4404	-44.0458	0.00976	-0.4404	0.99987	0.000247977	0.000247944
-0.44	-44.137	0.23213	-0.44	0.99692	0.00587	0.00585		-0.44	-44.0286	0.04842	-0.44	0.99935	0.00123	0.00123		-0.44	-44.0058	0.00977	-0.44	0.99987	0.000248215	0.000248182
-0.4396	-44.0971	0.23225	-0.4396	0.99692	0.00587	0.00586		-0.4396	-43.9886	0.04845	-0.4396	0.99935	0.00123	0.00123		-0.4396	-43.9658	0.00977	-0.4396	0.99987	0.000248454	0.000248421
-0.4392	-44.0572	0.23237	-0.4392	0.99691	0.00588	0.00586		-0.4392	-43.9487	0.04847	-0.4392	0.99935	0.00123	0.00123		-0.4392	-43.9258	0.00978	-0.4392	0.99987	0.000248693	0.00024866
-0.4388	-44.0173	0.2325	-0.4388	0.99691	0.00588	0.00587		-0.4388	-43.9087	0.0485	-0.4388	0.99935	0.00123	0.00123		-0.4388	-43.8858	0.00978	-0.4388	0.99987	0.000248933	0.0002489
-0.4384	-43.9775	0.23262	-0.4384	0.9969	0.00589	0.00587		-0.4384	-43.8687	0.04852	-0.4384	0.99935	0.00123	0.00123		-0.4384	-43.8458	0.00979	-0.4384	0.99987	0.000249174	0.000249141
-0.438	-43.9376	0.23275	-0.438	0.99689	0.0059	0.00588		-0.438	-43.8287	0.04855	-0.438	0.99935	0.00124	0.00123		-0.438	-43.8058	0.00979	-0.438	0.99987	0.000249415	0.000249382
-0.4376	-43.8977	0.23287	-0.4376	0.99689	0.0059	0.00588		-0.4376	-43.7888	0.04858	-0.4376	0.99934	0.00124	0.00124		-0.4376	-43.7658	0.0098	-0.4376	0.99987	0.000249657	0.000249624
-0.4372	-43.8578	0.233	-0.4372	0.99688	0.00591	0.00589		-0.4372	-43.7488	0.0486	-0.4372	0.99934	0.00124	0.00124		-0.4372	-43.7258	0.0098	-0.4372	0.99987	0.0002499	0.000249867
-0.4368	-43.818	0.23312	-0.4368	0.99688	0.00591	0.00589		-0.4368	-43.7088	0.04863	-0.4368	0.99934	0.00124	0.00124		-0.4368	-43.6858	0.00981	-0.4368	0.99987	0.000250143	0.00025011
-0.4364	-43.7781	0.23325	-0.4364	0.99687	0.00592	0.0059		-0.4364	-43.6688	0.04866	-0.4364	0.99934	0.00124	0.00124		-0.4364	-43.6458	0.00981	-0.4364	0.99987	0.000250387	0.000250354
-0.436	-43.7382	0.23337	-0.436	0.99687	0.00592	0.00591		-0.436	-43.6289	0.04868	-0.436	0.99934	0.00124	0.00124		-0.436	-43.6058	0.00982	-0.436	0.99987	0.000250632	0.000250598
-0.4356	-43.6983	0.2335	-0.4356	0.99686	0.00593	0.00591		-0.4356	-43.5889	0.04871	-0.4356	0.99934	0.00124	0.00124		-0.4356	-43.5658	0.00982	-0.4356	0.99987	0.000250877	0.000250844
-0.4352	-43.6585	0.23363	-0.4352	0.99685	0.00594	0.00592		-0.4352	-43.5489	0.04873	-0.4352	0.99934	0.00124	0.00124		-0.4352	-43.5258	0.00983	-0.4352	0.99987	0.000251123	0.000251089
-0.4348	-43.6186	0.23375	-0.4348	0.99685	0.00594	0.00592		-0.4348	-43.509	0.04876	-0.4348	0.99934	0.00125	0.00124		-0.4348	-43.4858	0.00984	-0.4348	0.99987	0.00025137	0.000251336
-0.4344	-43.5787	0.23388	-0.4344	0.99684	0.00595	0.00593		-0.4344	-43.469	0.04879	-0.4344	0.99933	0.00125	0.00125		-0.4344	-43.4459	0.00984	-0.4344	0.99987	0.000251617	0.000251583
-0.434	-43.5388	0.234	-0.434	0.99684	0.00595	0.00593		-0.434	-43.429	0.04881	-0.434	0.99933	0.00125	0.00125		-0.434	-43.4059	0.00985	-0.434	0.99987	0.000251865	0.000251831
-0.4336	-43.499	0.23413	-0.4336	0.99683	0.00596	0.00594		-0.4336	-43.389	0.04884	-0.4336	0.99933	0.00125	0.00125		-0.4336	-43.3659	0.00985	-0.4336	0.99986	0.000252114	0.00025208
-0.4332	-43.4591	0.23426	-0.4332	0.99683	0.00596	0.00595		-0.4332	-43.3491	0.04887	-0.4332	0.99933	0.00125	0.00125		-0.4332	-43.3259	0.00986	-0.4332	0.99986	0.000252363	0.000252329
-0.4328	-43.4192	0.23439	-0.4328	0.99682	0.00597	0.00595		-0.4328	-43.3091	0.04889	-0.4328	0.99933	0.00125	0.00125		-0.4328	-43.2859	0.00986	-0.4328	0.99986	0.000252614	0.000252579
-0.4324	-43.3794	0.23451	-0.4324	0.99681	0.00598	0.00596		-0.4324	-43.2691	0.04892	-0.4324	0.99933	0.00125	0.00125		-0.4324	-43.2459	0.00987	-0.4324	0.99986	0.000252864	0.00025283
-0.432	-43.3395	0.23464	-0.432	0.99681	0.00598	0.00596		-0.432	-43.2291	0.04895	-0.432	0.99933	0.00125	0.00125		-0.432	-43.2059	0.00987	-0.432	0.99986	0.000253116	0.000253082
-0.4316	-43.2996	0.23477	-0.4316	0.9968	0.00599	0.00597		-0.4316	-43.1892	0.04898	-0.4316	0.99933	0.00125	0.00125		-0.4316	-43.1659	0.00988	-0.4316	0.99986	0.000253368	0.000253334
-0.4312	-43.2597	0.2349	-0.4312	0.9968	0.00599	0.00597		-0.4312	-43.1492	0.049	-0.4312	0.99932	0.00126	0.00126		-0.4312	-43.1259	0.00988	-0.4312	0.99986	0.000253621	0.000253586
-0.4308	-43.2199	0.23503	-0.4308	0.99679	0.006	0.00598		-0.4308	-43.1092	0.04903	-0.4308	0.99932	0.00126	0.00126		-0.4308	-43.0859	0.00989	-0.4308	0.99986	0.000253875	0.00025384
-0.4304	-43.18	0.23516	-0.4304	0.99678	0.00601	0.00599		-0.4304	-43.0693	0.04906	-0.4304	0.99932	0.00126	0.00126		-0.4304	-43.0459	0.0099	-0.4304	0.99986	0.000254129	0.000254094
-0.43	-43.1401	0.23529	-0.43	0.99678	0.00601	0.00599		-0.43	-43.0293	0.04908	-0.43	0.99932	0.00126	0.00126		-0.43	-43.0059	0.0099	-0.43	0.99986	0.000254384	0.000254349
-0.4296	-43.1003	0.23541	-0.4296	0.99677	0.00602	0.006		-0.4296	-42.9893	0.04911	-0.4296	0.99932	0.00126	0.00126		-0.4296	-42.9659	0.00991	-0.4296	0.99986	0.00025464	0.000254605
-0.4292	-43.0604	0.23554	-0.4292	0.99677	0.00602	0.006		-0.4292	-42.9493	0.04914	-0.4292	0.99932	0.00126	0.00126		-0.4292	-42.9259	0.00991	-0.4292	0.99986	0.000254896	0.000254861
-0.4288	-43.0205	0.23567	-0.4288	0.99676	0.00603	0.00601		-0.4288	-42.9094	0.04917	-0.4288	0.99932	0.00126	0.00126		-0.4288	-42.8859	0.00992	-0.4288	0.99986	0.000255154	0.000255118
-0.4284	-42.9806	0.2358	-0.4284	0.99675	0.00604	0.00602		-0.4284	-42.8694	0.04919	-0.4284	0.99932	0.00126	0.00126		-0.4284	-42.8459	0.00992	-0.4284	0.99986	0.000255411	0.000255376
-0.428	-42.9408	0.23593	-0.428	0.99675	0.00604	0.00602		-0.428	-42.8294	0.04922	-0.428	0.99931	0.00127	0.00127		-0.428	-42.8059	0.00993	-0.428	0.99986	0.00025567	0.000255635
-0.4276	-42.9009	0.23606	-0.4276	0.99674	0.00605	0.00603		-0.4276	-42.7895	0.04925	-0.4276	0.99931	0.00127	0.00127		-0.4276	-42.7659	0.00993	-0.4276	0.99986	0.000255929	0.000255894
-0.4272	-42.861	0.2362	-0.4272	0.99674	0.00605	0.00603		-0.4272	-42.7495	0.04928	-0.4272	0.99931	0.00127	0.00127		-0.4272	-42.7259	0.00994	-0.4272	0.99986	0.00025619	0.000256154
-0.4268	-42.8212	0.23633	-0.4268	0.99673	0.00606	0.00604		-0.4268	-42.7095	0.0493	-0.4268	0.99931	0.00127	0.00127		-0.4268	-42.6859	0.00995	-0.4268	0.99986	0.00025645	0.000256415
-0.4264	-42.7813	0.23646	-0.4264	0.99672	0.00607	0.00605		-0.4264	-42.6695	0.04933	-0.4264	0.99931	0.00127	0.00127		-0.4264	-42.646	0.00995	-0.4264	0.99986	0.000256712	0.000256676
-0.426	-42.7414	0.23659	-0.426	0.99672	0.00607	0.00605		-0.426	-42.6296	0.04936	-0.426	0.99931	0.00127	0.00127		-0.426	-42.606	0.00996	-0.426	0.99986	0.000256974	0.000256938
-0.4256	-42.7016	0.23672	-0.4256	0.99671	0.00608	0.00606		-0.4256	-42.5896	0.04939	-0.4256	0.99931	0.00127	0.00127		-0.4256	-42.566	0.00996	-0.4256	0.99986	0.000257237	0.000257201
-0.4252	-42.6617	0.23685	-0.4252	0.99671	0.00608	0.00606		-0.4252	-42.5496	0.04941	-0.4252	0.99931	0.00128	0.00127		-0.4252	-42.526	0.00997	-0.4252	0.99986	0.000257501	0.000257465
-0.4248	-42.6218	0.23699	-0.4248	0.9967	0.00609	0.00607		-0.4248	-42.5096	0.04944	-0.4248	0.9993	0.00128	0.00128		-0.4248	-42.486	0.00997	-0.4248	0.99986	0.000257766	0.000257729
-0.4244	-42.582	0.23712	-0.4244	0.99669	0.0061	0.00608		-0.4244	-42.4697	0.04947	-0.4244	0.9993	0.00128	0.00128		-0.4244	-42.446	0.00998	-0.4244	0.99986	0.000258031	0.000257994
-0.424	-42.5421	0.23725	-0.424	0.99669	0.0061	0.00608		-0.424	-42.4297	0.0495	-0.424	0.9993	0.00128	0.00128		-0.424	-42.406	0.00998	-0.424	0.99986	0.000258297	0.00025826
-0.4236	-42.5022	0.23738	-0.4236	0.99668	0.00611	0.00609		-0.4236	-42.3897	0.04953	-0.4236	0.9993	0.00128	0.00128		-0.4236	-42.366	0.00999	-0.4236	0.99986	0.000258564	0.000258527
-0.4232	-42.4624	0.23752	-0.4232	0.99668	0.00611	0.00609		-0.4232	-42.3498	0.04955	-0.4232	0.9993	0.00128	0.00128		-0.4232	-42.326	0.01	-0.4232	0.99986	0.000258831	0.000258794
-0.4228	-42.4225	0.23765	-0.4228	0.99667	0.00612	0.0061		-0.4228	-42.3098	0.04958	-0.4228	0.9993	0.00128	0.00128		-0.4228	-42.286	0.01	-0.4228	0.99986	0.000259099	0.000259063
-0.4224	-42.3826	0.23778	-0.4224	0.99666	0.00613	0.00611		-0.4224	-42.2698	0.04961	-0.4224	0.9993	0.00128	0.00128		-0.4224	-42.246	0.01001	-0.4224	0.99986	0.000259368	0.000259332
-0.422	-42.3428	0.23792	-0.422	0.99666	0.00613	0.00611		-0.422	-42.2298	0.04964	-0.422	0.99929	0.00129	0.00128		-0.422	-42.206	0.01001	-0.422	0.99986	0.000259638	0.000259601
-0.4216	-42.3029	0.23805	-0.4216	0.99665	0.00614	0.00612		-0.4216	-42.1899	0.04967	-0.4216	0.99929	0.00129	0.00129		-0.4216	-42.166	0.01002	-0.4216	0.99986	0.000259909	0.000259872
-0.4212	-42.263	0.23819	-0.4212	0.99664	0.00615	0.00613		-0.4212	-42.1499	0.04969	-0.4212	0.99929	0.00129	0.00129		-0.4212	-42.126	0.01002	-0.4212	0.99986	0.00026018	0.000260143
-0.4208	-42.2232	0.23832	-0.4208	0.99664	0.00615	0.00613		-0.4208	-42.1099	0.04972	-0.4208	0.99929	0.00129	0.00129		-0.4208	-42.086	0.01003	-0.4208	0.99986	0.000260452	0.000260415
-0.4204	-42.1833	0.23846	-0.4204	0.99663	0.00616	0.00614		-0.4204	-42.0699	0.04975	-0.4204	0.99929	0.00129	0.00129		-0.4204	-42.046	0.01004	-0.4204	0.99986	0.000260725	0.000260688
-0.42	-42.1434	0.23859	-0.42	0.99663	0.00616	0.00614		-0.42	-42.03	0.04978	-0.42	0.99929	0.00129	0.00129		-0.42	-42.0061	0.01004	-0.42	0.99986	0.000260999	0.000260961
-0.4196	-42.1036	0.23873	-0.4196	0.99662	0.00617	0.00615		-0.4196	-41.99	0.04981	-0.4196	0.99929	0.00129	0.00129		-0.4196	-41.9661	0.01005	-0.4196	0.99986	0.000261273	0.000261236
-0.4192	-42.0637	0.23886	-0.4192	0.99661	0.00618	0.00616		-0.4192	-41.95	0.04984	-0.4192	0.99929	0.0013	0.00129		-0.4192	-41.9261	0.01005	-0.4192	0.99986	0.000261549	0.000261511
-0.4188	-42.0238	0.239	-0.4188	0.99661	0.00618	0.00616		-0.4188	-41.9101	0.04987	-0.4188	0.99928	0.0013	0.0013		-0.4188	-41.8861	0.01006	-0.4188	0.99986	0.000261825	0.000261787
-0.4184	-41.984	0.23914	-0.4184	0.9966	0.00619	0.00617		-0.4184	-41.8701	0.04989	-0.4184	0.99928	0.0013	0.0013		-0.4184	-41.8461	0.01006	-0.4184	0.99985	0.000262101	0.000262063
-0.418	-41.9441	0.23927	-0.418	0.99659	0.0062	0.00618		-0.418	-41.8301	0.04992	-0.418	0.99928	0.0013	0.0013		-0.418	-41.8061	0.01007	-0.418	0.99985	0.000262379	0.000262341
-0.4176	-41.9042	0.23941	-0.4176	0.99659	0.0062	0.00618		-0.4176	-41.7901	0.04995	-0.4176	0.99928	0.0013	0.0013		-0.4176	-41.7661	0.01008	-0.4176	0.99985	0.000262658	0.000262619
-0.4172	-41.8644	0.23955	-0.4172	0.99658	0.00621	0.00619		-0.4172	-41.7502	0.04998	-0.4172	0.99928	0.0013	0.0013		-0.4172	-41.7261	0.01008	-0.4172	0.99985	0.000262937	0.000262898
-0.4168	-41.8245	0.23968	-0.4168	0.99657	0.00622	0.00619		-0.4168	-41.7102	0.05001	-0.4168	0.99928	0.0013	0.0013		-0.4168	-41.6861	0.01009	-0.4168	0.99985	0.000263217	0.000263178
-0.4164	-41.7847	0.23982	-0.4164	0.99657	0.00622	0.0062		-0.4164	-41.6702	0.05004	-0.4164	0.99928	0.0013	0.0013		-0.4164	-41.6461	0.01009	-0.4164	0.99985	0.000263498	0.000263459
-0.416	-41.7448	0.23996	-0.416	0.99656	0.00623	0.00621		-0.416	-41.6303	0.05007	-0.416	0.99927	0.00131	0.00131		-0.416	-41.6061	0.0101	-0.416	0.99985	0.000263779	0.000263741
-0.4156	-41.7049	0.2401	-0.4156	0.99655	0.00624	0.00621		-0.4156	-41.5903	0.0501	-0.4156	0.99927	0.00131	0.00131		-0.4156	-41.5661	0.01011	-0.4156	0.99985	0.000264062	0.000264023
-0.4152	-41.6651	0.24023	-0.4152	0.99655	0.00624	0.00622		-0.4152	-41.5503	0.05013	-0.4152	0.99927	0.00131	0.00131		-0.4152	-41.5261	0.01011	-0.4152	0.99985	0.000264345	0.000264306
-0.4148	-41.6252	0.24037	-0.4148	0.99654	0.00625	0.00623		-0.4148	-41.5104	0.05015	-0.4148	0.99927	0.00131	0.00131		-0.4148	-41.4861	0.01012	-0.4148	0.99985	0.000264629	0.00026459
-0.4144	-41.5853	0.24051	-0.4144	0.99653	0.00626	0.00623		-0.4144	-41.4704	0.05018	-0.4144	0.99927	0.00131	0.00131		-0.4144	-41.4461	0.01012	-0.4144	0.99985	0.000264914	0.000264875
-0.414	-41.5455	0.24065	-0.414	0.99653	0.00626	0.00624		-0.414	-41.4304	0.05021	-0.414	0.99927	0.00131	0.00131		-0.414	-41.4061	0.01013	-0.414	0.99985	0.0002652	0.00026516
-0.4136	-41.5056	0.24079	-0.4136	0.99652	0.00627	0.00625		-0.4136	-41.3904	0.05024	-0.4136	0.99927	0.00131	0.00131		-0.4136	-41.3661	0.01014	-0.4136	0.99985	0.000265486	0.000265447
-0.4132	-41.4658	0.24093	-0.4132	0.99651	0.00628	0.00625		-0.4132	-41.3505	0.05027	-0.4132	0.99926	0.00132	0.00132		-0.4132	-41.3261	0.01014	-0.4132	0.99985	0.000265774	0.000265734
-0.4128	-41.4259	0.24107	-0.4128	0.99651	0.00628	0.00626		-0.4128	-41.3105	0.0503	-0.4128	0.99926	0.00132	0.00132		-0.4128	-41.2861	0.01015	-0.4128	0.99985	0.000266062	0.000266022
-0.4124	-41.386	0.24121	-0.4124	0.9965	0.00629	0.00627		-0.4124	-41.2705	0.05033	-0.4124	0.99926	0.00132	0.00132		-0.4124	-41.2462	0.01015	-0.4124	0.99985	0.000266351	0.000266311
-0.412	-41.3462	0.24135	-0.412	0.99649	0.0063	0.00627		-0.412	-41.2306	0.05036	-0.412	0.99926	0.00132	0.00132		-0.412	-41.2062	0.01016	-0.412	0.99985	0.000266641	0.000266601
-0.4116	-41.3063	0.24149	-0.4116	0.99649	0.0063	0.00628		-0.4116	-41.1906	0.05039	-0.4116	0.99926	0.00132	0.00132		-0.4116	-41.1662	0.01016	-0.4116	0.99985	0.000266932	0.000266892
-0.4112	-41.2665	0.24163	-0.4112	0.99648	0.00631	0.00629		-0.4112	-41.1506	0.05042	-0.4112	0.99926	0.00132	0.00132		-0.4112	-41.1262	0.01017	-0.4112	0.99985	0.000267223	0.000267183
-0.4108	-41.2266	0.24177	-0.4108	0.99647	0.00632	0.00629		-0.4108	-41.1106	0.05045	-0.4108	0.99926	0.00132	0.00132		-0.4108	-41.0862	0.01018	-0.4108	0.99985	0.000267516	0.000267475
-0.4104	-41.1868	0.24192	-0.4104	0.99647	0.00632	0.0063		-0.4104	-41.0707	0.05048	-0.4104	0.99925	0.00133	0.00133		-0.4104	-41.0462	0.01018	-0.4104	0.99985	0.000267809	0.000267769
-0.41	-41.1469	0.24206	-0.41	0.99646	0.00633	0.00631		-0.41	-41.0307	0.05051	-0.41	0.99925	0.00133	0.00133		-0.41	-41.0062	0.01019	-0.41	0.99985	0.000268103	0.000268063
-0.4096	-41.107	0.2422	-0.4096	0.99645	0.00634	0.00631		-0.4096	-40.9907	0.05054	-0.4096	0.99925	0.00133	0.00133		-0.4096	-40.9662	0.0102	-0.4096	0.99985	0.000268398	0.000268358
-0.4092	-41.0672	0.24234	-0.4092	0.99645	0.00634	0.00632		-0.4092	-40.9508	0.05057	-0.4092	0.99925	0.00133	0.00133		-0.4092	-40.9262	0.0102	-0.4092	0.99985	0.000268694	0.000268653
-0.4088	-41.0273	0.24248	-0.4088	0.99644	0.00635	0.00633		-0.4088	-40.9108	0.0506	-0.4088	0.99925	0.00133	0.00133		-0.4088	-40.8862	0.01021	-0.4088	0.99985	0.000268991	0.00026895
-0.4084	-40.9875	0.24263	-0.4084	0.99643	0.00636	0.00633		-0.4084	-40.8708	0.05063	-0.4084	0.99925	0.00133	0.00133		-0.4084	-40.8462	0.01021	-0.4084	0.99985	0.000269289	0.000269248
-0.408	-40.9476	0.24277	-0.408	0.99643	0.00636	0.00634		-0.408	-40.8309	0.05066	-0.408	0.99925	0.00133	0.00133		-0.408	-40.8062	0.01022	-0.408	0.99985	0.000269587	0.000269546
-0.4076	-40.9078	0.24291	-0.4076	0.99642	0.00637	0.00635		-0.4076	-40.7909	0.05069	-0.4076	0.99924	0.00134	0.00134		-0.4076	-40.7662	0.01023	-0.4076	0.99985	0.000269886	0.000269845
-0.4072	-40.8679	0.24306	-0.4072	0.99641	0.00638	0.00635		-0.4072	-40.7509	0.05072	-0.4072	0.99924	0.00134	0.00134		-0.4072	-40.7262	0.01023	-0.4072	0.99985	0.000270187	0.000270145
-0.4068	-40.828	0.2432	-0.4068	0.99641	0.00638	0.00636		-0.4068	-40.7109	0.05075	-0.4068	0.99924	0.00134	0.00134		-0.4068	-40.6863	0.01024	-0.4068	0.99985	0.000270488	0.000270446
-0.4064	-40.7882	0.24335	-0.4064	0.9964	0.00639	0.00637		-0.4064	-40.671	0.05078	-0.4064	0.99924	0.00134	0.00134		-0.4064	-40.6463	0.01024	-0.4064	0.99985	0.00027079	0.000270748
-0.406	-40.7483	0.24349	-0.406	0.99639	0.0064	0.00638		-0.406	-40.631	0.05081	-0.406	0.99924	0.00134	0.00134		-0.406	-40.6063	0.01025	-0.406	0.99985	0.000271093	0.000271051
-0.4056	-40.7085	0.24364	-0.4056	0.99638	0.00641	0.00638		-0.4056	-40.591	0.05084	-0.4056	0.99924	0.00134	0.00134		-0.4056	-40.5663	0.01026	-0.4056	0.99985	0.000271397	0.000271355
-0.4052	-40.6686	0.24378	-0.4052	0.99638	0.00641	0.00639		-0.4052	-40.5511	0.05087	-0.4052	0.99924	0.00135	0.00134		-0.4052	-40.5263	0.01026	-0.4052	0.99985	0.000271702	0.000271659
-0.4048	-40.6288	0.24393	-0.4048	0.99637	0.00642	0.0064		-0.4048	-40.5111	0.0509	-0.4048	0.99923	0.00135	0.00135		-0.4048	-40.4863	0.01027	-0.4048	0.99985	0.000272007	0.000271965
-0.4044	-40.5889	0.24407	-0.4044	0.99636	0.00643	0.0064		-0.4044	-40.4711	0.05093	-0.4044	0.99923	0.00135	0.00135		-0.4044	-40.4463	0.01027	-0.4044	0.99984	0.000272314	0.000272271
-0.404	-40.5491	0.24422	-0.404	0.99636	0.00643	0.00641		-0.404	-40.4312	0.05096	-0.404	0.99923	0.00135	0.00135		-0.404	-40.4063	0.01028	-0.404	0.99984	0.000272621	0.000272579
-0.4036	-40.5092	0.24436	-0.4036	0.99635	0.00644	0.00642		-0.4036	-40.3912	0.051	-0.4036	0.99923	0.00135	0.00135		-0.4036	-40.3663	0.01029	-0.4036	0.99984	0.00027293	0.000272887
-0.4032	-40.4693	0.24451	-0.4032	0.99634	0.00645	0.00642		-0.4032	-40.3512	0.05103	-0.4032	0.99923	0.00135	0.00135		-0.4032	-40.3263	0.01029	-0.4032	0.99984	0.000273239	0.000273196
-0.4028	-40.4295	0.24466	-0.4028	0.99633	0.00646	0.00643		-0.4028	-40.3113	0.05106	-0.4028	0.99923	0.00135	0.00135		-0.4028	-40.2863	0.0103	-0.4028	0.99984	0.000273549	0.000273506
-0.4024	-40.3896	0.2448	-0.4024	0.99633	0.00646	0.00644		-0.4024	-40.2713	0.05109	-0.4024	0.99922	0.00136	0.00135		-0.4024	-40.2463	0.01031	-0.4024	0.99984	0.00027386	0.000273817
-0.402	-40.3498	0.24495	-0.402	0.99632	0.00647	0.00645		-0.402	-40.2313	0.05112	-0.402	0.99922	0.00136	0.00136		-0.402	-40.2063	0.01031	-0.402	0.99984	0.000274172	0.000274129
-0.4016	-40.3099	0.2451	-0.4016	0.99631	0.00648	0.00645		-0.4016	-40.1913	0.05115	-0.4016	0.99922	0.00136	0.00136		-0.4016	-40.1663	0.01032	-0.4016	0.99984	0.000274485	0.000274442
-0.4012	-40.2701	0.24525	-0.4012	0.99631	0.00648	0.00646		-0.4012	-40.1514	0.05118	-0.4012	0.99922	0.00136	0.00136		-0.4012	-40.1263	0.01032	-0.4012	0.99984	0.000274799	0.000274756
-0.4008	-40.2302	0.2454	-0.4008	0.9963	0.00649	0.00647		-0.4008	-40.1114	0.05121	-0.4008	0.99922	0.00136	0.00136		-0.4008	-40.0863	0.01033	-0.4008	0.99984	0.000275114	0.000275071
-0.4004	-40.1904	0.24555	-0.4004	0.99629	0.0065	0.00647		-0.4004	-40.0714	0.05124	-0.4004	0.99922	0.00136	0.00136		-0.4004	-40.0463	0.01034	-0.4004	0.99984	0.00027543	0.000275386
-0.4	-40.1505	0.24569	-0.4	0.99628	0.00651	0.00648		-0.4	-40.0315	0.05128	-0.4	0.99922	0.00137	0.00136		-0.4	-40.0063	0.01034	-0.4	0.99984	0.000275747	0.000275703
-0.3996	-40.1107	0.24584	-0.3996	0.99628	0.00651	0.00649		-0.3996	-39.9915	0.05131	-0.3996	0.99921	0.00137	0.00137		-0.3996	-39.9664	0.01035	-0.3996	0.99984	0.000276064	0.00027602
-0.3992	-40.0708	0.24599	-0.3992	0.99627	0.00652	0.0065		-0.3992	-39.9515	0.05134	-0.3992	0.99921	0.00137	0.00137		-0.3992	-39.9264	0.01036	-0.3992	0.99984	0.000276383	0.000276339
-0.3988	-40.031	0.24614	-0.3988	0.99626	0.00653	0.0065		-0.3988	-39.9116	0.05137	-0.3988	0.99921	0.00137	0.00137		-0.3988	-39.8864	0.01036	-0.3988	0.99984	0.000276703	0.000276658
-0.3984	-39.9911	0.24629	-0.3984	0.99625	0.00654	0.00651		-0.3984	-39.8716	0.0514	-0.3984	0.99921	0.00137	0.00137		-0.3984	-39.8464	0.01037	-0.3984	0.99984	0.000277023	0.000276979
-0.398	-39.9513	0.24644	-0.398	0.99625	0.00654	0.00652		-0.398	-39.8316	0.05143	-0.398	0.99921	0.00137	0.00137		-0.398	-39.8064	0.01038	-0.398	0.99984	0.000277345	0.0002773
-0.3976	-39.9114	0.24659	-0.3976	0.99624	0.00655	0.00653		-0.3976	-39.7917	0.05147	-0.3976	0.99921	0.00137	0.00137		-0.3976	-39.7664	0.01038	-0.3976	0.99984	0.000277667	0.000277623
-0.3972	-39.8716	0.24674	-0.3972	0.99623	0.00656	0.00653		-0.3972	-39.7517	0.0515	-0.3972	0.9992	0.00138	0.00138		-0.3972	-39.7264	0.01039	-0.3972	0.99984	0.000277991	0.000277946
-0.3968	-39.8317	0.2469	-0.3968	0.99622	0.00657	0.00654		-0.3968	-39.7117	0.05153	-0.3968	0.9992	0.00138	0.00138		-0.3968	-39.6864	0.0104	-0.3968	0.99984	0.000278315	0.00027827
-0.3964	-39.7919	0.24705	-0.3964	0.99622	0.00657	0.00655		-0.3964	-39.6718	0.05156	-0.3964	0.9992	0.00138	0.00138		-0.3964	-39.6464	0.0104	-0.3964	0.99984	0.000278641	0.000278596
-0.396	-39.752	0.2472	-0.396	0.99621	0.00658	0.00656		-0.396	-39.6318	0.05159	-0.396	0.9992	0.00138	0.00138		-0.396	-39.6064	0.01041	-0.396	0.99984	0.000278967	0.000278922
-0.3956	-39.7122	0.24735	-0.3956	0.9962	0.00659	0.00656		-0.3956	-39.5918	0.05163	-0.3956	0.9992	0.00138	0.00138		-0.3956	-39.5664	0.01041	-0.3956	0.99984	0.000279295	0.000279249
-0.3952	-39.6723	0.2475	-0.3952	0.99619	0.0066	0.00657		-0.3952	-39.5519	0.05166	-0.3952	0.9992	0.00138	0.00138		-0.3952	-39.5264	0.01042	-0.3952	0.99984	0.000279623	0.000279578
-0.3948	-39.6325	0.24766	-0.3948	0.99619	0.0066	0.00658		-0.3948	-39.5119	0.05169	-0.3948	0.99919	0.00139	0.00138		-0.3948	-39.4864	0.01043	-0.3948	0.99984	0.000279953	0.000279907
-0.3944	-39.5926	0.24781	-0.3944	0.99618	0.00661	0.00659		-0.3944	-39.4719	0.05172	-0.3944	0.99919	0.00139	0.00139		-0.3944	-39.4464	0.01043	-0.3944	0.99984	0.000280283	0.000280237
-0.394	-39.5528	0.24796	-0.394	0.99617	0.00662	0.00659		-0.394	-39.432	0.05175	-0.394	0.99919	0.00139	0.00139		-0.394	-39.4064	0.01044	-0.394	0.99984	0.000280614	0.000280568
-0.3936	-39.5129	0.24812	-0.3936	0.99616	0.00663	0.0066		-0.3936	-39.392	0.05179	-0.3936	0.99919	0.00139	0.00139		-0.3936	-39.3665	0.01045	-0.3936	0.99984	0.000280947	0.000280901
-0.3932	-39.4731	0.24827	-0.3932	0.99616	0.00663	0.00661		-0.3932	-39.352	0.05182	-0.3932	0.99919	0.00139	0.00139		-0.3932	-39.3265	0.01045	-0.3932	0.99984	0.00028128	0.000281234
-0.3928	-39.4333	0.24843	-0.3928	0.99615	0.00664	0.00662		-0.3928	-39.312	0.05185	-0.3928	0.99919	0.00139	0.00139		-0.3928	-39.2865	0.01046	-0.3928	0.99984	0.000281615	0.000281568
-0.3924	-39.3934	0.24858	-0.3924	0.99614	0.00665	0.00662		-0.3924	-39.2721	0.05188	-0.3924	0.99918	0.0014	0.00139		-0.3924	-39.2465	0.01047	-0.3924	0.99984	0.00028195	0.000281904
-0.392	-39.3536	0.24874	-0.392	0.99613	0.00666	0.00663		-0.392	-39.2321	0.05192	-0.392	0.99918	0.0014	0.0014		-0.392	-39.2065	0.01047	-0.392	0.99983	0.000282287	0.00028224
-0.3916	-39.3137	0.24889	-0.3916	0.99613	0.00666	0.00664		-0.3916	-39.1921	0.05195	-0.3916	0.99918	0.0014	0.0014		-0.3916	-39.1665	0.01048	-0.3916	0.99983	0.000282624	0.000282578
-0.3912	-39.2739	0.24905	-0.3912	0.99612	0.00667	0.00665		-0.3912	-39.1522	0.05198	-0.3912	0.99918	0.0014	0.0014		-0.3912	-39.1265	0.01049	-0.3912	0.99983	0.000282963	0.000282916
-0.3908	-39.234	0.2492	-0.3908	0.99611	0.00668	0.00665		-0.3908	-39.1122	0.05202	-0.3908	0.99918	0.0014	0.0014		-0.3908	-39.0865	0.01049	-0.3908	0.99983	0.000283303	0.000283256
-0.3904	-39.1942	0.24936	-0.3904	0.9961	0.00669	0.00666		-0.3904	-39.0722	0.05205	-0.3904	0.99918	0.0014	0.0014		-0.3904	-39.0465	0.0105	-0.3904	0.99983	0.000283643	0.000283596
-0.39	-39.1544	0.24951	-0.39	0.99609	0.0067	0.00667		-0.39	-39.0323	0.05208	-0.39	0.99917	0.00141	0.0014		-0.39	-39.0065	0.01051	-0.39	0.99983	0.000283985	0.000283938
-0.3896	-39.1145	0.24967	-0.3896	0.99609	0.0067	0.00668		-0.3896	-38.9923	0.05211	-0.3896	0.99917	0.00141	0.00141		-0.3896	-38.9665	0.01051	-0.3896	0.99983	0.000284328	0.00028428
-0.3892	-39.0747	0.24983	-0.3892	0.99608	0.00671	0.00669		-0.3892	-38.9524	0.05215	-0.3892	0.99917	0.00141	0.00141		-0.3892	-38.9265	0.01052	-0.3892	0.99983	0.000284672	0.000284624
-0.3888	-39.0348	0.24999	-0.3888	0.99607	0.00672	0.00669		-0.3888	-38.9124	0.05218	-0.3888	0.99917	0.00141	0.00141		-0.3888	-38.8865	0.01053	-0.3888	0.99983	0.000285017	0.000284969
-0.3884	-38.995	0.25014	-0.3884	0.99606	0.00673	0.0067		-0.3884	-38.8724	0.05221	-0.3884	0.99917	0.00141	0.00141		-0.3884	-38.8465	0.01053	-0.3884	0.99983	0.000285363	0.000285314
-0.388	-38.9551	0.2503	-0.388	0.99605	0.00674	0.00671		-0.388	-38.8325	0.05225	-0.388	0.99917	0.00141	0.00141		-0.388	-38.8066	0.01054	-0.388	0.99983	0.00028571	0.000285661
-0.3876	-38.9153	0.25046	-0.3876	0.99605	0.00674	0.00672		-0.3876	-38.7925	0.05228	-0.3876	0.99916	0.00142	0.00141		-0.3876	-38.7666	0.01055	-0.3876	0.99983	0.000286058	0.000286009
-0.3872	-38.8755	0.25062	-0.3872	0.99604	0.00675	0.00673		-0.3872	-38.7525	0.05231	-0.3872	0.99916	0.00142	0.00142		-0.3872	-38.7266	0.01055	-0.3872	0.99983	0.000286407	0.000286358
-0.3868	-38.8356	0.25078	-0.3868	0.99603	0.00676	0.00673		-0.3868	-38.7126	0.05235	-0.3868	0.99916	0.00142	0.00142		-0.3868	-38.6866	0.01056	-0.3868	0.99983	0.000286757	0.000286708
-0.3864	-38.7958	0.25094	-0.3864	0.99602	0.00677	0.00674		-0.3864	-38.6726	0.05238	-0.3864	0.99916	0.00142	0.00142		-0.3864	-38.6466	0.01057	-0.3864	0.99983	0.000287108	0.00028706
-0.386	-38.7559	0.2511	-0.386	0.99601	0.00678	0.00675		-0.386	-38.6326	0.05241	-0.386	0.99916	0.00142	0.00142		-0.386	-38.6066	0.01057	-0.386	0.99983	0.000287461	0.000287412
-0.3856	-38.7161	0.25126	-0.3856	0.99601	0.00678	0.00676		-0.3856	-38.5926	0.05245	-0.3856	0.99916	0.00142	0.00142		-0.3856	-38.5666	0.01058	-0.3856	0.99983	0.000287814	0.000287765
-0.3852	-38.6763	0.25142	-0.3852	0.996	0.00679	0.00677		-0.3852	-38.5527	0.05248	-0.3852	0.99915	0.00143	0.00143		-0.3852	-38.5266	0.01059	-0.3852	0.99983	0.000288169	0.00028812
-0.3848	-38.6364	0.25158	-0.3848	0.99599	0.0068	0.00677		-0.3848	-38.5127	0.05252	-0.3848	0.99915	0.00143	0.00143		-0.3848	-38.4866	0.01059	-0.3848	0.99983	0.000288525	0.000288475
-0.3844	-38.5966	0.25174	-0.3844	0.99598	0.00681	0.00678		-0.3844	-38.4727	0.05255	-0.3844	0.99915	0.00143	0.00143		-0.3844	-38.4466	0.0106	-0.3844	0.99983	0.000288882	0.000288832
-0.384	-38.5567	0.2519	-0.384	0.99597	0.00682	0.00679		-0.384	-38.4328	0.05258	-0.384	0.99915	0.00143	0.00143		-0.384	-38.4066	0.01061	-0.384	0.99983	0.00028924	0.00028919
-0.3836	-38.5169	0.25206	-0.3836	0.99596	0.00683	0.0068		-0.3836	-38.3928	0.05262	-0.3836	0.99915	0.00143	0.00143		-0.3836	-38.3666	0.01062	-0.3836	0.99983	0.000289599	0.000289549
-0.3832	-38.4771	0.25222	-0.3832	0.99596	0.00683	0.00681		-0.3832	-38.3528	0.05265	-0.3832	0.99915	0.00144	0.00143		-0.3832	-38.3266	0.01062	-0.3832	0.99983	0.000289959	0.000289909
-0.3828	-38.4372	0.25239	-0.3828	0.99595	0.00684	0.00681		-0.3828	-38.3129	0.05269	-0.3828	0.99914	0.00144	0.00144		-0.3828	-38.2866	0.01063	-0.3828	0.99983	0.00029032	0.00029027
-0.3824	-38.3974	0.25255	-0.3824	0.99594	0.00685	0.00682		-0.3824	-38.2729	0.05272	-0.3824	0.99914	0.00144	0.00144		-0.3824	-38.2466	0.01064	-0.3824	0.99983	0.000290683	0.000290632
-0.382	-38.3576	0.25271	-0.382	0.99593	0.00686	0.00683		-0.382	-38.233	0.05276	-0.382	0.99914	0.00144	0.00144		-0.382	-38.2067	0.01064	-0.382	0.99983	0.000291046	0.000290996
-0.3816	-38.3177	0.25288	-0.3816	0.99592	0.00687	0.00684		-0.3816	-38.193	0.05279	-0.3816	0.99914	0.00144	0.00144		-0.3816	-38.1667	0.01065	-0.3816	0.99983	0.000291411	0.00029136
-0.3812	-38.2779	0.25304	-0.3812	0.99591	0.00688	0.00685		-0.3812	-38.153	0.05282	-0.3812	0.99914	0.00144	0.00144		-0.3812	-38.1267	0.01066	-0.3812	0.99983	0.000291777	0.000291726
-0.3808	-38.238	0.2532	-0.3808	0.99591	0.00688	0.00686		-0.3808	-38.1131	0.05286	-0.3808	0.99913	0.00145	0.00144		-0.3808	-38.0867	0.01066	-0.3808	0.99982	0.000292144	0.000292093
-0.3804	-38.1982	0.25337	-0.3804	0.9959	0.00689	0.00686		-0.3804	-38.0731	0.05289	-0.3804	0.99913	0.00145	0.00145		-0.3804	-38.0467	0.01067	-0.3804	0.99982	0.000292512	0.000292461
-0.38	-38.1584	0.25353	-0.38	0.99589	0.0069	0.00687		-0.38	-38.0331	0.05293	-0.38	0.99913	0.00145	0.00145		-0.38	-38.0067	0.01068	-0.38	0.99982	0.000292882	0.00029283
-0.3796	-38.1185	0.2537	-0.3796	0.99588	0.00691	0.00688		-0.3796	-37.9932	0.05296	-0.3796	0.99913	0.00145	0.00145		-0.3796	-37.9667	0.01069	-0.3796	0.99982	0.000293252	0.000293201
-0.3792	-38.0787	0.25386	-0.3792	0.99587	0.00692	0.00689		-0.3792	-37.9532	0.053	-0.3792	0.99913	0.00145	0.00145		-0.3792	-37.9267	0.01069	-0.3792	0.99982	0.000293624	0.000293572
-0.3788	-38.0389	0.25403	-0.3788	0.99586	0.00693	0.0069		-0.3788	-37.9132	0.05303	-0.3788	0.99913	0.00146	0.00145		-0.3788	-37.8867	0.0107	-0.3788	0.99982	0.000293997	0.000293945
-0.3784	-37.999	0.2542	-0.3784	0.99585	0.00694	0.00691		-0.3784	-37.8733	0.05307	-0.3784	0.99912	0.00146	0.00146		-0.3784	-37.8467	0.01071	-0.3784	0.99982	0.000294371	0.000294319
-0.378	-37.9592	0.25436	-0.378	0.99585	0.00694	0.00692		-0.378	-37.8333	0.0531	-0.378	0.99912	0.00146	0.00146		-0.378	-37.8067	0.01071	-0.378	0.99982	0.000294746	0.000294694
-0.3776	-37.9194	0.25453	-0.3776	0.99584	0.00695	0.00692		-0.3776	-37.7933	0.05314	-0.3776	0.99912	0.00146	0.00146		-0.3776	-37.7667	0.01072	-0.3776	0.99982	0.000295123	0.00029507
-0.3772	-37.8795	0.2547	-0.3772	0.99583	0.00696	0.00693		-0.3772	-37.7534	0.05317	-0.3772	0.99912	0.00146	0.00146		-0.3772	-37.7267	0.01073	-0.3772	0.99982	0.0002955	0.000295448
-0.3768	-37.8397	0.25486	-0.3768	0.99582	0.00697	0.00694		-0.3768	-37.7134	0.05321	-0.3768	0.99912	0.00146	0.00146		-0.3768	-37.6867	0.01073	-0.3768	0.99982	0.000295879	0.000295826
-0.3764	-37.7999	0.25503	-0.3764	0.99581	0.00698	0.00695		-0.3764	-37.6734	0.05324	-0.3764	0.99911	0.00147	0.00147		-0.3764	-37.6467	0.01074	-0.3764	0.99982	0.000296259	0.000296206
-0.376	-37.76	0.2552	-0.376	0.9958	0.00699	0.00696		-0.376	-37.6335	0.05328	-0.376	0.99911	0.00147	0.00147		-0.376	-37.6068	0.01075	-0.376	0.99982	0.000296641	0.000296587
-0.3756	-37.7202	0.25537	-0.3756	0.99579	0.007	0.00697		-0.3756	-37.5935	0.05332	-0.3756	0.99911	0.00147	0.00147		-0.3756	-37.5668	0.01076	-0.3756	0.99982	0.000297023	0.00029697
-0.3752	-37.6804	0.25554	-0.3752	0.99578	0.00701	0.00698		-0.3752	-37.5536	0.05335	-0.3752	0.99911	0.00147	0.00147		-0.3752	-37.5268	0.01076	-0.3752	0.99982	0.000297407	0.000297353
-0.3748	-37.6405	0.25571	-0.3748	0.99578	0.00701	0.00698		-0.3748	-37.5136	0.05339	-0.3748	0.99911	0.00147	0.00147		-0.3748	-37.4868	0.01077	-0.3748	0.99982	0.000297792	0.000297738
-0.3744	-37.6007	0.25588	-0.3744	0.99577	0.00702	0.00699		-0.3744	-37.4736	0.05342	-0.3744	0.9991	0.00148	0.00147		-0.3744	-37.4468	0.01078	-0.3744	0.99982	0.000298178	0.000298124
-0.374	-37.5609	0.25605	-0.374	0.99576	0.00703	0.007		-0.374	-37.4337	0.05346	-0.374	0.9991	0.00148	0.00148		-0.374	-37.4068	0.01079	-0.374	0.99982	0.000298566	0.000298511
-0.3736	-37.5211	0.25622	-0.3736	0.99575	0.00704	0.00701		-0.3736	-37.3937	0.05349	-0.3736	0.9991	0.00148	0.00148		-0.3736	-37.3668	0.01079	-0.3736	0.99982	0.000298954	0.0002989
-0.3732	-37.4812	0.25639	-0.3732	0.99574	0.00705	0.00702		-0.3732	-37.3537	0.05353	-0.3732	0.9991	0.00148	0.00148		-0.3732	-37.3268	0.0108	-0.3732	0.99982	0.000299344	0.00029929
-0.3728	-37.4414	0.25656	-0.3728	0.99573	0.00706	0.00703		-0.3728	-37.3138	0.05357	-0.3728	0.9991	0.00148	0.00148		-0.3728	-37.2868	0.01081	-0.3728	0.99982	0.000299735	0.000299681
-0.3724	-37.4016	0.25673	-0.3724	0.99572	0.00707	0.00704		-0.3724	-37.2738	0.0536	-0.3724	0.99909	0.00149	0.00148		-0.3724	-37.2468	0.01081	-0.3724	0.99982	0.000300128	0.000300073
-0.372	-37.3617	0.2569	-0.372	0.99571	0.00708	0.00705		-0.372	-37.2338	0.05364	-0.372	0.99909	0.00149	0.00149		-0.372	-37.2068	0.01082	-0.372	0.99982	0.000300521	0.000300466
-0.3716	-37.3219	0.25707	-0.3716	0.9957	0.00709	0.00706		-0.3716	-37.1939	0.05368	-0.3716	0.99909	0.00149	0.00149		-0.3716	-37.1668	0.01083	-0.3716	0.99982	0.000300916	0.000300861
-0.3712	-37.2821	0.25725	-0.3712	0.99569	0.0071	0.00707		-0.3712	-37.1539	0.05371	-0.3712	0.99909	0.00149	0.00149		-0.3712	-37.1268	0.01084	-0.3712	0.99982	0.000301313	0.000301257
-0.3708	-37.2423	0.25742	-0.3708	0.99569	0.0071	0.00707		-0.3708	-37.114	0.05375	-0.3708	0.99909	0.00149	0.00149		-0.3708	-37.0868	0.01084	-0.3708	0.99982	0.00030171	0.000301654
-0.3704	-37.2024	0.25759	-0.3704	0.99568	0.00711	0.00708		-0.3704	-37.074	0.05379	-0.3704	0.99909	0.0015	0.00149		-0.3704	-37.0469	0.01085	-0.3704	0.99981	0.000302109	0.000302053
-0.37	-37.1626	0.25777	-0.37	0.99567	0.00712	0.00709		-0.37	-37.034	0.05382	-0.37	0.99908	0.0015	0.0015		-0.37	-37.0069	0.01086	-0.37	0.99981	0.000302509	0.000302453
-0.3696	-37.1228	0.25794	-0.3696	0.99566	0.00713	0.0071		-0.3696	-36.9941	0.05386	-0.3696	0.99908	0.0015	0.0015		-0.3696	-36.9669	0.01087	-0.3696	0.99981	0.00030291	0.000302854
-0.3692	-37.0829	0.25811	-0.3692	0.99565	0.00714	0.00711		-0.3692	-36.9541	0.0539	-0.3692	0.99908	0.0015	0.0015		-0.3692	-36.9269	0.01087	-0.3692	0.99981	0.000303313	0.000303257
-0.3688	-37.0431	0.25829	-0.3688	0.99564	0.00715	0.00712		-0.3688	-36.9141	0.05393	-0.3688	0.99908	0.0015	0.0015		-0.3688	-36.8869	0.01088	-0.3688	0.99981	0.000303717	0.000303661
-0.3684	-37.0033	0.25846	-0.3684	0.99563	0.00716	0.00713		-0.3684	-36.8742	0.05397	-0.3684	0.99908	0.00151	0.0015		-0.3684	-36.8469	0.01089	-0.3684	0.99981	0.000304123	0.000304066
-0.368	-36.9635	0.25864	-0.368	0.99562	0.00717	0.00714		-0.368	-36.8342	0.05401	-0.368	0.99907	0.00151	0.00151		-0.368	-36.8069	0.0109	-0.368	0.99981	0.000304529	0.000304472
-0.3676	-36.9237	0.25882	-0.3676	0.99561	0.00718	0.00715		-0.3676	-36.7942	0.05404	-0.3676	0.99907	0.00151	0.00151		-0.3676	-36.7669	0.0109	-0.3676	0.99981	0.000304937	0.00030488
-0.3672	-36.8838	0.25899	-0.3672	0.9956	0.00719	0.00716		-0.3672	-36.7543	0.05408	-0.3672	0.99907	0.00151	0.00151		-0.3672	-36.7269	0.01091	-0.3672	0.99981	0.000305347	0.000305289
-0.3668	-36.844	0.25917	-0.3668	0.99559	0.0072	0.00717		-0.3668	-36.7143	0.05412	-0.3668	0.99907	0.00151	0.00151		-0.3668	-36.6869	0.01092	-0.3668	0.99981	0.000305757	0.000305699
-0.3664	-36.8042	0.25935	-0.3664	0.99558	0.00721	0.00718		-0.3664	-36.6743	0.05416	-0.3664	0.99907	0.00152	0.00151		-0.3664	-36.6469	0.01093	-0.3664	0.99981	0.000306169	0.000306111
-0.366	-36.7644	0.25952	-0.366	0.99557	0.00722	0.00718		-0.366	-36.6344	0.05419	-0.366	0.99906	0.00152	0.00152		-0.366	-36.6069	0.01093	-0.366	0.99981	0.000306583	0.000306524
-0.3656	-36.7245	0.2597	-0.3656	0.99556	0.00723	0.00719		-0.3656	-36.5944	0.05423	-0.3656	0.99906	0.00152	0.00152		-0.3656	-36.5669	0.01094	-0.3656	0.99981	0.000306997	0.000306939
-0.3652	-36.6847	0.25988	-0.3652	0.99555	0.00724	0.0072		-0.3652	-36.5545	0.05427	-0.3652	0.99906	0.00152	0.00152		-0.3652	-36.527	0.01095	-0.3652	0.99981	0.000307413	0.000307355
-0.3648	-36.6449	0.26006	-0.3648	0.99554	0.00725	0.00721		-0.3648	-36.5145	0.05431	-0.3648	0.99906	0.00152	0.00152		-0.3648	-36.487	0.01096	-0.3648	0.99981	0.000307831	0.000307772
-0.3644	-36.6051	0.26024	-0.3644	0.99553	0.00726	0.00722		-0.3644	-36.4745	0.05434	-0.3644	0.99905	0.00153	0.00152		-0.3644	-36.447	0.01096	-0.3644	0.99981	0.00030825	0.000308191
-0.364	-36.5652	0.26042	-0.364	0.99553	0.00726	0.00723		-0.364	-36.4346	0.05438	-0.364	0.99905	0.00153	0.00153		-0.364	-36.407	0.01097	-0.364	0.99981	0.00030867	0.000308611
-0.3636	-36.5254	0.2606	-0.3636	0.99552	0.00727	0.00724		-0.3636	-36.3946	0.05442	-0.3636	0.99905	0.00153	0.00153		-0.3636	-36.367	0.01098	-0.3636	0.99981	0.000309091	0.000309032
-0.3632	-36.4856	0.26078	-0.3632	0.99551	0.00728	0.00725		-0.3632	-36.3547	0.05446	-0.3632	0.99905	0.00153	0.00153		-0.3632	-36.327	0.01099	-0.3632	0.99981	0.000309514	0.000309455
-0.3628	-36.4458	0.26096	-0.3628	0.9955	0.00729	0.00726		-0.3628	-36.3147	0.0545	-0.3628	0.99905	0.00153	0.00153		-0.3628	-36.287	0.01099	-0.3628	0.99981	0.000309939	0.000309879
-0.3624	-36.406	0.26114	-0.3624	0.99549	0.0073	0.00727		-0.3624	-36.2747	0.05453	-0.3624	0.99904	0.00154	0.00153		-0.3624	-36.247	0.011	-0.3624	0.99981	0.000310364	0.000310304
-0.362	-36.3662	0.26132	-0.362	0.99548	0.00731	0.00728		-0.362	-36.2348	0.05457	-0.362	0.99904	0.00154	0.00154		-0.362	-36.207	0.01101	-0.362	0.99981	0.000310792	0.000310731
-0.3616	-36.3263	0.2615	-0.3616	0.99547	0.00732	0.00729		-0.3616	-36.1948	0.05461	-0.3616	0.99904	0.00154	0.00154		-0.3616	-36.167	0.01102	-0.3616	0.99981	0.00031122	0.00031116
-0.3612	-36.2865	0.26168	-0.3612	0.99546	0.00733	0.0073		-0.3612	-36.1549	0.05465	-0.3612	0.99904	0.00154	0.00154		-0.3612	-36.127	0.01103	-0.3612	0.99981	0.00031165	0.00031159
-0.3608	-36.2467	0.26186	-0.3608	0.99545	0.00734	0.00731		-0.3608	-36.1149	0.05469	-0.3608	0.99904	0.00154	0.00154		-0.3608	-36.087	0.01103	-0.3608	0.9998	0.000312082	0.000312021
-0.3604	-36.2069	0.26205	-0.3604	0.99544	0.00735	0.00732		-0.3604	-36.0749	0.05473	-0.3604	0.99903	0.00155	0.00155		-0.3604	-36.047	0.01104	-0.3604	0.9998	0.000312515	0.000312454
-0.36	-36.1671	0.26223	-0.36	0.99543	0.00736	0.00733		-0.36	-36.035	0.05476	-0.36	0.99903	0.00155	0.00155		-0.36	-36.0071	0.01105	-0.36	0.9998	0.000312949	0.000312888
-0.3596	-36.1272	0.26241	-0.3596	0.99542	0.00737	0.00734		-0.3596	-35.995	0.0548	-0.3596	0.99903	0.00155	0.00155		-0.3596	-35.9671	0.01106	-0.3596	0.9998	0.000313385	0.000313323
-0.3592	-36.0874	0.2626	-0.3592	0.99541	0.00738	0.00735		-0.3592	-35.955	0.05484	-0.3592	0.99903	0.00155	0.00155		-0.3592	-35.9271	0.01106	-0.3592	0.9998	0.000313822	0.00031376
-0.3588	-36.0476	0.26278	-0.3588	0.9954	0.00739	0.00736		-0.3588	-35.9151	0.05488	-0.3588	0.99903	0.00156	0.00155		-0.3588	-35.8871	0.01107	-0.3588	0.9998	0.000314261	0.000314199
-0.3584	-36.0078	0.26297	-0.3584	0.99539	0.0074	0.00737		-0.3584	-35.8751	0.05492	-0.3584	0.99902	0.00156	0.00156		-0.3584	-35.8471	0.01108	-0.3584	0.9998	0.000314701	0.000314639
-0.358	-35.968	0.26315	-0.358	0.99538	0.00741	0.00738		-0.358	-35.8352	0.05496	-0.358	0.99902	0.00156	0.00156		-0.358	-35.8071	0.01109	-0.358	0.9998	0.000315142	0.00031508
-0.3576	-35.9282	0.26334	-0.3576	0.99537	0.00742	0.00739		-0.3576	-35.7952	0.055	-0.3576	0.99902	0.00156	0.00156		-0.3576	-35.7671	0.0111	-0.3576	0.9998	0.000315586	0.000315523
-0.3572	-35.8884	0.26352	-0.3572	0.99536	0.00743	0.0074		-0.3572	-35.7552	0.05504	-0.3572	0.99902	0.00156	0.00156		-0.3572	-35.7271	0.0111	-0.3572	0.9998	0.00031603	0.000315967
-0.3568	-35.8486	0.26371	-0.3568	0.99535	0.00744	0.00741		-0.3568	-35.7153	0.05508	-0.3568	0.99901	0.00157	0.00156		-0.3568	-35.6871	0.01111	-0.3568	0.9998	0.000316476	0.000316413
-0.3564	-35.8087	0.2639	-0.3564	0.99534	0.00745	0.00742		-0.3564	-35.6753	0.05512	-0.3564	0.99901	0.00157	0.00157		-0.3564	-35.6471	0.01112	-0.3564	0.9998	0.000316924	0.000316861
-0.356	-35.7689	0.26408	-0.356	0.99533	0.00746	0.00743		-0.356	-35.6354	0.05516	-0.356	0.99901	0.00157	0.00157		-0.356	-35.6071	0.01113	-0.356	0.9998	0.000317373	0.000317309
-0.3556	-35.7291	0.26427	-0.3556	0.99531	0.00748	0.00744		-0.3556	-35.5954	0.0552	-0.3556	0.99901	0.00157	0.00157		-0.3556	-35.5671	0.01114	-0.3556	0.9998	0.000317824	0.00031776
-0.3552	-35.6893	0.26446	-0.3552	0.9953	0.00749	0.00745		-0.3552	-35.5554	0.05524	-0.3552	0.99901	0.00157	0.00157		-0.3552	-35.5271	0.01114	-0.3552	0.9998	0.000318276	0.000318212
-0.3548	-35.6495	0.26465	-0.3548	0.99529	0.0075	0.00746		-0.3548	-35.5155	0.05528	-0.3548	0.999	0.00158	0.00158		-0.3548	-35.4872	0.01115	-0.3548	0.9998	0.00031873	0.000318665
-0.3544	-35.6097	0.26484	-0.3544	0.99528	0.00751	0.00747		-0.3544	-35.4755	0.05532	-0.3544	0.999	0.00158	0.00158		-0.3544	-35.4472	0.01116	-0.3544	0.9998	0.000319185	0.00031912
-0.354	-35.5699	0.26503	-0.354	0.99527	0.00752	0.00748		-0.354	-35.4355	0.05536	-0.354	0.999	0.00158	0.00158		-0.354	-35.4072	0.01117	-0.354	0.9998	0.000319642	0.000319577
-0.3536	-35.5301	0.26522	-0.3536	0.99526	0.00753	0.00749		-0.3536	-35.3956	0.0554	-0.3536	0.999	0.00158	0.00158		-0.3536	-35.3672	0.01118	-0.3536	0.9998	0.0003201	0.000320035
-0.3532	-35.4903	0.26541	-0.3532	0.99525	0.00754	0.0075		-0.3532	-35.3556	0.05544	-0.3532	0.99899	0.00159	0.00158		-0.3532	-35.3272	0.01119	-0.3532	0.9998	0.00032056	0.000320494
-0.3528	-35.4504	0.2656	-0.3528	0.99524	0.00755	0.00751		-0.3528	-35.3157	0.05548	-0.3528	0.99899	0.00159	0.00159		-0.3528	-35.2872	0.01119	-0.3528	0.9998	0.000321021	0.000320956
-0.3524	-35.4106	0.26579	-0.3524	0.99523	0.00756	0.00752		-0.3524	-35.2757	0.05552	-0.3524	0.99899	0.00159	0.00159		-0.3524	-35.2472	0.0112	-0.3524	0.9998	0.000321484	0.000321418
-0.352	-35.3708	0.26598	-0.352	0.99522	0.00757	0.00753		-0.352	-35.2358	0.05556	-0.352	0.99899	0.00159	0.00159		-0.352	-35.2072	0.01121	-0.352	0.9998	0.000321949	0.000321883
-0.3516	-35.331	0.26617	-0.3516	0.99521	0.00758	0.00754		-0.3516	-35.1958	0.0556	-0.3516	0.99899	0.0016	0.00159		-0.3516	-35.1672	0.01122	-0.3516	0.99979	0.000322415	0.000322349
-0.3512	-35.2912	0.26637	-0.3512	0.9952	0.00759	0.00755		-0.3512	-35.1558	0.05564	-0.3512	0.99898	0.0016	0.0016		-0.3512	-35.1272	0.01123	-0.3512	0.99979	0.000322883	0.000322816
-0.3508	-35.2514	0.26656	-0.3508	0.99519	0.0076	0.00757		-0.3508	-35.1159	0.05568	-0.3508	0.99898	0.0016	0.0016		-0.3508	-35.0872	0.01123	-0.3508	0.99979	0.000323352	0.000323285
-0.3504	-35.2116	0.26675	-0.3504	0.99518	0.00761	0.00758		-0.3504	-35.0759	0.05572	-0.3504	0.99898	0.0016	0.0016		-0.3504	-35.0472	0.01124	-0.3504	0.99979	0.000323823	0.000323756
-0.35	-35.1718	0.26694	-0.35	0.99517	0.00762	0.00759		-0.35	-35.036	0.05576	-0.35	0.99898	0.0016	0.0016		-0.35	-35.0073	0.01125	-0.35	0.99979	0.000324296	0.000324228
-0.3496	-35.132	0.26714	-0.3496	0.99516	0.00763	0.0076		-0.3496	-34.996	0.0558	-0.3496	0.99897	0.00161	0.00161		-0.3496	-34.9673	0.01126	-0.3496	0.99979	0.00032477	0.000324702
-0.3492	-35.0922	0.26733	-0.3492	0.99514	0.00765	0.00761		-0.3492	-34.956	0.05584	-0.3492	0.99897	0.00161	0.00161		-0.3492	-34.9273	0.01127	-0.3492	0.99979	0.000325246	0.000325178
-0.3488	-35.0524	0.26753	-0.3488	0.99513	0.00766	0.00762		-0.3488	-34.9161	0.05588	-0.3488	0.99897	0.00161	0.00161		-0.3488	-34.8873	0.01128	-0.3488	0.99979	0.000325723	0.000325655
-0.3484	-35.0126	0.26772	-0.3484	0.99512	0.00767	0.00763		-0.3484	-34.8761	0.05593	-0.3484	0.99897	0.00161	0.00161		-0.3484	-34.8473	0.01128	-0.3484	0.99979	0.000326202	0.000326134
-0.348	-34.9728	0.26792	-0.348	0.99511	0.00768	0.00764		-0.348	-34.8362	0.05597	-0.348	0.99896	0.00162	0.00161		-0.348	-34.8073	0.01129	-0.348	0.99979	0.000326683	0.000326614
-0.3476	-34.9329	0.26812	-0.3476	0.9951	0.00769	0.00765		-0.3476	-34.7962	0.05601	-0.3476	0.99896	0.00162	0.00162		-0.3476	-34.7673	0.0113	-0.3476	0.99979	0.000327165	0.000327097
-0.3472	-34.8931	0.26831	-0.3472	0.99509	0.0077	0.00766		-0.3472	-34.7563	0.05605	-0.3472	0.99896	0.00162	0.00162		-0.3472	-34.7273	0.01131	-0.3472	0.99979	0.000327649	0.00032758
-0.3468	-34.8533	0.26851	-0.3468	0.99508	0.00771	0.00767		-0.3468	-34.7163	0.05609	-0.3468	0.99896	0.00162	0.00162		-0.3468	-34.6873	0.01132	-0.3468	0.99979	0.000328135	0.000328066
-0.3464	-34.8135	0.26871	-0.3464	0.99507	0.00772	0.00768		-0.3464	-34.6763	0.05613	-0.3464	0.99895	0.00163	0.00162		-0.3464	-34.6473	0.01133	-0.3464	0.99979	0.000328623	0.000328553
-0.346	-34.7737	0.26891	-0.346	0.99506	0.00773	0.0077		-0.346	-34.6364	0.05618	-0.346	0.99895	0.00163	0.00163		-0.346	-34.6073	0.01133	-0.346	0.99979	0.000329112	0.000329042
-0.3456	-34.7339	0.2691	-0.3456	0.99504	0.00775	0.00771		-0.3456	-34.5964	0.05622	-0.3456	0.99895	0.00163	0.00163		-0.3456	-34.5673	0.01134	-0.3456	0.99979	0.000329603	0.000329533
-0.3452	-34.6941	0.2693	-0.3452	0.99503	0.00776	0.00772		-0.3452	-34.5565	0.05626	-0.3452	0.99895	0.00163	0.00163		-0.3452	-34.5274	0.01135	-0.3452	0.99979	0.000330095	0.000330025
-0.3448	-34.6543	0.2695	-0.3448	0.99502	0.00777	0.00773		-0.3448	-34.5165	0.0563	-0.3448	0.99894	0.00164	0.00163		-0.3448	-34.4874	0.01136	-0.3448	0.99979	0.000330589	0.000330519
-0.3444	-34.6145	0.2697	-0.3444	0.99501	0.00778	0.00774		-0.3444	-34.4765	0.05634	-0.3444	0.99894	0.00164	0.00164		-0.3444	-34.4474	0.01137	-0.3444	0.99979	0.000331085	0.000331015
-0.344	-34.5747	0.2699	-0.344	0.995	0.00779	0.00775		-0.344	-34.4366	0.05639	-0.344	0.99894	0.00164	0.00164		-0.344	-34.4074	0.01138	-0.344	0.99979	0.000331583	0.000331512
-0.3436	-34.5349	0.2701	-0.3436	0.99499	0.0078	0.00776		-0.3436	-34.3966	0.05643	-0.3436	0.99894	0.00164	0.00164		-0.3436	-34.3674	0.01139	-0.3436	0.99978	0.000332083	0.000332011
-0.3432	-34.4951	0.27031	-0.3432	0.99498	0.00781	0.00777		-0.3432	-34.3567	0.05647	-0.3432	0.99894	0.00165	0.00164		-0.3432	-34.3274	0.01139	-0.3432	0.99978	0.000332584	0.000332512
-0.3428	-34.4553	0.27051	-0.3428	0.99496	0.00783	0.00779		-0.3428	-34.3167	0.05651	-0.3428	0.99893	0.00165	0.00165		-0.3428	-34.2874	0.0114	-0.3428	0.99978	0.000333087	0.000333015
-0.3424	-34.4156	0.27071	-0.3424	0.99495	0.00784	0.0078		-0.3424	-34.2768	0.05656	-0.3424	0.99893	0.00165	0.00165		-0.3424	-34.2474	0.01141	-0.3424	0.99978	0.000333591	0.000333519
-0.342	-34.3757	0.27091	-0.342	0.99494	0.00785	0.00781		-0.342	-34.2368	0.0566	-0.342	0.99893	0.00165	0.00165		-0.342	-34.2074	0.01142	-0.342	0.99978	0.000334098	0.000334025
-0.3416	-34.3359	0.27112	-0.3416	0.99493	0.00786	0.00782		-0.3416	-34.1968	0.05664	-0.3416	0.99893	0.00166	0.00165		-0.3416	-34.1674	0.01143	-0.3416	0.99978	0.000334606	0.000334533
-0.3412	-34.2962	0.27132	-0.3412	0.99492	0.00787	0.00783		-0.3412	-34.1569	0.05669	-0.3412	0.99892	0.00166	0.00166		-0.3412	-34.1275	0.01144	-0.3412	0.99978	0.000335116	0.000335043
-0.3408	-34.2564	0.27152	-0.3408	0.99491	0.00788	0.00784		-0.3408	-34.1169	0.05673	-0.3408	0.99892	0.00166	0.00166		-0.3408	-34.0874	0.01145	-0.3408	0.99978	0.000335628	0.000335555
-0.3404	-34.2166	0.27173	-0.3404	0.99489	0.0079	0.00785		-0.3404	-34.077	0.05677	-0.3404	0.99892	0.00166	0.00166		-0.3404	-34.0475	0.01146	-0.3404	0.99978	0.000336142	0.000336068
-0.34	-34.1768	0.27193	-0.34	0.99488	0.00791	0.00787		-0.34	-34.037	0.05682	-0.34	0.99891	0.00167	0.00166		-0.34	-34.0075	0.01146	-0.34	0.99978	0.000336657	0.000336583
-0.3396	-34.137	0.27214	-0.3396	0.99487	0.00792	0.00788		-0.3396	-33.9971	0.05686	-0.3396	0.99891	0.00167	0.00167		-0.3396	-33.9675	0.01147	-0.3396	0.99978	0.000337174	0.0003371
-0.3392	-34.0972	0.27234	-0.3392	0.99486	0.00793	0.00789		-0.3392	-33.9571	0.0569	-0.3392	0.99891	0.00167	0.00167		-0.3392	-33.9275	0.01148	-0.3392	0.99978	0.000337693	0.000337619
-0.3388	-34.0574	0.27255	-0.3388	0.99485	0.00794	0.0079		-0.3388	-33.9171	0.05695	-0.3388	0.99891	0.00167	0.00167		-0.3388	-33.8875	0.01149	-0.3388	0.99978	0.000338214	0.000338139
-0.3384	-34.0176	0.27276	-0.3384	0.99484	0.00795	0.00791		-0.3384	-33.8772	0.05699	-0.3384	0.9989	0.00168	0.00167		-0.3384	-33.8475	0.0115	-0.3384	0.99978	0.000338737	0.000338662
[truncated: 3,346 more rows]
