# Supplementary material for: Critical slowing down near a magnetic quantum phase transition with fermionic breakdown
Source: Nat Phys. 2023 Jul 31;19(11):1605–10. doi: 10.1038/s41567-023-02156-7 (PMC10635820; doi:10.1038/s41567-023-02156-7)
Supplement: Supplementary file 9 — Source data for Fig. 4. [file 41567_2023_2156_MOESM9_ESM.xlsx]

## Sheet: Sheet1
	Temperature
Magnetic field
		250.67	162.4	142.24	121.89	101.66	91.42	81.18	71.1	60.28	49.97	44.84	39.7	34.75	29.88	26	23.16	20.67	18.9	15.41	13.63	12	11.27	10.07	9.05	8	7	6	5	4	3	2
	0	2.05789e-05	9.16966e-05	0.00014558	0.000183959	0.000235212	0.000274431	0.000287548	0.000300475	0.000330473	0.000360237	0.000370526	0.000387659	0.000406	0.000411	0.000413798	0.000431845	0.0004147	0.000416887	0.0004149	0.000407	0.000404	0.0003964	0.000395	0.00039	0.000386	0.000381	0.000374	0.000371	0.000369	0.0003645	0.0003645
	26	1.3765e-05	2.2645e-05	1.7316e-05	1.7446e-05	3.33034e-05	4.8118e-05	6.7962e-05	9.2656e-05	0.00012255	0.00015841	0.00020138	0.00033015	0.0003617	0.00038579	0.00040547	0.00040327	0.000399	0.00039807	0.00038662	0.00037693	0.00037147	0.00036592	0.00036279	0.00036122	0.00034456	0.00033467	0.0003403	0.00033918	0.0003262	0.0003165	0.000286
	50	1.01696e-05	0.000119858	0.000158368	0.000195636	0.00023464	0.000255752	0.000276752	0.000284172	0.000301602	0.00033194	0.000363006	0.000380646	0.000390082	0.00039949	0.000403858	0.00039851	0.000379918	0.00035084	0.000321818	0.00029603	0.00027307	0.000252784	0.000240366	0.000238994	0.000233548	0.000229334	0.000226506	0.000224406	0.000222852	0.000222012	0.000223944
	63	1.45108e-05	1.5324e-05	1.91995e-05	0.000212634	0.0002404	0.00026757	0.00027947	0.000313	0.000347	0.00036725	0.000367	0.0003733	0.0003899	0.00039643	0.000401003	0.000394857	0.000385	0.0003857	0.0003801	0.00038531	0.00038671	0.000386065	0.0003848	0.000385	0.0003875	0.000393	0.0003978	0.000404989	0.00041277	0.0004188	0.0004268
	66	6.944e-05	1.31197e-05	0.00015022	0.000168206	0.00019432	0.0002	0.000221	0.00023539	0.000259267	0.0002797	0.000316	0.000328115	0.00036518	0.000413277	0.00042966	0.00042499	0.000402	0.0003767	0.0002815	0.0002575	0.000249648	0.0002505	0.000252723	0.000256389	0.000261	0.000265	0.0002736	0.0002825	0.0002915	0.0003	0.000304
	70	1.40583e-05	1.40583e-05	1.40583e-05	1.40583e-05	1.40583e-05	1.2e-05	1.1e-05	3.65e-05	0.0001642	0.000247639	0.0002832	0.0003485	0.0003668	0.00040042	0.000404	0.000394	0.00035895	0.000328	0.0003007	0.000289	0.000267	0.000272817	0.000289	0.0002977	0.000301461	0.000312	0.0003199	0.00033145	0.000338966	0.000355144	0.0003597
	80	0.0001	0.0001592	0.00018217	0.000199	0.000223	0.00024	0.00025626	0.000272866	0.000308	0.00033087	0.000346	0.0003517	0.000369	0.000392	0.000397	0.000385	0.000368	0.000349	0.000308	0.000275	0.000256	0.0002414	0.0002404	0.0002545	0.0002811	0.00029	0.000298	0.0003148	0.000322	0.0003314	0.0003319
	110	3.744e-06	7.45e-06	1.8e-05	5.57442e-05	8.23e-05	0.000114478	0.0001606	0.0002128	0.00026618	0.000315	0.00035399	0.000382	0.0004	0.0004125	0.000418951	0.000414	0.000407	0.000399	0.000383209	0.000372257	0.0003608	0.000355	0.00035299	0.0003504	0.000357	0.0003611	0.0003639	0.000366	0.0003709	0.000373	0.000373
	130	8.36e-06	8.2e-06	8.1e-06	8e-06	7.9e-06	2.7e-05	9.34e-05	0.0001529	0.0002509	0.0002739	0.0002936	0.000344	0.0003723	0.000394	0.0004034	0.0003862	0.0003779	0.0003772	0.000376	0.0003673	0.000363	0.000363	0.00036106	0.000356	0.00035456	0.00035088	0.00034394	0.0003411	0.0003475	0.00035	0.000357
	214	3.9e-05	6.5e-05	8.7375e-05	0.0001184	0.00015648	0.0001978	0.0002398	0.0002774	0.00031145	0.00034	0.000366	0.00038	0.00039	0.0004	0.0004119	0.000408	0.000406	0.000397	0.000385	0.000381	0.000377	0.000375	0.00037	0.000367	0.000357	0.000344	0.00033	0.000313995	0.000295	0.0002914	0.000298
